# Supplementary material for: Biologically relevant transfer learning improves transcription factor binding prediction
Source: Genome Biol. 2021 Sep 27;22:280. doi: 10.1186/s13059-021-02499-5 (PMC8474956; doi:10.1186/s13059-021-02499-5)
Supplement: Supplementary file 13 — Additional file 13: Table S2. Performance for 148 TFs on the original multi-model of 50 TFs, as well as on individual models trained with and without transfer learning. An empty value for multi-model performance indicates that the TF was not used to train the multi-model. [file 13059_2021_2499_MOESM13_ESM.xlsx]

## Sheet: Sheet1
TF	AUCPR (multi-model)	AUCPR (transfer learning)	AUCPR (scratch)	AUCPR (transfer learning) - AUCPR (scratch)	AUCPR (transfer learning) - AUCPR (multi-model)	Train dataset size
AHR		0.601638	0.578044	0.0235943		1352
AR	0.703894	0.825509	0.829114	-0.00360567	0.121614	78220.4
ARID3A		0.847001	0.598089	0.248912		5941.2
ATF1		0.899392	0.807955	0.0914373		11163.2
ATF3		0.910039	0.750231	0.159808		9258
ATF4		0.941643	0.570751	0.370892		820
ATF7		0.899487	0.824391	0.075096		11416.8
BACH1		0.940629	0.909771	0.0308577		9024.4
BATF		0.89419	0.891879	0.00231172		37139.6
BHLHE40		0.904629	0.886872	0.0177564		30207.2
CEBPA		0.952248	0.917988	0.0342608		15378
CEBPB	0.913682	0.926803	0.924492	0.00231075	0.0131214	115743
CEBPD		0.887627	0.828712	0.058915		23880.4
CEBPG	0.930677	0.938546	0.871492	0.0670536	0.00786858	9665.6
CREB1	0.830531	0.861064	0.827991	0.0330724	0.0305322	44470
CREB3		0.85622	0.610116	0.246104		670
CREB3L1		0.84268	0.532308	0.310372		1603.6
CREM		0.871582	0.83653	0.0350524		30751.6
CTCF	0.94701	0.961653	0.962761	-0.0011083	0.0146428	146099
CTCFL		0.94045	0.848376	0.0920745		5540.4
CUX1	0.716088	0.845201	0.749014	0.096187	0.129114	9507.2
E2F1		0.778409	0.696435	0.081974		7069.2
E2F4	0.801348	0.864384	0.65876	0.205624	0.0630351	2568.4
E2F6		0.786823	0.64087	0.145953		7448.4
EBF1		0.867899	0.876207	-0.00830789		30381.6
EGR1	0.760415	0.901159	0.904182	-0.00302255	0.140744	26077.6
ELF1	0.876677	0.894612	0.870785	0.0238266	0.0179344	43922.8
ELK1	0.935318	0.952259	0.638175	0.314084	0.0169408	2401.2
ELK4		0.93332	0.588848	0.344472		1717.2
ERG	0.765664	0.830667	0.637089	0.193578	0.0650026	682.4
ESR1		0.864136	0.846466	0.0176701		61458
ESRRA	0.886916	0.919392	0.870392	0.0490006	0.0324764	10527.6
ETS1	0.839726	0.886619	0.637161	0.249458	0.0468938	6348.4
ETV1		0.902754	0.833949	0.0688052		15461.6
ETV4		0.902652	0.673827	0.228825		10131.2
ETV6		0.875518	0.833693	0.0418257		19987.2
FLI1		0.880355	0.801244	0.079111		18217.6
FOS	0.920565	0.933184	0.914437	0.0187467	0.0126191	83668
FOSL1		0.93503	0.919334	0.0156958		47133.2
FOSL2	0.931869	0.939583	0.925044	0.0145389	0.00771371	56184.8
FOXA1	0.859002	0.889562	0.895464	-0.00590177	0.0305594	237039
FOXA2		0.910549	0.897074	0.013475		56417.2
FOXK2	0.77582	0.837789	0.646794	0.190995	0.0619685	10662.8
GABPA	0.884936	0.910029	0.865526	0.0445025	0.0250926	27186.4
GATA1		0.888815	0.878683	0.0101318		43928.8
GATA2	0.873777	0.893083	0.88839	0.00469313	0.0193067	83082.8
GATA3	0.832615	0.858649	0.856471	0.00217782	0.0260333	72980
GATA4		0.867915	0.5053	0.362614		2116
GFI1B		0.739126	0.590927	0.148199		8518.4
HMBOX1		0.801871	0.781283	0.0205883		13183.6
HNF4A		0.928131	0.924369	0.00376199		41875.2
HNF4G		0.885731	0.881105	0.00462588		30257.6
HOXB13		0.764448	0.80796	-0.0435121		43207.6
HSF1	0.65251	0.715909	0.545764	0.170145	0.0633993	2114.4
IRF1		0.79376	0.605129	0.188631		3654
IRF2		0.770937	0.657422	0.113515		2893.6
IRF3		0.946364	0.835967	0.110397		614.8
IRF4		0.841288	0.847154	-0.00586536		26020.8
IRF9		0.940109	0.552579	0.38753		1712
JUN	0.901342	0.916109	0.893833	0.0222763	0.0147674	73635.6
JUNB		0.909528	0.894523	0.0150053		40520
JUND	0.882269	0.894522	0.876801	0.0177209	0.012253	122034
KLF1		0.615319	0.518484	0.0968353		913.6
KLF13		0.640149	0.487025	0.153124		1549.2
KLF4		0.696723	0.569799	0.126924		2195.6
KLF9		0.856731	0.653414	0.203317		4113.6
MAFF		0.906936	0.891924	0.0150113		25730
MAFG		0.933163	0.923754	0.00940938		15806.8
MAFK	0.850371	0.925316	0.915057	0.0102589	0.0749456	27199.6
MAX	0.86635	0.882142	0.864638	0.017504	0.0157923	80410.4
MEF2A		0.722122	0.870377	-0.148255		16500.4
MEF2C		0.635453	0.721746	-0.0862932		7370
MEIS2		0.843838	0.834849	0.0089895		16692.8
MITF		0.905644	0.605586	0.300057		3851.2
MNT		0.895378	0.795334	0.100044		8435.2
MXI1	0.823259	0.879718	0.825355	0.0543631	0.0564586	17853.2
MYB		0.734259	0.601606	0.132653		2624.8
MYBL2		0.779599	0.581646	0.197953		6580.4
MYC	0.820363	0.848102	0.803079	0.045023	0.0277388	44444.4
MYCN		0.908918	0.861557	0.0473612		15229.2
NEUROD1		0.805521	0.584772	0.220749		6256
NFATC1		0.695782	0.568312	0.127469		3404.4
NFE2		0.950857	0.936332	0.0145257		22408.8
NFE2L1		0.930485	0.548337	0.382148		1454.8
NFE2L2		0.912508	0.894127	0.018381		23755.2
NFIC		0.759282	0.721682	0.0375992		38726
NFYA		0.918167	0.764675	0.153492		6789.2
NFYB		0.949235	0.917845	0.03139		7254.4
NKX3-1		0.757782	0.777441	-0.0196591		22910
NR2C2		0.889686	0.545444	0.344242		4568.8
NR2F1	0.867339	0.885294	0.836404	0.0488898	0.0179553	23162.8
NR2F2	0.867211	0.879797	0.850139	0.0296583	0.0125863	52120.4
NR2F6		0.868779	0.831313	0.0374659		23063.6
NR3C1	0.714355	0.785797	0.738934	0.0468632	0.0714418	16596.8
NR5A2		0.791365	0.632614	0.158751		2642.8
NRF1	0.854648	0.926663	0.885028	0.0416353	0.0720155	9582.4
PAX5		0.738051	0.722177	0.0158742		22384.8
PBX2		0.826009	0.842632	-0.0166231		29692.4
PBX3		0.797929	0.770889	0.0270403		22329.6
PKNOX1		0.847355	0.83076	0.0165956		16263.6
POU2F2		0.869152	0.865288	0.00386425		19494.8
PRDM1		0.646342	0.554813	0.0915292		2372.8
RARA		0.700506	0.523327	0.177179		767.6
RELA	0.596541	0.900884	0.913118	-0.0122343	0.304343	17558.8
REST	0.671139	0.80862	0.797201	0.0114191	0.137481	36309.6
RFX1		0.704273	0.560402	0.143871		1179.2
RFX5	0.774802	0.820651	0.738656	0.0819952	0.045849	11982.4
RUNX1	0.760498	0.828296	0.609413	0.218883	0.0677979	2770.8
RUNX3		0.880474	0.88885	-0.00837567		56950
RXRA	0.811437	0.887811	0.850494	0.0373176	0.0763744	19838.8
SOX13		0.732807	0.642463	0.0903436		6969.2
SOX6		0.846137	0.813809	0.0323288		23140
SP1	0.796022	0.844012	0.768069	0.0759424	0.0479895	35038.8
SPI1		0.935646	0.943363	-0.00771632		106176
SREBF1	0.86821	0.908809	0.632342	0.276466	0.0405986	3324.4
SRF	0.677146	0.855088	0.861642	-0.00655409	0.177943	13730
STAT1		0.887852	0.843701	0.044151		5975.2
STAT2		0.738272	0.525902	0.21237		1110.4
STAT3		0.839986	0.692361	0.147625		5654.8
STAT5A		0.832856	0.708057	0.124799		12180.8
TAL1		0.859932	0.873579	-0.0136465		46623.6
TBP	0.742854	0.738553	0.541223	0.19733	-0.00430134	1098
TBX21		0.763153	0.799016	-0.035864		21419.6
TCF12	0.609629	0.829076	0.816645	0.0124309	0.219447	46818.8
TCF3		0.849669	0.845987	0.00368244		15721.2
TCF7		0.674726	0.661922	0.0128042		8297.6
TCF7L2	0.673716	0.829495	0.853997	-0.0245019	0.155779	21308.8
TEAD4	0.718912	0.815115	0.825084	-0.00996901	0.0962031	85876.4
TFAP2A		0.746393	0.779903	-0.0335098		6452.4
TFAP2C		0.904843	0.913706	-0.00886328		63316.8
TFAP4		0.863594	0.861672	0.00192223		24140
TFDP1		0.778574	0.519974	0.2586		1367.6
TGIF2		0.707636	0.486627	0.221009		1561.6
TP53	0.65204	0.938037	0.956779	-0.0187414	0.285997	6100.4
TP63		0.93554	0.94065	-0.00511013		42168.8
TWIST1		0.850056	0.844514	0.00554231		33064.8
USF1	0.942118	0.950563	0.935795	0.014768	0.00844487	34806.8
USF2	0.940919	0.945797	0.914837	0.0309607	0.00487832	17258.8
YY1	0.668558	0.833196	0.838855	-0.00565861	0.164638	44061.6
ZBED1		0.766279	0.552876	0.213403		7285.2
ZBTB33	0.780608	0.887715	0.703365	0.18435	0.107107	3001.2
ZBTB7A		0.724116	0.639757	0.0843592		9042.4
ZEB1		0.716498	0.60102	0.115478		8594.4
ZFX		0.656183	0.559186	0.0969968		3037.6
ZNF143	0.759429	0.819293	0.808659	0.0106345	0.0598637	28056.4
ZNF24		0.782698	0.669674	0.113023		3181.2
ZNF384		0.902945	0.915812	-0.0128667		17569.2
ZNF740		0.76693	0.652798	0.114131		670.4
Table S2: Performance for 148 TFs on the original multi-model of 50 TFs, as well as on individual models trained with and without transfer learning. An empty value for multi-model performance indicates that the TF was not used to train the multi-model.
