# Supplementary material for: Biologically relevant transfer learning improves transcription factor binding prediction
Source: Genome Biol. 2021 Sep 27;22:280. doi: 10.1186/s13059-021-02499-5 (PMC8474956; doi:10.1186/s13059-021-02499-5)
Supplement: Supplementary file 14 — Additional file 14: Table S3. List of TF binding modes used in this study. [file 13059_2021_2499_MOESM14_ESM.xlsx]

## Sheet: Sheet1
TF	Binding mode
AHR	81
AR	19
ARID3A	89
ARNT	81,7
ATF1	18
ATF3	18
ATF4	5
ATF7	18
BACH1	1
BATF	1
BHLHE40	7
CEBPA	5
CEBPB	5
CEBPD	5
CEBPG	5
CREB1	18
CREB3	7
CREB3L1	7
CREM	18
CTCF	83
CTCFL	61
CUX1	14
E2F1	49
E2F4	49
E2F6	49
EBF1	6
EGR1	34
ELF1	16
ELK1	16
ELK4	16
EOMES	12
ERG	16
ESR1	55
ESRRA	46
ETS1	16
ETV1	16
ETV4	16
ETV6	16
FLI1	16,80
FOS	1,18
FOSL1	1,18
FOSL2	1,18
FOXA1	9
FOXA2	9
FOXJ2	9
FOXK2	9
FOXO1	9
FOXP1	9
GABPA	16
GATA1	48103
GATA2	48
GATA3	48
GATA4	48
GFI1B	52
HINFP	76
HMBOX1	3
HNF4A	2,4
HNF4G	2
HOXB13	10
HSF1	17
IRF1	39
IRF2	39
IRF3	39
IRF4	39
IRF9	39
JUN	1,18
JUNB	1,18
JUND	1,18
KLF1	34
KLF13	34
KLF4	34
KLF5	34
KLF9	34
LEF1	4
MAFF	42
MAFG	42
MAFK	1
MAX	7
MEF2A	29
MEF2C	29
MEIS2	32,41
MITF	7
MNT	7
MXI1	8
MYB	8
MYBL2	43
MYC	7
MYCN	7
NEUROD1	8
NFATC1	24
NFE2	1
NFE2L1	1
NFE2L2	1
NFIC	27,44
NFYA	3
NFYB	3
NKX3-1	50
NR2C2	4,46
NR2F1	4,13,46
NR2F2	46
NR2F6	4,13,36
NR3C1	19
NR4A1	46
NR5A2	46
NRF1	77
PAX5	20
PBX2	41
PBX3	53
PDX1	3
PKNOX1	53
POU2F2	23
POU5F1	23
PRDM1	67
RARA	30
RBPJ	24
RELA	31
REST	106
RFX1	26
RFX5	26
RUNX1	57
RUNX3	57
RXRA	4,13,54,58,30
SMAD2	73,1
SMAD3	73,1,15
SMAD4	73,15
SOX13	25
SOX2	25,23
SOX6	25
SP1	34
SP2	34
SP4	34
SPI1	16
SREBF1	12,7
SREBF2	12,7
SRF	108
STAT1	24,39
STAT2	39
STAT3	24
STAT5A	24
TAL1	8103
TBP	90
TBX21	12
TCF12	8
TCF3	8,73
TCF7	4
TCF7L2	4
TEAD2	2
TEAD4	2
TFAP2A	6
TFAP2C	6
TFAP4	8
TFDP1	49
TGIF2	8
THAP1	44
TP53	45
TP63	45
TWIST1	8
USF1	7
USF2	7
VDR	58,46
YY1	62
ZBED1	64
ZBTB33	64
ZBTB7A	16
ZEB1	8
ZFX	84
ZNF143	86
ZNF24	80
ZNF263	60
ZNF384	74
ZNF740	34
Table S3: List of TF binding modes used in this study.
