# Supplementary material for: Biologically relevant transfer learning improves transcription factor binding prediction
Source: Genome Biol. 2021 Sep 27;22:280. doi: 10.1186/s13059-021-02499-5 (PMC8474956; doi:10.1186/s13059-021-02499-5)
Supplement: Supplementary file 15 — Additional file 15: Table S4. Tomtom similarities of TF profiles from the JASPAR database to the first convolutional layer filters of the original multi-model of 50 TFs, the individual models of HNF4A and SP1, trained with and without transfer learning, and the individual models of JUND trained with transfer learning from multi-models pre-trained on either five cofactors or five random TFs as well as trained from scratch. [file 13059_2021_2499_MOESM15_ESM.xlsx]

## Sheet: multi-model
Query_ID	Target_ID	Optimal_offset	p-value	E-value	q-value	Overlap	Query_consensus	Target_consensus	Orientation
filter0	MA0615.1	-1	0.00016387	0.122247	0.244494	17	TCAATTTAAAGCACACTGT	CCATCGTACGTAAACTC	-
filter1	MA1478.1	-3	3.49822e-05	0.0260968	0.0521935	12	TTCAATGTATTTTTTAATA	AATGTAACAATT	-
filter1	MA0851.1	0	0.000509691	0.380229	0.380229	17	TTCAATGTATTTTTTAATA	GTGTTTGTTTACTTTTT	-
filter2	MA0620.3	-1	7.87067e-06	0.00587152	0.005446	18	ATTAAGTGACTCTCGCTTT	TAAAGTCACGTGACTTTA	+
filter2	MA0782.2	0	4.10618e-05	0.0306321	0.0189414	15	ATTAAGTGACTCTCGCTTT	TTTGAGTGACAGCTA	+
filter2	MA0494.1	4	7.91338e-05	0.0590338	0.0224071	15	ATTAAGTGACTCTCGCTTT	TGACCTAAAGTAACCTCTG	+
filter2	MA0609.2	-2	9.71497e-05	0.0724737	0.0224071	16	ATTAAGTGACTCTCGCTTT	GCAGTGACGTCACTGC	+
filter2	MA1622.1	-2	0.000120097	0.0895922	0.0237426	14	ATTAAGTGACTCTCGCTTT	ATGATGACTCATAA	+
filter2	MA1137.1	-3	0.000145935	0.108867	0.0252443	13	ATTAAGTGACTCTCGCTTT	TGATGACTCATAC	+
filter2	MA0615.1	-1	0.00016855	0.125738	0.0259168	17	ATTAAGTGACTCTCGCTTT	CCATCGTACGTAAACTC	-
filter2	MA1126.1	0	0.00022454	0.167507	0.0267411	16	ATTAAGTGACTCTCGCTTT	AAATGATGACGTCATC	-
filter2	MA1149.1	5	0.000249934	0.186451	0.0267411	13	ATTAAGTGACTCTCGCTTT	TGACCTCTACATGACCTC	-
filter2	MA1114.1	1	0.000251204	0.187398	0.0267411	16	ATTAAGTGACTCTCGCTTT	GGGTGAGTGACAGGCGG	+
filter2	MA1128.1	-3	0.000304164	0.226906	0.0280615	13	ATTAAGTGACTCTCGCTTT	TGATGACTCATCC	+
filter2	MA0629.1	-1	0.000370878	0.276675	0.0309426	17	ATTAAGTGACTCTCGCTTT	TCGCTTTACAGCGTCTT	-
filter2	MA0477.2	-3	0.000396715	0.29595	0.0309426	13	ATTAAGTGACTCTCGCTTT	TGATGACTCATCC	+
filter2	MA0067.1	-3	0.00040247	0.300242	0.0309426	8	ATTAAGTGACTCTCGCTTT	CCGTGACT	-
filter2	MA1141.1	-3	0.000610786	0.455646	0.0422624	13	ATTAAGTGACTCTCGCTTT	CGATGACTCATCC	-
filter2	MA1101.2	0	0.00075503	0.563252	0.0497554	19	ATTAAGTGACTCTCGCTTT	AAAGCATGACTCATCATTT	+
filter2	MA0851.1	0	0.000910482	0.67922	0.0558486	17	ATTAAGTGACTCTCGCTTT	AAAAAGTAAACAAACCC	+
filter2	MA1535.1	-5	0.000928207	0.692442	0.0558486	9	ATTAAGTGACTCTCGCTTT	GTGACCTCG	-
filter2	MA0490.2	-3	0.00100708	0.751284	0.0560104	13	ATTAAGTGACTCTCGCTTT	AAATGACTCATTT	+
filter2	MA1111.1	-4	0.00104568	0.780077	0.0560104	11	ATTAAGTGACTCTCGCTTT	TTTGACCTTTG	-
filter2	MA0883.1	-1	0.00105232	0.785029	0.0560104	17	ATTAAGTGACTCTCGCTTT	TACATTAATCCGGTTCA	-
filter2	MA0491.2	-3	0.00139113	1.03779	0.0663845	13	ATTAAGTGACTCTCGCTTT	TGATGACTCATCC	+
filter2	MA1130.1	-4	0.00157583	1.17557	0.0726916	12	ATTAAGTGACTCTCGCTTT	GATGACTCATCC	-
filter2	MA1546.1	-3	0.00189206	1.41148	0.0793432	16	ATTAAGTGACTCTCGCTTT	CCGTCACGCTAATTAA	+
filter2	MA0496.3	-3	0.0019914	1.48558	0.0793432	15	ATTAAGTGACTCTCGCTTT	TGCTGACTCAGCAAT	+
filter2	MA1142.1	-4	0.00204564	1.52605	0.0793432	10	ATTAAGTGACTCTCGCTTT	GATGACTCAT	+
filter2	MA1634.1	-4	0.0020843	1.55489	0.0793432	11	ATTAAGTGACTCTCGCTTT	TATGACTCATA	+
filter2	MA0489.1	0	0.00215223	1.60556	0.0793432	14	ATTAAGTGACTCTCGCTTT	AGGAGATGACTCAT	+
filter2	MA0495.3	-3	0.0021787	1.62531	0.0793432	16	ATTAAGTGACTCTCGCTTT	AAGTCAGCATTTTTTT	+
filter2	MA0014.3	-1	0.00236245	1.76239	0.0831175	12	ATTAAGTGACTCTCGCTTT	GAGCGTGACCCC	+
filter2	MA0017.2	-2	0.00240246	1.79224	0.0831175	13	ATTAAGTGACTCTCGCTTT	CCCTTGACCTTTG	-
filter2	MA0526.3	-3	0.00268518	2.00314	0.0906326	14	ATTAAGTGACTCTCGCTTT	AGGTCACATGACCA	-
filter2	MA1110.1	-2	0.0028982	2.16206	0.0954938	11	ATTAAGTGACTCTCGCTTT	TCAATGACCTA	+
filter2	MA0462.2	-4	0.00314241	2.34424	0.0977143	11	ATTAAGTGACTCTCGCTTT	TATGACTCATA	+
filter2	MA1150.1	-5	0.00314241	2.34424	0.0977143	11	ATTAAGTGACTCTCGCTTT	GTGACCTAATT	-
filter2	MA1151.1	-6	0.00323453	2.41296	0.0977143	12	ATTAAGTGACTCTCGCTTT	TGACCTACTTAT	-
filter2	MA0093.3	-3	0.00333754	2.4898	0.0977143	14	ATTAAGTGACTCTCGCTTT	AGGTCACATGACCA	-
filter2	MA0853.1	0	0.00341315	2.54621	0.0977143	17	ATTAAGTGACTCTCGCTTT	GGTAATTAATTAATGCG	-
filter2	MA1545.1	-2	0.00349922	2.61042	0.0977143	13	ATTAAGTGACTCTCGCTTT	CACATAACGGTAC	-
filter2	MA1145.1	-3	0.0035144	2.62174	0.0977143	15	ATTAAGTGACTCTCGCTTT	TGATGACGTCATCGC	+
filter2	MA1143.1	-5	0.00369735	2.75822	0.100285	10	ATTAAGTGACTCTCGCTTT	ATGACGTAAC	+
filter2	MA1536.1	-5	0.00376827	2.81113	0.100285	8	ATTAAGTGACTCTCGCTTT	ATGACCTC	-
filter2	MA0835.2	-4	0.00431765	3.22097	0.10756	11	ATTAAGTGACTCTCGCTTT	TATGACTCATA	+
filter2	MA0258.2	-3	0.00432194	3.22417	0.10756	15	ATTAAGTGACTCTCGCTTT	AGGTCACCCTGACCT	+
filter2	MA0854.1	0	0.00473943	3.53562	0.113492	17	ATTAAGTGACTCTCGCTTT	GGTGATTAATTAATTCG	-
filter2	MA1607.1	0	0.00475662	3.54844	0.113492	14	ATTAAGTGACTCTCGCTTT	AATATGTAAACAAA	+
filter2	MA0592.3	-4	0.00503886	3.75899	0.118189	13	ATTAAGTGACTCTCGCTTT	TGTGACCTTGAGC	-
filter2	MA0659.2	-3	0.00529755	3.95197	0.122185	15	ATTAAGTGACTCTCGCTTT	GAGTCAGCATTTTTT	+
filter2	MA0140.2	-4	0.00572116	4.26799	0.129793	15	ATTAAGTGACTCTCGCTTT	CTTATCTGTGAGGAGCAG	+
filter2	MA0852.2	-2	0.00626996	4.67739	0.135575	14	ATTAAGTGACTCTCGCTTT	AATGTAAACAAGGC	+
filter2	MA1132.1	-4	0.00647261	4.82857	0.135716	10	ATTAAGTGACTCTCGCTTT	GATGACTCAT	+
filter2	MA1112.2	-4	0.00684355	5.10529	0.139273	12	ATTAAGTGACTCTCGCTTT	TTTGACCTTTAA	-
filter2	MA0631.1	-1	0.00740655	5.52529	0.145824	17	ATTAAGTGACTCTCGCTTT	ATTAGTGATACCCTATC	-
filter2	MA0071.1	-6	0.00755364	5.63501	0.145824	10	ATTAAGTGACTCTCGCTTT	TGACCTTGAT	-
filter2	MA0896.1	0	0.00788454	5.88187	0.145824	17	ATTAAGTGACTCTCGCTTT	ATTCATTAATTGCTTGT	-
filter2	MA1475.1	-4	0.00790302	5.89566	0.145824	12	ATTAAGTGACTCTCGCTTT	GGTGACGTCACC	+
filter2	MA1134.1	-3	0.00790302	5.89566	0.145824	12	ATTAAGTGACTCTCGCTTT	GGATGACTCATC	-
filter2	MA0018.4	-4	0.00824119	6.14793	0.150062	13	ATTAAGTGACTCTCGCTTT	TATGACATCATAA	-
filter2	MA1652.1	-3	0.00877788	6.5483	0.157759	14	ATTAAGTGACTCTCGCTTT	TTCTCACCTCCTCC	-
filter2	MA0492.1	-4	0.00956818	7.13786	0.169758	15	ATTAAGTGACTCTCGCTTT	GATGACATCATCTTT	-
filter2	MA1645.1	-3	0.0100153	7.47141	0.175441	14	ATTAAGTGACTCTCGCTTT	TAACCACTCAAGAA	+
filter2	MA0089.2	-2	0.0106408	7.93801	0.184068	16	ATTAAGTGACTCTCGCTTT	AGAATGACTCAGCAAT	+
filter2	MA0706.1	-4	0.0109996	8.20568	0.187926	10	ATTAAGTGACTCTCGCTTT	AGTAATTAAC	+
filter2	MA1632.1	-4	0.0123558	9.21745	0.206011	13	ATTAAGTGACTCTCGCTTT	AATGACCTCATTT	-
filter2	MA1640.1	-3	0.0131249	9.79118	0.214894	15	ATTAAGTGACTCTCGCTTT	AAATGATTTATGGCT	+
filter2	MA1544.1	-2	0.0138339	10.3201	0.222609	14	ATTAAGTGACTCTCGCTTT	CAAATAACGGTTTT	-
filter2	MA0847.2	0	0.0150437	11.2226	0.239294	13	ATTAAGTGACTCTCGCTTT	GTTAAGTAAACAA	+
filter2	MA0679.2	1	0.0153541	11.4541	0.241455	15	ATTAAGTGACTCTCGCTTT	TATTTATTGATTTTTT	-
filter2	MA0072.1	-5	0.0157002	11.7123	0.244123	14	ATTAAGTGACTCTCGCTTT	TTGACCTACTTATA	-
filter2	MA1657.1	-4	0.0168615	12.5787	0.257727	12	ATTAAGTGACTCTCGCTTT	TTTAACTCTTTC	-
filter2	MA0099.3	-4	0.0169475	12.6428	0.257727	10	ATTAAGTGACTCTCGCTTT	GATGACTCAT	-
filter2	MA0150.2	-1	0.0178473	13.3141	0.265574	15	ATTAAGTGACTCTCGCTTT	CAGCATGACTCAGCA	+
filter2	MA1633.1	-4	0.0182481	13.6131	0.267435	13	ATTAAGTGACTCTCGCTTT	GATGACTCAGCAA	+
filter2	MA0871.2	0	0.018533	13.8256	0.267435	11	ATTAAGTGACTCTCGCTTT	CCCACGTGACC	+
filter2	MA0829.2	-3	0.0201306	15.0175	0.278582	14	ATTAAGTGACTCTCGCTTT	AGATCACCTGATCT	+
filter2	MA1651.1	3	0.0204837	15.2808	0.279098	18	ATTAAGTGACTCTCGCTTT	GTTCCAAAATGGCTGCCTCCG	+
filter2	MA0898.1	0	0.0205713	15.3462	0.279098	17	ATTAAGTGACTCTCGCTTT	ATTCTTTAATTGCTTGT	-
filter2	MA0895.1	-4	0.0223616	16.6817	0.300442	10	ATTAAGTGACTCTCGCTTT	GTTAACTAGT	-
filter2	MA0498.2	-5	0.0226639	16.9073	0.301576	7	ATTAAGTGACTCTCGCTTT	TTGACAG	+
filter2	MA1478.1	-2	0.0233599	17.4265	0.303668	12	ATTAAGTGACTCTCGCTTT	AATGTAACAATT	-
filter2	MA0676.1	-5	0.0239041	17.8325	0.303668	9	ATTAAGTGACTCTCGCTTT	TTGACTTTT	-
filter2	MA0594.2	-3	0.0239342	17.8549	0.303668	10	ATTAAGTGACTCTCGCTTT	CGTTTACGAC	-
filter2	MA0478.1	-3	0.0241962	18.0504	0.303668	11	ATTAAGTGACTCTCGCTTT	GGATGACTCAT	+
filter2	MA0160.1	-5	0.0243572	18.1704	0.303668	8	ATTAAGTGACTCTCGCTTT	GTGACCTT	-
filter2	MA0744.2	-2	0.0245844	18.34	0.303765	16	ATTAAGTGACTCTCGCTTT	AAAGCAACAGGTGGTT	+
filter2	MA0066.1	5	0.0270634	20.1893	0.325672	15	ATTAAGTGACTCTCGCTTT	GTAGGTCACGGTGACCTACT	+
filter2	MA0159.1	5	0.0273173	20.3787	0.325893	12	ATTAAGTGACTCTCGCTTT	TGACCTCTCCATGACCT	-
filter2	MA0604.1	-5	0.0281508	21.0005	0.330145	8	ATTAAGTGACTCTCGCTTT	ATGACGTA	+
filter2	MA0730.1	5	0.0288849	21.5482	0.333274	12	ATTAAGTGACTCTCGCTTT	TGACCTTTGCATGACCT	-
filter2	MA1133.1	-4	0.031999	23.8712	0.351406	12	ATTAAGTGACTCTCGCTTT	AATGACGTCACA	-
filter2	MA0897.1	0	0.0322652	24.0698	0.351406	17	ATTAAGTGACTCTCGCTTT	ATTCTTTAATTGCTTGT	-
filter2	MA1621.1	-3	0.032503	24.2472	0.351406	14	ATTAAGTGACTCTCGCTTT	CGAACACCTGTCCC	+
filter2	MA0030.1	-1	0.032503	24.2472	0.351406	14	ATTAAGTGACTCTCGCTTT	ATTGTTTACGTTTG	-
filter2	MA1683.1	-3	0.0333957	24.9132	0.355503	11	ATTAAGTGACTCTCGCTTT	ATGTAAACATA	+
filter2	MA0080.5	2	0.0353479	26.3695	0.373411	18	ATTAAGTGACTCTCGCTTT	TTTTTCACTTCCTCTTTTTT	-
filter2	MA1474.1	-4	0.0361772	26.9882	0.379277	12	ATTAAGTGACTCTCGCTTT	GGTGACGTGGCA	-
filter2	MA0775.1	-5	0.0373186	27.8397	0.387668	8	ATTAAGTGACTCTCGCTTT	TTGACAGG	+
filter2	MA0662.1	-4	0.0379518	28.3121	0.387668	10	ATTAAGTGACTCTCGCTTT	GTTAATTAGA	-
filter2	MA0712.2	-3	0.0384407	28.6767	0.387668	12	ATTAAGTGACTCTCGCTTT	TTCTAATCCCTT	-
filter2	MA0032.2	-2	0.0402824	30.0507	0.390003	11	ATTAAGTGACTCTCGCTTT	TATGTAAATAT	+
filter2	MA1575.1	-5	0.0406538	30.3277	0.390003	14	ATTAAGTGACTCTCGCTTT	GTGACCTCAATGAGGTCAC	-
filter2	MA0148.4	-3	0.0408274	30.4573	0.390003	12	ATTAAGTGACTCTCGCTTT	ATGTAAACATGT	+
filter2	MA1148.1	2	0.0408639	30.4845	0.390003	16	ATTAAGTGACTCTCGCTTT	ATGACCTTTGACCTACAT	-
filter2	MA0874.1	0	0.0423165	31.5681	0.392032	17	ATTAAGTGACTCTCGCTTT	GTCCATTAATTAATGGA	+
filter2	MA0481.3	-3	0.0428386	31.9576	0.392032	11	ATTAAGTGACTCTCGCTTT	ATGTAAACATA	+
filter2	MA1647.1	-3	0.0428386	31.9576	0.392032	11	ATTAAGTGACTCTCGCTTT	TAGAAACAGAC	-
filter2	MA0699.1	-4	0.0430921	32.1467	0.392032	10	ATTAAGTGACTCTCGCTTT	GCTAATTGGC	-
filter2	MA1523.1	-5	0.0430921	32.1467	0.392032	10	ATTAAGTGACTCTCGCTTT	GTGAGTGTAC	-
filter2	MA0846.1	-2	0.0433429	32.3338	0.392032	12	ATTAAGTGACTCTCGCTTT	TAAGTAAACAAA	+
filter2	MA1104.2	-1	0.0453362	33.8208	0.395328	13	ATTAAGTGACTCTCGCTTT	TTATCTTATCTTT	+
filter2	MA0642.1	-4	0.045882	34.228	0.395328	10	ATTAAGTGACTCTCGCTTT	GCTAATTGGG	-
filter2	MA0644.1	-4	0.045882	34.228	0.395328	10	ATTAAGTGACTCTCGCTTT	GTTAATTGGT	-
filter2	MA0887.1	-4	0.045882	34.228	0.395328	10	ATTAAGTGACTCTCGCTTT	GCTAATTACC	-
filter2	MA0888.1	-4	0.045882	34.228	0.395328	10	ATTAAGTGACTCTCGCTTT	GCTAATTACC	-
filter2	MA0117.2	-4	0.0459925	34.3104	0.395328	12	ATTAAGTGACTCTCGCTTT	AGTCAGCATTTT	-
filter2	MA0050.2	0	0.047948	35.7692	0.407052	19	ATTAAGTGACTCTCGCTTT	TTTTACTTTCACTTTCACTTT	+
filter2	MA0476.1	-4	0.0483773	36.0895	0.407052	11	ATTAAGTGACTCTCGCTTT	TGTGACTCATT	+
filter2	MA0692.1	0	0.0488273	36.4252	0.407052	10	ATTAAGTGACTCTCGCTTT	ATCACGTGAC	+
filter2	MA1135.1	-4	0.0488273	36.4252	0.407052	10	ATTAAGTGACTCTCGCTTT	GATGACTCAT	+
filter2	MA0643.1	-5	0.0488273	36.4252	0.407052	10	ATTAAGTGACTCTCGCTTT	ATGACCTTGA	-
filter2	MA1103.2	-3	0.0513722	38.3237	0.415439	11	ATTAAGTGACTCTCGCTTT	ATGTAAACAAG	+
filter2	MA0603.1	-4	0.0519347	38.7433	0.415439	10	ATTAAGTGACTCTCGCTTT	GGTCACGTGC	+
filter2	MA0892.1	-4	0.0519347	38.7433	0.415439	10	ATTAAGTGACTCTCGCTTT	TTTAATTAGG	-
filter2	MA0903.1	-4	0.0519347	38.7433	0.415439	10	ATTAAGTGACTCTCGCTTT	GCTAATTAGT	-
filter2	MA1518.1	-5	0.0523515	39.0542	0.416366	8	ATTAAGTGACTCTCGCTTT	GTAATTGC	-
filter2	MA0003.4	-1	0.054126	40.378	0.42802	14	ATTAAGTGACTCTCGCTTT	TGGCCTGAGGCAAT	-
filter2	MA0047.3	-3	0.054526	40.6764	0.428491	11	ATTAAGTGACTCTCGCTTT	ATGTAAACATA	+
filter2	MA1636.1	-3	0.0559142	41.712	0.431902	15	ATTAAGTGACTCTCGCTTT	AAATGATGCAATCAT	+
filter2	MA1119.1	-1	0.0561499	41.8878	0.431902	16	ATTAAGTGACTCTCGCTTT	AACTGAAACCTGATAC	+
filter2	MA1639.1	-4	0.0568896	42.4397	0.431902	13	ATTAAGTGACTCTCGCTTT	AATGATTGATGAC	-
filter2	MA0844.1	-4	0.0571715	42.6499	0.431902	14	ATTAAGTGACTCTCGCTTT	GATGACGTGGCATT	-
filter2	MA1139.1	-4	0.0614593	45.8487	0.447641	12	ATTAAGTGACTCTCGCTTT	GATGACGTCATC	+
filter2	MA0635.1	-4	0.0623007	46.4764	0.449043	10	ATTAAGTGACTCTCGCTTT	GCTAAACGGT	+
filter2	MA1497.1	-4	0.0623007	46.4764	0.449043	10	ATTAAGTGACTCTCGCTTT	GTTAATTACC	-
filter2	MA1113.2	-4	0.0635675	47.4213	0.454131	13	ATTAAGTGACTCTCGCTTT	AATGATTTATGAC	-
filter2	MA1606.1	-3	0.0650066	48.4949	0.454131	11	ATTAAGTGACTCTCGCTTT	ATGTAAACAAA	+
filter2	MA0063.2	-3	0.0650066	48.4949	0.454131	11	ATTAAGTGACTCTCGCTTT	TTTTGAGTGGT	-
filter2	MA0108.2	-3	0.0655482	48.8989	0.454131	15	ATTAAGTGACTCTCGCTTT	GTATAAAAGGCGGGG	+
filter2	MA0598.3	-1	0.0655482	48.8989	0.454131	15	ATTAAGTGACTCTCGCTTT	CTCACTTCCTGTTTC	+
filter2	MA1107.2	-3	0.065632	48.9615	0.454131	16	ATTAAGTGACTCTCGCTTT	CAGCCACACCCACCCC	+
filter2	MA1138.1	-4	0.0661283	49.3317	0.455289	10	ATTAAGTGACTCTCGCTTT	GATGACTCAT	+
filter2	MA1583.1	-2	0.0671522	50.0955	0.460049	13	ATTAAGTGACTCTCGCTTT	GCATTGCCGCAGT	+
filter2	MA1144.1	-4	0.0701546	52.3353	0.466754	10	ATTAAGTGACTCTCGCTTT	GATGACTCAT	+
filter2	MA1566.1	-5	0.0701546	52.3353	0.466754	10	ATTAAGTGACTCTCGCTTT	TTCACACCTC	-
filter2	MA1540.1	-5	0.0729114	54.3919	0.480476	11	ATTAAGTGACTCTCGCTTT	GTGACCTTGAC	-
filter2	MA0661.1	-4	0.0743871	55.4928	0.484424	10	ATTAAGTGACTCTCGCTTT	GCTAATTAAC	+
filter2	MA0891.1	-4	0.0743871	55.4928	0.484424	10	ATTAAGTGACTCTCGCTTT	CCTAATCCGC	+
filter2	MA0738.1	-5	0.0770924	57.5109	0.496214	9	ATTAAGTGACTCTCGCTTT	ATGCCCACC	+
filter3	MA0615.1	-2	2.45505e-09	1.83147e-06	3.52268e-06	17	GTGAGATCACGTGATCTCC	GAGTGTACGTAAGATGG	+
filter3	MA0620.3	-1	1.86297e-08	1.38977e-05	6.6828e-06	18	GTGAGATCACGTGATCTCC	TAAAGTCACGTGACTTTA	+
filter3	MA1126.1	0	6.77803e-06	0.00505641	0.00194512	16	GTGAGATCACGTGATCTCC	AAATGATGACGTCATC	-
filter3	MA0609.2	-2	7.81624e-05	0.0583091	0.0176159	16	GTGAGATCACGTGATCTCC	GCAGTGACGTCACTGC	+
filter3	MA1145.1	-2	0.000124639	0.0929809	0.0223552	15	GTGAGATCACGTGATCTCC	GCGATGACGTCATCA	-
filter3	MA0864.2	-2	0.000257759	0.192288	0.0336228	16	GTGAGATCACGTGATCTCC	GTTTTGGCGCCATTTC	+
filter3	MA0526.3	-3	0.000347069	0.258914	0.0405379	14	GTGAGATCACGTGATCTCC	TGGTCATGTGACCT	+
filter3	MA1475.1	-4	0.000367275	0.273987	0.0405379	12	GTGAGATCACGTGATCTCC	GGTGACGTCACC	+
filter3	MA0527.1	-3	0.000542414	0.404641	0.0503257	15	GTGAGATCACGTGATCTCC	CTCTCGCGAGATCTG	+
filter3	MA0093.3	-3	0.000863458	0.64414	0.0728795	14	GTGAGATCACGTGATCTCC	TGGTCATGTGACCT	+
filter3	MA0692.1	-5	0.000951925	0.710136	0.0758828	10	GTGAGATCACGTGATCTCC	GTCACGTGAT	-
filter3	MA1143.1	-5	0.00130174	0.971097	0.0983067	10	GTGAGATCACGTGATCTCC	GTTACGTCAT	-
filter3	MA0664.1	-5	0.00237287	1.77016	0.162131	10	GTGAGATCACGTGATCTCC	ATCACGTGAT	-
filter3	MA1133.1	-4	0.00270239	2.01598	0.165172	12	GTGAGATCACGTGATCTCC	TGTGACGTCATT	+
filter3	MA0464.2	-5	0.00287782	2.14685	0.165172	10	GTGAGATCACGTGATCTCC	GTCACGTGAT	-
filter3	MA0603.1	-4	0.00316515	2.3612	0.174676	10	GTGAGATCACGTGATCTCC	GGTCACGTGC	+
filter3	MA0829.2	-3	0.00358531	2.67464	0.183731	14	GTGAGATCACGTGATCTCC	AGATCAGGTGATCT	-
filter3	MA0494.1	0	0.00391091	2.91754	0.187055	19	GTGAGATCACGTGATCTCC	CAGAGGTTACTTTAGGTCA	-
filter3	MA1545.1	-2	0.00441967	3.29708	0.197357	13	GTGAGATCACGTGATCTCC	CACATAACGGTAC	-
filter3	MA0629.1	-2	0.00509633	3.80186	0.202849	17	GTGAGATCACGTGATCTCC	AAGACGCTGTAAAGCGA	+
filter3	MA0018.4	-3	0.00519015	3.87185	0.202849	13	GTGAGATCACGTGATCTCC	TTATGATGTCATA	+
filter3	MA1636.1	-3	0.00523071	3.90211	0.202849	15	GTGAGATCACGTGATCTCC	AAATGATGCAATCAT	+
filter3	MA0147.3	-4	0.00579365	4.32206	0.207768	12	GTGAGATCACGTGATCTCC	GGCCACGTGCCC	+
filter3	MA1474.1	-4	0.00579365	4.32206	0.207768	12	GTGAGATCACGTGATCTCC	TGCCACGTCACC	+
filter3	MA1464.1	-5	0.00602008	4.49098	0.207768	10	GTGAGATCACGTGATCTCC	GTCACGTGCC	+
filter3	MA0025.2	-4	0.00608157	4.53685	0.207768	13	GTGAGATCACGTGATCTCC	TATTATGCAATAT	+
filter3	MA0594.2	-3	0.006578	4.90719	0.219502	10	GTGAGATCACGTGATCTCC	CGTTTACGAC	-
filter3	MA0492.1	-4	0.00872066	6.50561	0.277171	15	GTGAGATCACGTGATCTCC	GATGACATCATCTTT	-
filter3	MA1139.1	-4	0.00936884	6.98915	0.277171	12	GTGAGATCACGTGATCTCC	GATGACGTCATC	+
filter3	MA0067.1	-4	0.00956462	7.1352	0.277171	8	GTGAGATCACGTGATCTCC	AGTCACGC	+
filter3	MA0043.3	-3	0.010382	7.74495	0.286477	14	GTGAGATCACGTGATCTCC	TTGTTATGCAACAA	+
filter3	MA0663.1	-5	0.0110173	8.21892	0.292749	10	GTGAGATCACGTGATCTCC	ATCACGTGAT	+
filter3	MA0834.1	-3	0.011993	8.94678	0.307293	14	GTGAGATCACGTGATCTCC	CGATGACGTCATCG	-
filter3	MA0014.3	-2	0.0127558	9.51582	0.321104	12	GTGAGATCACGTGATCTCC	GGGGTCACGCTC	-
filter3	MA0825.1	-5	0.0130064	9.70279	0.321768	10	GTGAGATCACGTGATCTCC	GGCACGTGGT	-
filter3	MA0632.2	-6	0.0141165	10.5309	0.327888	10	GTGAGATCACGTGATCTCC	TCACGCGCAC	+
filter3	MA1129.1	-5	0.0141165	10.5309	0.327888	10	GTGAGATCACGTGATCTCC	ATGACGTCAT	+
filter3	MA0104.4	-4	0.0148325	11.065	0.327888	12	GTGAGATCACGTGATCTCC	GGCCACGTGGCC	+
filter3	MA0844.1	-2	0.014838	11.0692	0.327888	14	GTGAGATCACGTGATCTCC	AATGCCACGTCATC	+
filter3	MA1579.1	0	0.0152437	11.3718	0.327888	15	GTGAGATCACGTGATCTCC	ATCTTTTCTGGAGTA	-
filter3	MA0058.3	-5	0.0153104	11.4216	0.327888	10	GTGAGATCACGTGATCTCC	AGCACGTGGT	-
filter3	MA0102.4	-3	0.0159143	11.8721	0.335809	14	GTGAGATCACGTGATCTCC	ATATTGTGCAATAA	-
filter3	MA1106.1	-4	0.0165935	12.3788	0.340574	10	GTGAGATCACGTGATCTCC	GGGCACGTAC	-
filter3	MA0638.1	-3	0.0170607	12.7273	0.340574	14	GTGAGATCACGTGATCTCC	GTGCCACGTCATCA	+
filter3	MA1131.1	-5	0.017588	13.1207	0.340574	11	GTGAGATCACGTGATCTCC	ATGACGTCATC	-
filter3	MA0831.2	-7	0.0182763	13.6341	0.340574	8	GTGAGATCACGTGATCTCC	CACGTGAC	+
filter3	MA0862.1	-6	0.0182763	13.6341	0.340574	8	GTGAGATCACGTGATCTCC	TTACGTAA	+
filter3	MA1566.1	-5	0.0194503	14.5099	0.348858	10	GTGAGATCACGTGATCTCC	GAGGTGTGAA	+
filter3	MA1136.1	-5	0.0210361	15.693	0.3681	10	GTGAGATCACGTGATCTCC	ATGACGTCAT	+
filter3	MA0636.1	-5	0.0210361	15.693	0.3681	10	GTGAGATCACGTGATCTCC	GTCACGTGAC	-
filter3	MA0836.2	-3	0.0214745	16.02	0.371244	13	GTGAGATCACGTGATCTCC	ATATTGTGCAATA	-
filter3	MA1099.2	-5	0.0227356	16.9608	0.379333	10	GTGAGATCACGTGATCTCC	GGCACGTGGC	+
filter3	MA0639.1	-4	0.0230046	17.1615	0.37941	12	GTGAGATCACGTGATCTCC	TGTTACGTAATA	-
filter3	MA1645.1	-3	0.0239898	17.8964	0.37944	14	GTGAGATCACGTGATCTCC	TTCTTGAGTGGTTA	-
filter3	MA1127.1	-5	0.0255315	19.0465	0.37944	11	GTGAGATCACGTGATCTCC	ATGACGTCATC	-
filter3	MA1621.1	-3	0.0256465	19.1323	0.37944	14	GTGAGATCACGTGATCTCC	GGGACAGGTGTTCG	-
filter3	MA1546.1	-3	0.0256508	19.1355	0.37944	16	GTGAGATCACGTGATCTCC	CCGTCACGCTAATTAA	+
filter3	MA0843.1	-4	0.0265094	19.776	0.388139	12	GTGAGATCACGTGATCTCC	TGTTACGTAATA	-
filter3	MA0470.2	-3	0.027405	20.4441	0.396905	14	GTGAGATCACGTGATCTCC	TTTTGGCGCCATTT	+
filter3	MA0162.4	0	0.0292704	21.8357	0.415835	14	GTGAGATCACGTGATCTCC	GGGCGTGGGCGTGG	-
filter3	MA0828.1	-5	0.0331868	24.7574	0.444839	10	GTGAGATCACGTGATCTCC	GTCACGTGAT	-
filter3	MA0837.1	-5	0.0331868	24.7574	0.444839	10	GTGAGATCACGTGATCTCC	ATTGCGCAAT	-
filter4	MA0495.3	-1	0.000433575	0.323447	0.249339	16	CTGATCAGCTCCTTCACCC	AAGTCAGCATTTTTTT	+
filter4	MA0500.2	-2	0.000530677	0.395885	0.249339	12	CTGATCAGCTCCTTCACCC	CAGCAGCTGCTG	-
filter4	MA0140.2	0	0.000764369	0.570219	0.249339	18	CTGATCAGCTCCTTCACCC	CTTATCTGTGAGGAGCAG	+
filter4	MA0629.1	3	0.00108902	0.812409	0.249339	14	CTGATCAGCTCCTTCACCC	TCGCTTTACAGCGTCTT	-
filter4	MA0830.2	-2	0.00147997	1.10406	0.249339	13	CTGATCAGCTCCTTCACCC	CGGCACCTGCCCC	+
filter4	MA0659.2	-1	0.00154305	1.15111	0.249339	15	CTGATCAGCTCCTTCACCC	GAGTCAGCATTTTTT	+
filter4	MA1119.1	-1	0.00172207	1.28467	0.249339	16	CTGATCAGCTCCTTCACCC	GTATCAGGTTTCAGTT	-
filter4	MA1621.1	-1	0.001729	1.28983	0.249339	14	CTGATCAGCTCCTTCACCC	CGAACACCTGTCCC	+
filter4	MA1100.2	-3	0.00193782	1.44562	0.249339	10	CTGATCAGCTCCTTCACCC	GGCAGCTGCC	+
filter4	MA1652.1	-1	0.00234822	1.75177	0.249339	14	CTGATCAGCTCCTTCACCC	TTCTCACCTCCTCC	-
filter4	MA0615.1	0	0.00240248	1.79225	0.249339	17	CTGATCAGCTCCTTCACCC	GAGTGTACGTAAGATGG	+
filter4	MA0620.3	1	0.00256749	1.91535	0.249339	17	CTGATCAGCTCCTTCACCC	TAAAGTCACGTGACTTTA	+
filter4	MA1618.1	-1	0.00281221	2.09791	0.249339	13	CTGATCAGCTCCTTCACCC	TAAACATCTGTTT	-
filter4	MA1655.1	0	0.00305424	2.27846	0.249339	12	CTGATCAGCTCCTTCACCC	GGGAACAGCCAC	+
filter4	MA0117.2	-2	0.00305424	2.27846	0.249339	12	CTGATCAGCTCCTTCACCC	AGTCAGCATTTT	-
filter4	MA1631.1	-2	0.00328623	2.45153	0.249339	13	CTGATCAGCTCCTTCACCC	CAGCACCTGCCCC	+
filter4	MA1472.1	-3	0.00338001	2.52149	0.249339	10	CTGATCAGCTCCTTCACCC	AACAGCTGTT	+
filter4	MA1642.1	-2	0.00354996	2.64827	0.249406	13	CTGATCAGCTCCTTCACCC	TGCCATCTGTTCC	-
filter4	MA0829.2	-1	0.0049041	3.65846	0.301475	14	CTGATCAGCTCCTTCACCC	AGATCACCTGATCT	+
filter4	MA1619.1	-2	0.00578448	4.31522	0.316085	12	CTGATCAGCTCCTTCACCC	GCACAGCTGTGC	+
filter4	MA0744.2	-1	0.0064757	4.83087	0.341218	16	CTGATCAGCTCCTTCACCC	AAAGCAACAGGTGGTT	+
filter4	MA0499.2	-2	0.00805578	6.00961	0.391021	13	CTGATCAGCTCCTTCACCC	CAGCACCTGTCCC	+
filter4	MA1648.1	-3	0.00812523	6.06142	0.391021	11	CTGATCAGCTCCTTCACCC	CGCACCTGCCG	+
filter4	MA1641.1	-2	0.00848099	6.32682	0.391021	12	CTGATCAGCTCCTTCACCC	GAACAGCTGTTC	+
filter4	MA0056.2	0	0.00929675	6.93537	0.415643	13	CTGATCAGCTCCTTCACCC	CAAATCCCCACTT	+
filter4	MA1123.2	-2	0.0114885	8.57044	0.472813	13	CTGATCAGCTCCTTCACCC	AAACATCTGGAAT	-
filter4	MA0080.5	0	0.0116706	8.70629	0.472813	19	CTGATCAGCTCCTTCACCC	TTTTTCACTTCCTCTTTTTT	-
filter4	MA0816.1	-3	0.0121778	9.08466	0.472813	10	CTGATCAGCTCCTTCACCC	AGCAGCTGCT	+
filter4	MA1566.1	-1	0.0121778	9.08466	0.472813	10	CTGATCAGCTCCTTCACCC	TTCACACCTC	-
filter4	MA0521.1	-3	0.0129525	9.66258	0.485582	11	CTGATCAGCTCCTTCACCC	AACAGCTGCAG	+
filter4	MA0743.2	-1	0.0131649	9.82105	0.485582	16	CTGATCAGCTCCTTCACCC	AATTCAACAGGTGGTT	+
filter5	MA0883.1	-1	7.11052e-06	0.00530445	0.00985145	17	AAAAATTAGATCAGATCTT	TGAACCGGATTAATGAA	+
filter5	MA0140.2	4	2.58666e-05	0.0192965	0.0179188	14	AAAAATTAGATCAGATCTT	CTGCTCCTCACAGATAAG	-
filter5	MA0615.1	0	7.69563e-05	0.0574094	0.0355403	17	AAAAATTAGATCAGATCTT	CCATCGTACGTAAACTC	-
filter5	MA1104.2	-5	0.000178673	0.13329	0.0509303	13	AAAAATTAGATCAGATCTT	AAAGATAAGATAA	-
filter5	MA0854.1	-1	0.000357597	0.266768	0.0610075	17	AAAAATTAGATCAGATCTT	GGTGATTAATTAATTCG	-
filter5	MA0712.2	-4	0.000372641	0.277991	0.0610075	12	AAAAATTAGATCAGATCTT	AAGGGATTAGAA	+
filter5	MA0620.3	0	0.000396303	0.295642	0.0610075	18	AAAAATTAGATCAGATCTT	TAAAGTCACGTGACTTTA	+
filter5	MA0035.4	-5	0.000625312	0.466483	0.0866354	11	AAAAATTAGATCAGATCTT	ATAGATTAGAA	-
filter5	MA0853.1	-1	0.000792041	0.590862	0.094049	17	AAAAATTAGATCAGATCTT	GGTAATTAATTAATGCG	-
filter5	MA1126.1	-4	0.000814585	0.607681	0.094049	15	AAAAATTAGATCAGATCTT	AAATGATGACGTCATC	-
filter5	MA0662.1	-5	0.00149468	1.11503	0.138781	10	AAAAATTAGATCAGATCTT	TCTAATTAAC	+
filter5	MA0851.1	-2	0.00156708	1.16904	0.138781	17	AAAAATTAGATCAGATCTT	GTGTTTGTTTACTTTTT	-
filter5	MA0036.3	-5	0.00163519	1.21985	0.138781	11	AAAAATTAGATCAGATCTT	AAAGATAAGAA	-
filter5	MA0874.1	-1	0.00181611	1.35482	0.138781	17	AAAAATTAGATCAGATCTT	GTCCATTAATTAATGGA	+
filter5	MA0706.1	-5	0.00200249	1.49386	0.138781	10	AAAAATTAGATCAGATCTT	GTTAATTACT	-
filter5	MA0896.1	-2	0.00210162	1.56781	0.138781	17	AAAAATTAGATCAGATCTT	ACAAGCAATTAATGAAT	+
filter5	MA1518.1	-6	0.00215837	1.61015	0.138781	8	AAAAATTAGATCAGATCTT	GCAATTAC	+
filter5	MA0719.1	-6	0.00215837	1.61015	0.138781	8	AAAAATTAGATCAGATCTT	GGGATTAT	-
filter5	MA0891.1	-5	0.00220371	1.64397	0.138781	10	AAAAATTAGATCAGATCTT	GCGGATTAGG	-
filter5	MA0629.1	-1	0.00260901	1.94632	0.152847	17	AAAAATTAGATCAGATCTT	AAGACGCTGTAAAGCGA	+
filter5	MA0609.2	-1	0.00275802	2.05748	0.152847	16	AAAAATTAGATCAGATCTT	GCAGTGACGTCACTGC	+
filter5	MA0494.1	-4	0.00293796	2.19172	0.153432	15	AAAAATTAGATCAGATCTT	CAGAGGTTACTTTAGGTCA	-
filter5	MA0887.1	-5	0.003205	2.39093	0.153432	10	AAAAATTAGATCAGATCTT	GGTAATTAGC	+
filter5	MA0492.1	-5	0.00351431	2.62168	0.153432	14	AAAAATTAGATCAGATCTT	AAAGATGATGTCATC	+
filter5	MA0602.1	0	0.00374635	2.79478	0.153432	14	AAAAATTAGATCAGATCTT	TTTAGCAATATTAG	-
filter5	MA1640.1	-1	0.00378194	2.82133	0.153432	15	AAAAATTAGATCAGATCTT	AGCCATAAATCATTT	-
filter5	MA0634.1	-5	0.00384614	2.86922	0.153432	10	AAAAATTAGATCAGATCTT	TCTAATTAAA	+
filter5	MA0037.3	-7	0.00406579	3.03308	0.153432	8	AAAAATTAGATCAGATCTT	AGATAAGA	+
filter5	MA0892.1	-5	0.00420826	3.13936	0.153432	10	AAAAATTAGATCAGATCTT	CCTAATTAAA	+
filter5	MA0903.1	-5	0.00420826	3.13936	0.153432	10	AAAAATTAGATCAGATCTT	ACTAATTAGC	+
filter5	MA0888.1	-5	0.00460084	3.43222	0.154599	10	AAAAATTAGATCAGATCTT	GGTAATTAGC	+
filter5	MA0648.1	-5	0.00460084	3.43222	0.154599	10	AAAAATTAGATCAGATCTT	GGGGATTAGC	-
filter5	MA1607.1	-5	0.00468659	3.49619	0.154599	14	AAAAATTAGATCAGATCTT	TTTGTTTACATATT	-
filter5	MA1471.1	-2	0.00525926	3.92341	0.159447	12	AAAAATTAGATCAGATCTT	AAAAACCATTAC	+
filter5	MA0884.1	-6	0.00555136	4.14131	0.159447	13	AAAAATTAGATCAGATCTT	TTGATTAAATTAG	-
filter5	MA1150.1	-3	0.00555615	4.14489	0.159447	11	AAAAATTAGATCAGATCTT	AATTAGGTCAC	+
filter5	MA1151.1	-1	0.00569098	4.24547	0.159447	12	AAAAATTAGATCAGATCTT	ATAAGTAGGTCA	+
filter5	MA0782.2	-4	0.00582344	4.34429	0.159447	15	AAAAATTAGATCAGATCTT	TTTGAGTGACAGCTA	+
filter5	MA1622.1	-3	0.00583927	4.3561	0.159447	14	AAAAATTAGATCAGATCTT	TTATGAGTCATCAT	-
filter5	MA0766.2	-6	0.0059844	4.46437	0.159447	10	AAAAATTAGATCAGATCTT	CAGATAAGGA	+
filter5	MA1497.1	-5	0.0059844	4.46437	0.159447	10	AAAAATTAGATCAGATCTT	GGTAATTAAC	+
filter5	MA0025.2	-2	0.00598442	4.46438	0.159447	13	AAAAATTAGATCAGATCTT	ATATTGCATAATA	-
filter5	MA1137.1	-3	0.00694448	5.18058	0.177802	13	AAAAATTAGATCAGATCTT	GTATGAGTCATCA	-
filter5	MA0644.1	-5	0.00710386	5.29948	0.177802	10	AAAAATTAGATCAGATCTT	ACCAATTAAC	+
filter5	MA0699.1	-5	0.00710386	5.29948	0.177802	10	AAAAATTAGATCAGATCTT	GCCAATTAGC	+
filter5	MA0482.2	-5	0.00718664	5.36123	0.177802	12	AAAAATTAGATCAGATCTT	AAAGATAAGGAA	-
filter5	MA0898.1	-2	0.00733056	5.4686	0.178181	17	AAAAATTAGATCAGATCTT	ACAAGCAATTAAAGAAT	+
filter5	MA0852.2	-3	0.00778071	5.80441	0.182712	14	AAAAATTAGATCAGATCTT	GCCTTGTTTACATT	-
filter5	MA1495.1	-6	0.0080731	6.02253	0.184618	8	AAAAATTAGATCAGATCTT	GTAATTAC	+
filter5	MA0043.3	-2	0.00895812	6.68276	0.184618	14	AAAAATTAGATCAGATCTT	TTGTTGCATAACAA	-
filter5	MA0642.1	-5	0.00913679	6.81604	0.184618	10	AAAAATTAGATCAGATCTT	CCCAATTAGC	+
filter5	MA0661.1	-5	0.00913679	6.81604	0.184618	10	AAAAATTAGATCAGATCTT	GTTAATTAGC	-
filter5	MA0897.1	-2	0.00952821	7.10805	0.184618	17	AAAAATTAGATCAGATCTT	ACAAGCAATTAAAGAAT	+
filter5	MA1101.2	0	0.00957999	7.14667	0.184618	19	AAAAATTAGATCAGATCTT	AAATGATGAGTCATGCTTT	-
filter5	MA1535.1	-5	0.00969837	7.23499	0.184618	9	AAAAATTAGATCAGATCTT	CGAGGTCAC	+
filter5	MA1480.1	-6	0.0107668	8.03202	0.201583	10	AAAAATTAGATCAGATCTT	GGGATTATCT	-
filter5	MA0631.1	-1	0.0131219	9.78893	0.239211	17	AAAAATTAGATCAGATCTT	GATAGGGTATCACTTAT	+
filter5	MA1149.1	-6	0.0133154	9.93331	0.239587	13	AAAAATTAGATCAGATCTT	GAGGTCATGTAGAGGTCA	+
filter5	MA0489.1	0	0.0135312	10.0943	0.240349	14	AAAAATTAGATCAGATCTT	AGGAGATGACTCAT	+
filter5	MA0018.4	-3	0.0142033	10.5957	0.24598	13	AAAAATTAGATCAGATCTT	TATGACATCATAA	-
filter5	MA0879.1	-5	0.0148248	11.0593	0.250481	10	AAAAATTAGATCAGATCTT	CCTAATTATC	+
filter5	MA1143.1	-9	0.0148248	11.0593	0.250481	10	AAAAATTAGATCAGATCTT	ATGACGTAAC	+
filter5	MA0705.1	-6	0.0152372	11.367	0.254347	8	AAAAATTAGATCAGATCTT	CTAATTAG	-
filter5	MA0714.1	-6	0.0160826	11.9976	0.265263	9	AAAAATTAGATCAGATCTT	GGGATTAAG	-
filter5	MA1113.2	-2	0.0162971	12.1577	0.265638	13	AAAAATTAGATCAGATCTT	GTCATAAATCATT	+
filter5	MA1536.1	-6	0.0166208	12.3992	0.266682	8	AAAAATTAGATCAGATCTT	GAGGTCAT	+
filter5	MA0495.3	0	0.0172422	12.8627	0.266682	16	AAAAATTAGATCAGATCTT	AAAAAAATGCTGACTT	-
filter5	MA0707.1	-5	0.0173236	12.9234	0.266682	10	AAAAATTAGATCAGATCTT	GGTAATTAAA	+
filter5	MA1636.1	-1	0.0182866	13.6418	0.278414	15	AAAAATTAGATCAGATCTT	ATGATTGCATCATTT	-
filter5	MA1545.1	-6	0.0186651	13.9242	0.281087	13	AAAAATTAGATCAGATCTT	CACATAACGGTAC	-
filter5	MA0876.1	-6	0.0197224	14.7129	0.293816	8	AAAAATTAGATCAGATCTT	CCAATTAA	+
filter5	MA1148.1	-3	0.0216402	16.1436	0.318957	16	AAAAATTAGATCAGATCTT	ATGTAGGTCAAAGGTCAT	+
filter5	MA0681.2	0	0.0221089	16.4932	0.319168	16	AAAAATTAGATCAGATCTT	TTTAATCAAATTATAT	+
filter5	MA1145.1	-2	0.0221153	16.498	0.319168	15	AAAAATTAGATCAGATCTT	TGATGACGTCATCGC	+
filter5	MA1652.1	-2	0.022901	17.0841	0.321876	14	AAAAATTAGATCAGATCTT	GGAGGAGGTGAGAA	+
filter5	MA0721.1	-6	0.0233192	17.3961	0.321876	8	AAAAATTAGATCAGATCTT	CTAATTAA	+
filter5	MA1496.1	-6	0.0233192	17.3961	0.321876	8	AAAAATTAGATCAGATCTT	GTCATTAG	+
filter5	MA0630.1	-6	0.0233192	17.3961	0.321876	8	AAAAATTAGATCAGATCTT	CCAATTAA	-
filter5	MA0710.1	-5	0.0252715	18.8525	0.331667	10	AAAAATTAGATCAGATCTT	GCTAATTAGC	+
filter5	MA0877.2	-6	0.0253232	18.8911	0.331667	8	AAAAATTAGATCAGATCTT	CCGTTTAG	-
filter5	MA1608.1	-5	0.0256146	19.1085	0.331667	11	AAAAATTAGATCAGATCTT	ATCCATTAGCA	+
filter5	MA0713.1	-2	0.0256146	19.1085	0.331667	11	AAAAATTAGATCAGATCTT	TAATTAAATTA	-
filter5	MA0108.2	-1	0.0266514	19.8819	0.332802	15	AAAAATTAGATCAGATCTT	CCCCGCCTTTTATAC	-
filter5	MA0899.1	-5	0.0274756	20.4968	0.332802	11	AAAAATTAGATCAGATCTT	GGTAATAAAAA	+
filter5	MA0704.1	-6	0.0274758	20.4969	0.332802	8	AAAAATTAGATCAGATCTT	TTAATTAA	+
filter5	MA0717.1	-6	0.0274758	20.4969	0.332802	8	AAAAATTAGATCAGATCTT	CCAATTAA	+
filter5	MA0488.1	-6	0.0277333	20.689	0.332802	13	AAAAATTAGATCAGATCTT	AAGATGATGTCAT	+
filter5	MA1114.1	-3	0.0289703	21.6118	0.332802	16	AAAAATTAGATCAGATCTT	GGGTGAGTGACAGGCGG	+
filter5	MA1111.1	-4	0.0294547	21.9732	0.332802	11	AAAAATTAGATCAGATCTT	CAAAGGTCAAA	+
filter5	MA0601.1	-5	0.0294547	21.9732	0.332802	11	AAAAATTAGATCAGATCTT	TTAATTAATAT	-
filter5	MA0901.2	-4	0.029493	22.0018	0.332802	14	AAAAATTAGATCAGATCTT	AACCAATAAAATTT	+
filter5	MA0723.1	-6	0.0297857	22.2202	0.332802	8	AAAAATTAGATCAGATCTT	CTAATTAC	+
filter5	MA0880.1	-6	0.0297857	22.2202	0.332802	8	AAAAATTAGATCAGATCTT	CCAATTAC	+
filter5	MA0904.2	-6	0.0297857	22.2202	0.332802	8	AAAAATTAGATCAGATCTT	GTAATTAC	+
filter5	MA1481.1	-6	0.0297857	22.2202	0.332802	8	AAAAATTAGATCAGATCTT	CTAATTAC	+
filter5	MA1639.1	-2	0.0315305	23.5218	0.349211	13	AAAAATTAGATCAGATCTT	GTCATCAATCATT	+
filter5	MA0722.1	-6	0.0322626	24.0679	0.349211	8	AAAAATTAGATCAGATCTT	CTAATTAC	+
filter5	MA0711.1	-6	0.0322626	24.0679	0.349211	8	AAAAATTAGATCAGATCTT	CGGATTAA	-
filter5	MA1505.1	-6	0.0322626	24.0679	0.349211	8	AAAAATTAGATCAGATCTT	GTAATTAC	-
filter5	MA1651.1	-1	0.0328029	24.471	0.352307	18	AAAAATTAGATCAGATCTT	GTTCCAAAATGGCTGCCTCCG	+
filter5	MA0621.1	-4	0.0337922	25.209	0.354684	11	AAAAATTAGATCAGATCTT	AATTAATTAGT	+
filter5	MA0700.2	-4	0.0337922	25.209	0.354684	11	AAAAATTAGATCAGATCTT	AACCAATTAAT	+
filter5	MA0881.1	-6	0.034916	26.0473	0.361009	8	AAAAATTAGATCAGATCTT	CCAATTAC	+
filter5	MA1544.1	-6	0.0354969	26.4807	0.364297	13	AAAAATTAGATCAGATCTT	CAAATAACGGTTTT	-
filter5	MA0886.1	-5	0.0362623	27.0517	0.366719	10	AAAAATTAGATCAGATCTT	GCTAATTAGC	+
filter5	MA0635.1	-5	0.0362623	27.0517	0.366719	10	AAAAATTAGATCAGATCTT	ACCGTTTAGC	-
filter5	MA0675.1	-6	0.0377561	28.1661	0.374672	8	AAAAATTAGATCAGATCTT	CTAATTAA	+
filter5	MA0875.1	-6	0.0377561	28.1661	0.374672	8	AAAAATTAGATCAGATCTT	GCAATTAG	+
filter5	MA0679.2	-4	0.03786	28.2435	0.374672	15	AAAAATTAGATCAGATCTT	AAAAAATCAATAAATA	+
filter5	MA0523.1	-5	0.0400789	29.8989	0.37522	14	AAAAATTAGATCAGATCTT	AAAGATCAAAGGAA	+
filter5	MA1119.1	-2	0.0401173	29.9275	0.37522	16	AAAAATTAGATCAGATCTT	GTATCAGGTTTCAGTT	-
filter5	MA1642.1	-2	0.0405315	30.2365	0.37522	13	AAAAATTAGATCAGATCTT	GGAACAGATGGCA	+
filter5	MA0056.2	-1	0.0405315	30.2365	0.37522	13	AAAAATTAGATCAGATCTT	AAGTGGGGATTTG	-
filter5	MA0682.2	-6	0.0407935	30.4319	0.37522	8	AAAAATTAGATCAGATCTT	GGGATTAG	-
filter5	MA1547.1	-6	0.0407935	30.4319	0.37522	8	AAAAATTAGATCAGATCTT	GGGATTAT	-
filter5	MA1644.1	-4	0.0413459	30.8441	0.37522	11	AAAAATTAGATCAGATCTT	AGCCAATCAGA	+
filter5	MA1606.1	-5	0.0413459	30.8441	0.37522	11	AAAAATTAGATCAGATCTT	TTTGTTTACAT	-
filter5	MA0890.1	-5	0.0417073	31.1137	0.37522	10	AAAAATTAGATCAGATCTT	ACCAATTAGC	+
filter5	MA1128.1	-3	0.0431079	32.1585	0.37522	13	AAAAATTAGATCAGATCTT	GGATGAGTCATCA	-
filter5	MA0716.1	-6	0.0440389	32.8531	0.37522	8	AAAAATTAGATCAGATCTT	CTAATTAA	+
filter5	MA1498.1	-6	0.0440389	32.8531	0.37522	8	AAAAATTAGATCAGATCTT	GCAATTAC	+
filter5	MA1500.1	-6	0.0440389	32.8531	0.37522	8	AAAAATTAGATCAGATCTT	GTAATTAA	-
filter5	MA1142.1	-8	0.044686	33.3357	0.37522	10	AAAAATTAGATCAGATCTT	GATGACTCAT	+
filter5	MA0594.2	-7	0.044686	33.3357	0.37522	10	AAAAATTAGATCAGATCTT	CGTTTACGAC	-
filter5	MA0754.1	-3	0.044686	33.3357	0.37522	10	AAAAATTAGATCAGATCTT	TTATCGATTA	-
filter5	MA0526.3	-2	0.0451751	33.7006	0.377042	14	AAAAATTAGATCAGATCTT	AGGTCACATGACCA	-
filter5	MA0067.1	-8	0.0475037	35.4378	0.389439	8	AAAAATTAGATCAGATCTT	AGTCACGC	+
filter5	MA0902.2	-6	0.0475037	35.4378	0.389439	8	AAAAATTAGATCAGATCTT	GTAATTAG	+
filter5	MA0659.2	-1	0.0483786	36.0904	0.392237	15	AAAAATTAGATCAGATCTT	AAAAAATGCTGACTC	-
filter5	MA0477.2	-3	0.0486944	36.326	0.392237	13	AAAAATTAGATCAGATCTT	GGATGAGTCATCA	-
filter5	MA0800.1	-6	0.0486944	36.326	0.392237	13	AAAAATTAGATCAGATCTT	ATTTTCACACCTT	-
filter5	MA0467.1	-3	0.0503271	37.544	0.403046	11	AAAAATTAGATCAGATCTT	AAGAGGATTAG	+
filter5	MA0003.4	-4	0.0508317	37.9205	0.403345	14	AAAAATTAGATCAGATCTT	ATTGCCTCAGGCCA	+
filter5	MA0893.2	-6	0.0511995	38.1948	0.403345	8	AAAAATTAGATCAGATCTT	GTAATTAG	+
filter5	MA0496.3	-1	0.0512378	38.2234	0.403345	15	AAAAATTAGATCAGATCTT	ATTGCTGAGTCAGCA	-
filter5	MA1129.1	-9	0.0547488	40.8426	0.419738	10	AAAAATTAGATCAGATCTT	ATGACGTCAT	-
filter5	MA1121.1	-5	0.0549022	40.957	0.419738	13	AAAAATTAGATCAGATCTT	TCACATTCCAGCC	+
filter5	MA0027.2	-6	0.055138	41.1329	0.419738	8	AAAAATTAGATCAGATCTT	CTAATTAG	+
filter5	MA0882.1	-6	0.055138	41.1329	0.419738	8	AAAAATTAGATCAGATCTT	CCAATTAC	+
filter5	MA1683.1	-5	0.0572094	42.6782	0.432229	11	AAAAATTAGATCAGATCTT	TATGTTTACAT	-
filter5	MA0017.2	-4	0.0582557	43.4588	0.43628	13	AAAAATTAGATCAGATCTT	CAAAGGTCAAGGG	+
filter5	MA0725.1	-6	0.0593316	44.2614	0.441949	8	AAAAATTAGATCAGATCTT	CTAATTAT	+
filter5	MA0833.2	-2	0.0604746	45.114	0.44567	14	AAAAATTAGATCAGATCTT	TTATTGCATCATTT	-
filter5	MA0093.3	-2	0.0640232	47.7613	0.45723	14	AAAAATTAGATCAGATCTT	AGGTCACATGACCA	-
filter5	MA1103.2	-5	0.064883	48.4027	0.460994	11	AAAAATTAGATCAGATCTT	CTTGTTTACAT	-
filter5	MA0724.1	-5	0.0665762	49.6659	0.469037	9	AAAAATTAGATCAGATCTT	ACCGATTAG	+
filter5	MA1463.1	-5	0.0666921	49.7523	0.469037	10	AAAAATTAGATCAGATCTT	TTTAATTAGA	-
filter5	MA0666.1	-6	0.0685344	51.1267	0.475871	8	AAAAATTAGATCAGATCTT	CCAATTAG	+
filter5	MA0481.3	-5	0.0690377	51.5021	0.475871	11	AAAAATTAGATCAGATCTT	TATGTTTACAT	-
filter5	MA0769.2	-7	0.0690377	51.5021	0.475871	11	AAAAATTAGATCAGATCTT	ACATCAAAGGA	-
filter5	MA0490.2	-3	0.0693985	51.7713	0.475989	13	AAAAATTAGATCAGATCTT	AAATGAGTCATTT	-
filter5	MA0718.1	-5	0.0711351	53.0668	0.483117	10	AAAAATTAGATCAGATCTT	GCCAATTAAC	+
filter5	MA0072.1	0	0.0716621	53.4599	0.484322	14	AAAAATTAGATCAGATCTT	TATAAGTAGGTCAA	+
filter5	MA1123.2	-2	0.0734974	54.829	0.492409	13	AAAAATTAGATCAGATCTT	ATTCCAGATGTTT	+
filter5	MA0885.1	-6	0.0735695	54.8828	0.492409	8	AAAAATTAGATCAGATCTT	GCAATTAA	+
filter5	MA1621.1	-2	0.0757659	56.5214	0.497887	14	AAAAATTAGATCAGATCTT	GGGACAGGTGTTCG	-
filter5	MA1549.1	-4	0.0758254	56.5658	0.497887	10	AAAAATTAGATCAGATCTT	ACCTCATTAT	-
filter6	MA1142.1	2	5.701e-05	0.0425294	0.0362968	8	GAGTCATGTGTCACCTATA	ATGAGTCATC	-
filter6	MA0620.3	2	7.55865e-05	0.0563875	0.0362968	16	GAGTCATGTGTCACCTATA	TAAAGTCACGTGACTTTA	+
filter6	MA1622.1	4	0.000166559	0.124253	0.0553919	10	GAGTCATGTGTCACCTATA	TTATGAGTCATCAT	-
filter6	MA1137.1	4	0.000192252	0.14342	0.0553919	9	GAGTCATGTGTCACCTATA	GTATGAGTCATCA	-
filter6	MA0489.1	2	0.000254935	0.190182	0.055574	12	GAGTCATGTGTCACCTATA	ATGAGTCATCTCCT	-
filter6	MA0099.3	2	0.000322219	0.240376	0.055574	8	GAGTCATGTGTCACCTATA	ATGAGTCATC	+
filter6	MA0526.3	0	0.000355414	0.265139	0.055574	14	GAGTCATGTGTCACCTATA	TGGTCATGTGACCT	+
filter6	MA1634.1	3	0.000365466	0.272637	0.055574	8	GAGTCATGTGTCACCTATA	TATGAGTCATA	-
filter6	MA0093.3	0	0.000385768	0.287783	0.055574	14	GAGTCATGTGTCACCTATA	TGGTCATGTGACCT	+
filter6	MA0462.2	3	0.00047907	0.357386	0.0557125	8	GAGTCATGTGTCACCTATA	TATGAGTCATA	-
filter6	MA0150.2	4	0.00051312	0.382787	0.0557125	11	GAGTCATGTGTCACCTATA	TGCTGAGTCATGCTG	-
filter6	MA1135.1	2	0.00061948	0.462132	0.0557125	8	GAGTCATGTGTCACCTATA	ATGAGTCATC	-
filter6	MA0491.2	4	0.000691172	0.515614	0.0557125	9	GAGTCATGTGTCACCTATA	GGATGAGTCATCA	-
filter6	MA1633.1	5	0.000691172	0.515614	0.0557125	8	GAGTCATGTGTCACCTATA	TTGCTGAGTCATC	-
filter6	MA1144.1	2	0.000742485	0.553894	0.0557125	8	GAGTCATGTGTCACCTATA	ATGAGTCATC	-
filter6	MA0477.2	4	0.000749758	0.55932	0.0557125	9	GAGTCATGTGTCACCTATA	GGATGAGTCATCA	-
filter6	MA0496.3	6	0.000811911	0.605685	0.0557125	9	GAGTCATGTGTCACCTATA	ATTGCTGAGTCAGCA	-
filter6	MA1138.1	2	0.00081213	0.605849	0.0557125	8	GAGTCATGTGTCACCTATA	ATGAGTCATC	-
filter6	MA0490.2	4	0.000954372	0.711962	0.0607505	9	GAGTCATGTGTCACCTATA	AAATGAGTCATTT	-
filter6	MA1132.1	2	0.00096991	0.723553	0.0607505	8	GAGTCATGTGTCACCTATA	ATGAGTCATC	-
filter6	MA0835.2	3	0.0011382	0.849097	0.0670894	8	GAGTCATGTGTCACCTATA	TATGAGTCATA	-
filter6	MA0495.3	0	0.00116425	0.868533	0.0670894	16	GAGTCATGTGTCACCTATA	AAGTCAGCATTTTTTT	+
filter6	MA1134.1	3	0.00126374	0.942753	0.0700216	9	GAGTCATGTGTCACCTATA	GATGAGTCATCC	+
filter6	MA0659.2	0	0.0014659	1.09356	0.075421	15	GAGTCATGTGTCACCTATA	GAGTCAGCATTTTTT	+
filter6	MA0067.1	-1	0.00162606	1.21304	0.0807763	8	GAGTCATGTGTCACCTATA	AGTCACGC	+
filter6	MA1130.1	4	0.00173933	1.29754	0.0835232	8	GAGTCATGTGTCACCTATA	GGATGAGTCATC	+
filter6	MA0478.1	2	0.00186524	1.39147	0.0852431	9	GAGTCATGTGTCACCTATA	ATGAGTCATCC	-
filter6	MA1128.1	4	0.00192148	1.43343	0.0852431	9	GAGTCATGTGTCACCTATA	GGATGAGTCATCA	-
filter6	MA0591.1	5	0.00195266	1.45668	0.0852431	10	GAGTCATGTGTCACCTATA	GTGCTGAGTCATCCT	-
filter6	MA1119.1	0	0.0020409	1.52251	0.0864746	16	GAGTCATGTGTCACCTATA	GTATCAGGTTTCAGTT	-
filter6	MA1141.1	4	0.00223422	1.66673	0.0919611	9	GAGTCATGTGTCACCTATA	GGATGAGTCATCG	+
filter6	MA1126.1	4	0.00250531	1.86896	0.100255	12	GAGTCATGTGTCACCTATA	GATGACGTCATCATTT	+
filter6	MA0476.1	3	0.0027775	2.07201	0.108143	8	GAGTCATGTGTCACCTATA	AATGAGTCACA	-
filter6	MA0089.2	6	0.00327803	2.44541	0.121086	10	GAGTCATGTGTCACCTATA	ATTGCTGAGTCATTCT	-
filter6	MA1621.1	0	0.00347189	2.59003	0.125041	14	GAGTCATGTGTCACCTATA	GGGACAGGTGTTCG	-
filter6	MA0841.1	3	0.00378736	2.82537	0.133076	8	GAGTCATGTGTCACCTATA	GATGAGTCATG	-
filter6	MA0829.2	0	0.00458392	3.41961	0.153573	14	GAGTCATGTGTCACCTATA	AGATCAGGTGATCT	-
filter6	MA0655.1	2	0.00556123	4.14868	0.174164	7	GAGTCATGTGTCACCTATA	ATGAGTCAT	-
filter6	MA0692.1	-2	0.00592254	4.41821	0.178575	10	GAGTCATGTGTCACCTATA	GTCACGTGAT	-
filter6	MA1593.1	-1	0.00624343	4.6576	0.181801	12	GAGTCATGTGTCACCTATA	AGTCTGCTGTTA	-
filter6	MA0069.1	0	0.00643606	4.8013	0.181801	14	GAGTCATGTGTCACCTATA	AACTCATGCGTGAA	-
filter6	MA1101.2	7	0.00656864	4.9002	0.181978	12	GAGTCATGTGTCACCTATA	AAAGCATGACTCATCATTT	+
filter6	MA0603.1	-1	0.0086352	6.44186	0.210847	10	GAGTCATGTGTCACCTATA	GGTCACGTGC	+
filter6	MA1574.1	1	0.0103603	7.72876	0.238738	14	GAGTCATGTGTCACCTATA	GGGGTCAAAGGTCAT	+
filter6	MA0609.2	1	0.0123889	9.24211	0.266381	15	GAGTCATGTGTCACCTATA	GCAGTGACGTCACTGC	-
filter6	MA0615.1	0	0.0135466	10.1057	0.274863	17	GAGTCATGTGTCACCTATA	CCATCGTACGTAAACTC	-
filter6	MA0871.2	-1	0.0140166	10.4564	0.28045	11	GAGTCATGTGTCACCTATA	GGTCACGTGGG	-
filter6	MA0117.2	-1	0.0143258	10.687	0.282711	12	GAGTCATGTGTCACCTATA	AGTCAGCATTTT	-
filter6	MA0831.2	-2	0.0154436	11.5209	0.30065	8	GAGTCATGTGTCACCTATA	GTCACGTG	-
filter6	MA1572.1	-1	0.0163626	12.2065	0.310159	12	GAGTCATGTGTCACCTATA	TGACAGCTGTCA	+
filter6	MA1143.1	3	0.0177076	13.2099	0.328593	7	GAGTCATGTGTCACCTATA	GTTACGTCAT	-
filter6	MA1149.1	1	0.0190591	14.2181	0.343712	17	GAGTCATGTGTCACCTATA	GAGGTCATGTAGAGGTCA	+
filter6	MA0140.2	-2	0.0201385	15.0233	0.353167	17	GAGTCATGTGTCACCTATA	CTTATCTGTGAGGAGCAG	+
filter6	MA0498.2	0	0.0202215	15.0853	0.353167	7	GAGTCATGTGTCACCTATA	CTGTCAA	-
filter6	MA0146.2	0	0.0203475	15.1793	0.353167	14	GAGTCATGTGTCACCTATA	CAGGCCTCGGCCCC	-
filter6	MA1114.1	4	0.021384	15.9525	0.366738	13	GAGTCATGTGTCACCTATA	GGGTGAGTGACAGGCGG	+
filter6	MA0501.1	8	0.0227875	16.9995	0.383288	7	GAGTCATGTGTCACCTATA	AAATTGCTGAGTCAT	-
filter6	MA1642.1	-1	0.0228811	17.0693	0.383288	13	GAGTCATGTGTCACCTATA	TGCCATCTGTTCC	-
filter6	MA1520.1	5	0.0256048	19.1012	0.418261	10	GAGTCATGTGTCACCTATA	ATGCTGAGTCAGCAA	+
filter6	MA0017.2	3	0.0258925	19.3158	0.418261	10	GAGTCATGTGTCACCTATA	CAAAGGTCAAGGG	+
filter6	MA1148.1	-2	0.0264206	19.7098	0.418261	17	GAGTCATGTGTCACCTATA	ATGACCTTTGACCTACAT	-
filter6	MA1521.1	5	0.0271287	20.238	0.421894	10	GAGTCATGTGTCACCTATA	TTGCTGAGTCAGCAA	+
filter6	MA0499.2	-1	0.0275287	20.5364	0.421894	13	GAGTCATGTGTCACCTATA	CAGCACCTGTCCC	+
filter6	MA1536.1	1	0.0300692	22.4316	0.455979	7	GAGTCATGTGTCACCTATA	GAGGTCAT	+
filter6	MA0494.1	7	0.0311539	23.2408	0.457965	12	GAGTCATGTGTCACCTATA	TGACCTAAAGTAACCTCTG	+
filter6	MA0782.2	7	0.0322057	24.0255	0.46803	8	GAGTCATGTGTCACCTATA	TAGCTGTCACTCAAA	-
filter7	MA0851.1	-3	1.40012e-05	0.0104449	0.0207977	16	GAAAAAAAACCAAGAAGAA	AAAAAGTAAACAAACCC	+
filter7	MA0679.2	-3	0.0001382	0.103097	0.0935493	16	GAAAAAAAACCAAGAAGAA	AAAAAATCAATAAATA	+
filter7	MA0852.2	-5	0.000188934	0.140945	0.0935493	14	GAAAAAAAACCAAGAAGAA	AATGTAAACAAGGC	+
filter7	MA1508.1	-6	0.000318932	0.237923	0.118437	12	GAAAAAAAACCAAGAAGAA	GAAACAGGAAGT	+
filter7	MA0080.5	0	0.000980464	0.731426	0.291281	19	GAAAAAAAACCAAGAAGAA	AAAAAAGAGGAAGTGAAAAA	+
filter7	MA0764.2	-9	0.00243737	1.81828	0.467387	10	GAAAAAAAACCAAGAAGAA	ACAGGAAGTG	+
filter7	MA0897.1	-4	0.00250958	1.87214	0.467387	15	GAAAAAAAACCAAGAAGAA	ACAAGCAATTAAAGAAT	+
filter7	MA0846.1	-5	0.00286997	2.141	0.467387	12	GAAAAAAAACCAAGAAGAA	TAAGTAAACAAA	+
filter7	MA0899.1	-7	0.00317693	2.36999	0.467387	11	GAAAAAAAACCAAGAAGAA	GGTAATAAAAA	+
filter7	MA0898.1	-4	0.00331439	2.47254	0.467387	15	GAAAAAAAACCAAGAAGAA	ACAAGCAATTAAAGAAT	+
filter7	MA0136.2	-8	0.00346113	2.58201	0.467387	11	GAAAAAAAACCAAGAAGAA	ACCCGGAAGTA	+
filter7	MA0598.3	-6	0.00401862	2.99789	0.483628	13	GAAAAAAAACCAAGAAGAA	GAAACAGGAAGTGAG	-
filter7	MA0761.2	-7	0.00423256	3.15749	0.483628	12	GAAAAAAAACCAAGAAGAA	AAACAGGAAGTGAA	+
filter7	MA0465.2	-6	0.0046959	3.50314	0.498244	12	GAAAAAAAACCAAGAAGAA	AAGCAATAAAAA	+
filter8	MA1645.1	1	6.56676e-05	0.048988	0.0500309	13	AATTGATTGGAATGGAAGG	TTCTTGAGTGGTTA	-
filter8	MA1644.1	-1	6.92569e-05	0.0516656	0.0500309	11	AATTGATTGGAATGGAAGG	TCTGATTGGCT	-
filter8	MA1114.1	0	0.000213434	0.159221	0.102789	17	AATTGATTGGAATGGAAGG	GGGTGAGTGACAGGCGG	+
filter8	MA0884.1	-2	0.000394432	0.294247	0.142468	13	AATTGATTGGAATGGAAGG	TTGATTAAATTAG	-
filter8	MA0782.2	-1	0.000679732	0.50708	0.15574	15	AATTGATTGGAATGGAAGG	TTTGAGTGACAGCTA	+
filter8	MA0035.4	-1	0.00075456	0.562902	0.15574	11	AATTGATTGGAATGGAAGG	ATAGATTAGAA	-
filter8	MA0060.3	-1	0.00075456	0.562902	0.15574	11	AATTGATTGGAATGGAAGG	TCTGATTGGTT	-
filter8	MA0699.1	-1	0.00160546	1.19768	0.261779	10	AATTGATTGGAATGGAAGG	GCTAATTGGC	-
filter8	MA0634.1	-1	0.00175414	1.30859	0.261779	10	AATTGATTGGAATGGAAGG	TTTAATTAGA	-
filter8	MA0700.2	-1	0.00181188	1.35166	0.261779	11	AATTGATTGGAATGGAAGG	ATTAATTGGTT	-
filter8	MA1137.1	0	0.00208959	1.55884	0.274457	13	AATTGATTGGAATGGAAGG	TGATGACTCATAC	+
filter8	MA0644.1	-1	0.00270483	2.0178	0.31542	10	AATTGATTGGAATGGAAGG	GTTAATTGGT	-
filter8	MA0611.1	-2	0.00306186	2.28414	0.31542	8	AATTGATTGGAATGGAAGG	TTGATTGG	-
filter8	MA1622.1	0	0.00332587	2.4811	0.31542	14	AATTGATTGGAATGGAAGG	TTATGAGTCATCAT	-
filter8	MA0662.1	-1	0.00348106	2.59687	0.31542	10	AATTGATTGGAATGGAAGG	GTTAATTAGA	-
filter8	MA0733.1	0	0.00351484	2.62207	0.31542	16	AATTGATTGGAATGGAAGG	AAATGCGTGGGCGTAA	-
filter8	MA0681.2	0	0.00402307	3.00121	0.31542	16	AATTGATTGGAATGGAAGG	ATATAATTTGATTAAA	-
filter8	MA0063.2	0	0.00410229	3.06031	0.31542	11	AATTGATTGGAATGGAAGG	TTTTGAGTGGT	-
filter8	MA1104.2	-1	0.00414799	3.0944	0.31542	13	AATTGATTGGAATGGAAGG	AAAGATAAGATAA	-
filter8	MA0892.1	-1	0.00445581	3.32404	0.316119	10	AATTGATTGGAATGGAAGG	TTTAATTAGG	-
filter8	MA1640.1	0	0.00459478	3.42771	0.316119	15	AATTGATTGGAATGGAAGG	AAATGATTTATGGCT	+
filter8	MA1639.1	-1	0.00597522	4.45752	0.369773	13	AATTGATTGGAATGGAAGG	AATGATTGATGAC	-
filter8	MA0712.2	0	0.00609109	4.54395	0.369773	12	AATTGATTGGAATGGAAGG	AAGGGATTAGAA	+
filter8	MA1523.1	-2	0.00614244	4.58226	0.369773	10	AATTGATTGGAATGGAAGG	GTGAGTGTAC	-
filter8	MA0080.5	0	0.00741964	5.53505	0.428793	19	AATTGATTGGAATGGAAGG	AAAAAAGAGGAAGTGAAAAA	+
filter8	MA1625.1	0	0.00895859	6.68311	0.466132	15	AATTGATTGGAATGGAAGG	GATTTCTGGGAAATG	-
filter8	MA0642.1	-1	0.00906022	6.75892	0.466132	10	AATTGATTGGAATGGAAGG	GCTAATTGGG	-
filter8	MA0615.1	-1	0.00941655	7.02475	0.466132	17	AATTGATTGGAATGGAAGG	GAGTGTACGTAAGATGG	+
filter8	MA0717.1	-2	0.00967888	7.22044	0.466132	8	AATTGATTGGAATGGAAGG	TTAATTGG	-
filter8	MA0891.1	-1	0.0113658	8.47889	0.491434	10	AATTGATTGGAATGGAAGG	GCGGATTAGG	-
filter8	MA0630.1	-2	0.0114262	8.52391	0.491434	8	AATTGATTGGAATGGAAGG	TTAATTGG	+
filter8	MA1518.1	-2	0.0114262	8.52391	0.491434	8	AATTGATTGGAATGGAAGG	GTAATTGC	-
filter8	MA1142.1	-1	0.0122451	9.13484	0.491434	10	AATTGATTGGAATGGAAGG	GATGACTCAT	+
filter8	MA0706.1	-1	0.0122451	9.13484	0.491434	10	AATTGATTGGAATGGAAGG	GTTAATTACT	-
filter8	MA0620.3	2	0.0131051	9.77643	0.498268	16	AATTGATTGGAATGGAAGG	TAAAGTCACGTGACTTTA	+
filter10	MA0609.2	0	8.81074e-09	6.57281e-06	6.18626e-06	16	GGATTGACGTCAAATAATC	GCAGTGACGTCACTGC	+
filter10	MA1126.1	-2	4.27916e-07	0.000319225	0.000200301	16	GGATTGACGTCAAATAATC	GATGACGTCATCATTT	+
filter10	MA0615.1	0	7.80417e-07	0.000582191	0.00022396	17	GGATTGACGTCAAATAATC	GAGTGTACGTAAGATGG	+
filter10	MA0620.3	1	9.56918e-07	0.000713861	0.00022396	17	GGATTGACGTCAAATAATC	TAAAGTCACGTGACTTTA	+
filter10	MA1145.1	-1	3.37629e-06	0.00251871	0.00067731	15	GGATTGACGTCAAATAATC	TGATGACGTCATCGC	+
filter10	MA0018.4	-2	8.9334e-06	0.00666432	0.00116159	13	GGATTGACGTCAAATAATC	TATGACATCATAA	-
filter10	MA1475.1	-2	1.01283e-05	0.00755571	0.00118523	12	GGATTGACGTCAAATAATC	GGTGACGTCACC	-
filter10	MA1133.1	-2	1.44459e-05	0.0107766	0.00144898	12	GGATTGACGTCAAATAATC	AATGACGTCACA	-
filter10	MA0684.2	-3	6.11759e-05	0.0456372	0.00536916	12	GGATTGACGTCAAATAATC	AAAACCTCAAAT	+
filter10	MA0492.1	-2	7.57735e-05	0.0565271	0.00625914	15	GGATTGACGTCAAATAATC	GATGACATCATCTTT	-
filter10	MA1143.1	-3	8.44842e-05	0.0630252	0.00650393	10	GGATTGACGTCAAATAATC	ATGACGTAAC	+
filter10	MA0829.2	-1	8.80001e-05	0.0656481	0.00650393	14	GGATTGACGTCAAATAATC	AGATCACCTGATCT	+
filter10	MA1632.1	-2	0.000119851	0.0894089	0.00841508	13	GGATTGACGTCAAATAATC	AATGACCTCATTT	-
filter10	MA1139.1	-2	0.000477141	0.355947	0.0304558	12	GGATTGACGTCAAATAATC	GATGACGTCATC	-
filter10	MA1129.1	-3	0.000610722	0.455598	0.0357337	10	GGATTGACGTCAAATAATC	ATGACGTCAT	-
filter10	MA0526.3	-1	0.000693696	0.517497	0.038965	14	GGATTGACGTCAAATAATC	AGGTCACATGACCA	-
filter10	MA1474.1	-2	0.000887356	0.661967	0.0459668	12	GGATTGACGTCAAATAATC	GGTGACGTGGCA	-
filter10	MA0834.1	-1	0.000952402	0.710492	0.0459668	14	GGATTGACGTCAAATAATC	CGATGACGTCATCG	-
filter10	MA1136.1	-3	0.00100343	0.748556	0.0459668	10	GGATTGACGTCAAATAATC	ATGACGTCAT	+
filter10	MA0594.2	-1	0.0011055	0.824699	0.0459668	10	GGATTGACGTCAAATAATC	CGTTTACGAC	-
filter10	MA0093.3	-1	0.00111295	0.830264	0.0459668	14	GGATTGACGTCAAATAATC	AGGTCACATGACCA	-
filter10	MA1112.2	-2	0.00124888	0.931661	0.0501068	12	GGATTGACGTCAAATAATC	TTTGACCTTTAA	-
filter10	MA0140.2	-3	0.00171747	1.28123	0.0626246	16	GGATTGACGTCAAATAATC	CTTATCTGTGAGGAGCAG	+
filter10	MA1536.1	-3	0.00180424	1.34596	0.0626246	8	GGATTGACGTCAAATAATC	ATGACCTC	-
filter10	MA1127.1	-2	0.00182845	1.36402	0.0626246	11	GGATTGACGTCAAATAATC	GATGACGTCAT	+
filter10	MA1131.1	-2	0.00182845	1.36402	0.0626246	11	GGATTGACGTCAAATAATC	GATGACGTCAT	+
filter10	MA1111.1	-2	0.00199381	1.48738	0.0636322	11	GGATTGACGTCAAATAATC	TTTGACCTTTG	-
filter10	MA1621.1	-1	0.00315677	2.35495	0.0923523	14	GGATTGACGTCAAATAATC	CGAACACCTGTCCC	+
filter10	MA1470.1	2	0.00351623	2.62311	0.100188	18	GGATTGACGTCAAATAATC	AAAGCATGACGTCATGATTT	+
filter10	MA0840.1	-2	0.00357324	2.66564	0.100188	12	GGATTGACGTCAAATAATC	AATGACGTCACC	+
filter10	MA0017.2	0	0.00370999	2.76765	0.100188	13	GGATTGACGTCAAATAATC	CCCTTGACCTTTG	-
filter10	MA0592.3	-2	0.00370999	2.76765	0.100188	13	GGATTGACGTCAAATAATC	TGTGACCTTGAGC	-
filter10	MA1148.1	-3	0.00395976	2.95398	0.104915	16	GGATTGACGTCAAATAATC	ATGACCTTTGACCTACAT	-
filter10	MA0080.5	0	0.00422481	3.15171	0.10802	19	GGATTGACGTCAAATAATC	TTTTTCACTTCCTCTTTTTT	-
filter10	MA1150.1	-3	0.00423077	3.15615	0.10802	11	GGATTGACGTCAAATAATC	GTGACCTAATT	-
filter10	MA0494.1	6	0.00449408	3.35259	0.10962	13	GGATTGACGTCAAATAATC	TGACCTAAAGTAACCTCTG	+
filter10	MA0629.1	1	0.00452765	3.37763	0.10962	16	GGATTGACGTCAAATAATC	TCGCTTTACAGCGTCTT	-
filter10	MA0638.1	-1	0.00552611	4.12248	0.125345	14	GGATTGACGTCAAATAATC	TGATGACGTGGCAC	-
filter10	MA0864.2	0	0.00562342	4.19507	0.125345	16	GGATTGACGTCAAATAATC	GTTTTGGCGCCATTTC	+
filter10	MA0605.2	-2	0.00607593	4.53265	0.131264	12	GGATTGACGTCAAATAATC	GATGACGTCATC	+
filter10	MA1149.1	-5	0.00646719	4.82453	0.133553	14	GGATTGACGTCAAATAATC	GAGGTCATGTAGAGGTCA	+
filter10	MA0844.1	-2	0.00724397	5.404	0.141283	14	GGATTGACGTCAAATAATC	GATGACGTGGCATT	-
filter10	MA1652.1	-1	0.00724397	5.404	0.141283	14	GGATTGACGTCAAATAATC	TTCTCACCTCCTCC	-
filter10	MA0488.1	-3	0.00758237	5.65645	0.145857	13	GGATTGACGTCAAATAATC	ATGACATCATCTT	-
filter10	MA1535.1	-3	0.00784449	5.85199	0.14886	9	GGATTGACGTCAAATAATC	GTGACCTCG	-
filter10	MA1119.1	-1	0.0081996	6.1169	0.153524	16	GGATTGACGTCAAATAATC	GTATCAGGTTTCAGTT	-
filter10	MA0639.1	-2	0.00940279	7.01448	0.169655	12	GGATTGACGTCAAATAATC	TATTACGTAACA	+
filter10	MA0159.1	-4	0.00946021	7.05731	0.169655	15	GGATTGACGTCAAATAATC	TGACCTCTCCATGACCT	-
filter10	MA0067.1	-1	0.00954439	7.12011	0.169655	8	GGATTGACGTCAAATAATC	CCGTGACT	-
filter10	MA1622.1	0	0.0100749	7.51591	0.175942	14	GGATTGACGTCAAATAATC	ATGATGACTCATAA	+
filter10	MA1575.1	6	0.010274	7.66437	0.175942	13	GGATTGACGTCAAATAATC	GTGACCTCAATGAGGTCAC	-
filter10	MA1151.1	-4	0.0124663	9.29988	0.201161	12	GGATTGACGTCAAATAATC	TGACCTACTTAT	-
filter10	MA0065.2	-4	0.0126595	9.44399	0.201161	15	GGATTGACGTCAAATAATC	TGACCTTTGCCCTAC	-
filter10	MA1137.1	-1	0.0130359	9.72476	0.201161	13	GGATTGACGTCAAATAATC	TGATGACTCATAC	+
filter10	MA1615.1	-2	0.0130359	9.72476	0.201161	13	GGATTGACGTCAAATAATC	CCTGGCCCCAGGG	-
filter10	MA0602.1	-3	0.0147867	11.0308	0.222097	14	GGATTGACGTCAAATAATC	CTAATATTGCTAAA	+
filter10	MA0830.2	-2	0.0148671	11.0908	0.222097	13	GGATTGACGTCAAATAATC	CGGCACCTGCCCC	+
filter10	MA0603.1	-2	0.0157428	11.7441	0.232105	10	GGATTGACGTCAAATAATC	GGTCACGTGC	+
filter10	MA1545.1	0	0.0158675	11.8372	0.232105	13	GGATTGACGTCAAATAATC	CACATAACGGTAC	-
filter10	MA1579.1	-3	0.0161469	12.0456	0.233757	15	GGATTGACGTCAAATAATC	TACTCCAGAAAAGAT	+
filter10	MA0656.1	-2	0.0164108	12.2425	0.235153	12	GGATTGACGTCAAATAATC	GATGACGTCATC	+
filter10	MA0743.2	-2	0.0168577	12.5759	0.235367	16	GGATTGACGTCAAATAATC	AACCACCTGTTGAATT	-
filter10	MA0744.2	-2	0.0168577	12.5759	0.235367	16	GGATTGACGTCAAATAATC	AACCACCTGTTGCTTT	-
filter10	MA1645.1	0	0.0178258	13.2981	0.245412	14	GGATTGACGTCAAATAATC	TTCTTGAGTGGTTA	-
filter10	MA0258.2	5	0.0181997	13.577	0.248127	10	GGATTGACGTCAAATAATC	AGGTCAGGGTGACCT	-
filter10	MA1625.1	-1	0.0193124	14.4071	0.258282	15	GGATTGACGTCAAATAATC	CATTTCCCAGAAATC	+
filter10	MA1640.1	-1	0.0204864	15.2829	0.269149	15	GGATTGACGTCAAATAATC	AAATGATTTATGGCT	+
filter10	MA0745.2	-2	0.0205084	15.2992	0.269149	13	GGATTGACGTCAAATAATC	ATGCACCTGTCAT	+
filter10	MA0853.1	0	0.0224157	16.7221	0.286157	17	GGATTGACGTCAAATAATC	CGCATTAATTAATTACC	+
filter10	MA0851.1	-1	0.0236882	17.6714	0.299678	17	GGATTGACGTCAAATAATC	GTGTTTGTTTACTTTTT	-
filter10	MA0604.1	-3	0.0244077	18.2082	0.306024	8	GGATTGACGTCAAATAATC	ATGACGTA	+
filter10	MA0499.2	-2	0.0247576	18.4692	0.307663	13	GGATTGACGTCAAATAATC	CAGCACCTGTCCC	+
filter10	MA1110.1	0	0.0253596	18.9183	0.31238	11	GGATTGACGTCAAATAATC	TCAATGACCTA	+
filter10	MA0523.1	-4	0.0288835	21.5471	0.352694	14	GGATTGACGTCAAATAATC	AAAGATCAAAGGAA	+
filter10	MA0072.1	-3	0.0306301	22.85	0.36511	14	GGATTGACGTCAAATAATC	TTGACCTACTTATA	-
filter10	MA0496.3	-1	0.0306803	22.8875	0.36511	15	GGATTGACGTCAAATAATC	TGCTGACTCAGCAAT	+
filter10	MA0843.1	-2	0.0316447	23.6069	0.37137	12	GGATTGACGTCAAATAATC	TATTACGTAACA	+
filter10	MA1576.1	-3	0.0322819	24.0823	0.37137	16	GGATTGACGTCAAATAATC	GTGACCTTACGTGACCTTA	+
filter10	MA0505.1	-2	0.0324596	24.2148	0.37137	15	GGATTGACGTCAAATAATC	GCTGACCTTGAACTT	-
filter10	MA1114.1	-1	0.0327931	24.4636	0.37137	17	GGATTGACGTCAAATAATC	GGGTGAGTGACAGGCGG	+
filter10	MA0883.1	1	0.0327931	24.4636	0.37137	16	GGATTGACGTCAAATAATC	TACATTAATCCGGTTCA	-
filter10	MA1540.1	-3	0.0332181	24.7807	0.373173	11	GGATTGACGTCAAATAATC	GTGACCTTGAC	-
filter10	MA1118.1	-3	0.0354929	26.4777	0.390735	11	GGATTGACGTCAAATAATC	GTAACCTGATA	+
filter10	MA1620.1	-2	0.0358974	26.7794	0.390735	12	GGATTGACGTCAAATAATC	ACACACCTGTGC	+
filter10	MA0160.1	-3	0.0362269	27.0252	0.390735	8	GGATTGACGTCAAATAATC	GTGACCTT	-
filter10	MA1636.1	0	0.0362975	27.0779	0.390735	15	GGATTGACGTCAAATAATC	ATGATTGCATCATTT	-
filter10	MA0681.2	-1	0.0369568	27.5698	0.393158	16	GGATTGACGTCAAATAATC	ATATAATTTGATTAAA	-
filter10	MA0595.1	-3	0.0375312	27.9983	0.396266	10	GGATTGACGTCAAATAATC	ATCACCCCAC	+
filter10	MA0025.2	-2	0.0378943	28.2692	0.397114	13	GGATTGACGTCAAATAATC	TATTATGCAATAT	+
filter10	MA1566.1	-1	0.0401993	29.9887	0.40951	10	GGATTGACGTCAAATAATC	TTCACACCTC	-
filter10	MA1546.1	-1	0.0411385	30.6893	0.412635	16	GGATTGACGTCAAATAATC	CCGTCACGCTAATTAA	+
filter10	MA1631.1	-2	0.042644	31.8124	0.421712	13	GGATTGACGTCAAATAATC	CAGCACCTGCCCC	+
filter10	MA0003.4	-3	0.0432371	32.2549	0.424587	14	GGATTGACGTCAAATAATC	ATTGCCTCAGGCCA	+
filter10	MA0598.3	-3	0.0452073	33.7246	0.42734	15	GGATTGACGTCAAATAATC	CTCACTTCCTGTTTC	+
filter10	MA0693.2	-4	0.0454946	33.939	0.42734	8	GGATTGACGTCAAATAATC	TGAACTCA	-
filter10	MA1592.1	0	0.0457359	34.119	0.42734	16	GGATTGACGTCAAATAATC	GGTATGAGTTCTCGCT	+
filter10	MA0043.3	-1	0.045736	34.119	0.42734	14	GGATTGACGTCAAATAATC	TTGTTATGCAACAA	+
filter10	MA1140.2	-2	0.045952	34.2802	0.42734	12	GGATTGACGTCAAATAATC	GATGACGTCATC	+
filter10	MA0014.3	1	0.045952	34.2802	0.42734	11	GGATTGACGTCAAATAATC	GAGCGTGACCCC	+
filter10	MA0692.1	-3	0.0492274	36.7236	0.443127	10	GGATTGACGTCAAATAATC	ATCACGTGAC	+
filter10	MA1541.1	-2	0.0497745	37.1318	0.444083	17	GGATTGACGTCAAATAATC	GTCAAGTTCAAGGTCAA	+
filter10	MA1616.1	0	0.05035	37.5611	0.444083	15	GGATTGACGTCAAATAATC	AGGAAAACCTGGAGC	+
filter10	MA0050.2	1	0.0507004	37.8225	0.444083	19	GGATTGACGTCAAATAATC	AAAGTGAAAGTGAAAGTAAAA	-
filter10	MA0597.1	-3	0.051231	38.2183	0.444083	9	GGATTGACGTCAAATAATC	CTGCCCGCA	+
filter10	MA1567.1	-1	0.0526063	39.2443	0.453207	10	GGATTGACGTCAAATAATC	TTCACACCTC	-
filter10	MA0071.1	-4	0.0561847	41.9138	0.471539	10	GGATTGACGTCAAATAATC	TGACCTTGAT	-
filter10	MA0892.1	-2	0.0561847	41.9138	0.471539	10	GGATTGACGTCAAATAATC	TTTAATTAGG	-
filter10	MA1464.1	-3	0.0561847	41.9138	0.471539	10	GGATTGACGTCAAATAATC	GGCACGTGAC	-
filter10	MA0081.2	-2	0.0563153	42.0112	0.471539	16	GGATTGACGTCAAATAATC	TTTCACTTCCTCTTTT	+
filter10	MA0862.1	-4	0.0567489	42.3347	0.471539	8	GGATTGACGTCAAATAATC	TTACGTAA	-
filter10	MA0854.1	0	0.05792	43.2083	0.478438	17	GGATTGACGTCAAATAATC	CGAATTAATTAATCACC	+
filter10	MA0706.1	-2	0.0599718	44.7389	0.488963	10	GGATTGACGTCAAATAATC	GTTAATTACT	-
filter10	MA0896.1	0	0.0608842	45.4196	0.491362	17	GGATTGACGTCAAATAATC	ACAAGCAATTAATGAAT	+
filter11	MA0162.4	-4	2.48684e-05	0.0185518	0.0369509	14	CCGCGCGTGTGTGAATTTG	GGGCGTGGGCGTGG	-
filter11	MA0615.1	0	0.000104804	0.0781835	0.0778616	17	CCGCGCGTGTGTGAATTTG	GAGTGTACGTAAGATGG	+
filter11	MA1107.2	-1	0.000233465	0.174165	0.102108	16	CCGCGCGTGTGTGAATTTG	GGGGTGGGTGTGGCTG	-
filter11	MA0733.1	-2	0.000274881	0.205061	0.102108	16	CCGCGCGTGTGTGAATTTG	AAATGCGTGGGCGTAA	-
filter11	MA1627.1	-4	0.000441361	0.329255	0.13116	14	CCGCGCGTGTGTGAATTTG	GTGTGGGGGAGGGG	-
filter11	MA1566.1	-5	0.00109988	0.820512	0.272378	10	CCGCGCGTGTGTGAATTTG	GAGGTGTGAA	+
filter12	MA0615.1	-2	9.20551e-06	0.00686731	0.0134952	17	AACAGTCATATGCACAAGA	CCATCGTACGTAAACTC	-
filter12	MA1115.1	-7	6.45737e-05	0.048172	0.0456976	11	AACAGTCATATGCACAAGA	ATATGCAAATT	+
filter12	MA0620.3	0	0.000137099	0.102276	0.0456976	18	AACAGTCATATGCACAAGA	TAAAGTCACGTGACTTTA	+
filter12	MA0627.2	-6	0.000155859	0.116271	0.0456976	13	AACAGTCATATGCACAAGA	AATATGCAAATAA	+
filter12	MA0142.1	-2	0.00093941	0.7008	0.196738	15	AACAGTCATATGCACAAGA	CTTTGTTATGCAAAT	+
filter12	MA0043.3	-4	0.00110317	0.822965	0.199387	14	AACAGTCATATGCACAAGA	TTGTTATGCAACAA	+
filter12	MA0507.1	-7	0.00122408	0.91316	0.199387	12	AACAGTCATATGCACAAGA	ATATGCAAATGAA	-
filter12	MA0785.1	-6	0.00142415	1.06241	0.208779	12	AACAGTCATATGCACAAGA	AATATGCAAATT	+
filter12	MA0786.1	-7	0.00170089	1.26886	0.226681	12	AACAGTCATATGCACAAGA	TTATGCAAATTA	+
filter12	MA0025.2	-5	0.00221549	1.65276	0.270657	13	AACAGTCATATGCACAAGA	TATTATGCAATAT	+
filter12	MA0140.2	4	0.00394326	2.94167	0.367594	14	AACAGTCATATGCACAAGA	CTGCTCCTCACAGATAAG	-
filter12	MA0602.1	0	0.00396794	2.96009	0.367594	14	AACAGTCATATGCACAAGA	TTTAGCAATATTAG	-
filter12	MA0853.1	-1	0.00539344	4.0235	0.367594	17	AACAGTCATATGCACAAGA	GGTAATTAATTAATGCG	-
filter12	MA1640.1	0	0.00552667	4.1229	0.367594	15	AACAGTCATATGCACAAGA	AAATGATTTATGGCT	+
filter12	MA0629.1	-3	0.00577622	4.30906	0.367594	16	AACAGTCATATGCACAAGA	AAGACGCTGTAAAGCGA	+
filter12	MA1636.1	-4	0.00593832	4.42999	0.367594	15	AACAGTCATATGCACAAGA	AAATGATGCAATCAT	+
filter12	MA1642.1	-2	0.00620634	4.62993	0.367594	13	AACAGTCATATGCACAAGA	GGAACAGATGGCA	+
filter12	MA0854.1	-1	0.00661818	4.93717	0.367594	17	AACAGTCATATGCACAAGA	GGTGATTAATTAATTCG	-
filter12	MA0883.1	-1	0.00708038	5.28197	0.367594	17	AACAGTCATATGCACAAGA	TGAACCGGATTAATGAA	+
filter12	MA0526.3	-2	0.0071877	5.36202	0.367594	14	AACAGTCATATGCACAAGA	AGGTCACATGACCA	-
filter12	MA1579.1	-2	0.0073481	5.48168	0.367594	15	AACAGTCATATGCACAAGA	ATCTTTTCTGGAGTA	-
filter12	MA1607.1	-4	0.00772584	5.76348	0.367594	14	AACAGTCATATGCACAAGA	AATATGTAAACAAA	+
filter12	MA0093.3	-2	0.00772584	5.76348	0.367594	14	AACAGTCATATGCACAAGA	AGGTCACATGACCA	-
filter12	MA0738.1	-9	0.00803728	5.99581	0.368205	9	AACAGTCATATGCACAAGA	ATGCCCACC	+
filter12	MA0108.2	0	0.00845177	6.30502	0.375461	15	AACAGTCATATGCACAAGA	CCCCGCCTTTTATAC	-
filter12	MA0791.1	1	0.00953934	7.11635	0.400399	15	AACAGTCATATGCACAAGA	CTCATTAATTATGCAT	-
filter12	MA0792.1	-8	0.0104039	7.76129	0.400399	9	AACAGTCATATGCACAAGA	TATGCAAAT	+
filter12	MA1618.1	-3	0.0104201	7.77338	0.400399	13	AACAGTCATATGCACAAGA	AAACAGATGTTTA	+
filter12	MA0679.2	-4	0.0109052	8.13525	0.400399	15	AACAGTCATATGCACAAGA	AAAAAATCAATAAATA	+
filter12	MA0787.1	-7	0.0109612	8.17707	0.400399	12	AACAGTCATATGCACAAGA	TTATGCAAATTA	+
filter12	MA0102.4	-6	0.0110099	8.21342	0.400399	13	AACAGTCATATGCACAAGA	TTATTGCACAATAT	+
filter12	MA1123.2	-2	0.0111981	8.35381	0.400399	13	AACAGTCATATGCACAAGA	ATTCCAGATGTTT	+
filter12	MA0790.1	-1	0.0118024	8.80457	0.400758	14	AACAGTCATATGCACAAGA	CATTAATTATTCAT	-
filter12	MA0851.1	-2	0.0119983	8.95072	0.400758	17	AACAGTCATATGCACAAGA	AAAAAGTAAACAAACCC	+
filter12	MA0836.2	-7	0.0120283	8.97311	0.400758	12	AACAGTCATATGCACAAGA	TATTGCACAATAT	+
filter12	MA0495.3	-3	0.0124476	9.28594	0.402792	16	AACAGTCATATGCACAAGA	AAAAAAATGCTGACTT	-
filter12	MA0784.1	-6	0.0126462	9.43406	0.402792	13	AACAGTCATATGCACAAGA	AATATGCAAATTAG	+
filter12	MA0788.1	-6	0.0129136	9.63355	0.402792	13	AACAGTCATATGCACAAGA	ATTATGCTAATTT	+
filter12	MA1108.2	-4	0.0140512	10.4822	0.429143	10	AACAGTCATATGCACAAGA	GACACATGGC	+
filter13	MA0615.1	0	1.95385e-06	0.00145757	0.00283932	17	AAGAGGAAGTCAGTCATTA	GAGTGTACGTAAGATGG	+
filter13	MA1126.1	-2	4.41247e-05	0.032917	0.0320608	16	AAGAGGAAGTCAGTCATTA	GATGACGTCATCATTT	+
filter13	MA0896.1	0	0.000100882	0.075258	0.048867	17	AAGAGGAAGTCAGTCATTA	ACAAGCAATTAATGAAT	+
filter13	MA0898.1	0	0.000343086	0.255942	0.099714	17	AAGAGGAAGTCAGTCATTA	ACAAGCAATTAAAGAAT	+
filter13	MA0897.1	0	0.000719425	0.536691	0.171169	17	AAGAGGAAGTCAGTCATTA	ACAAGCAATTAAAGAAT	+
filter13	MA1640.1	0	0.000854573	0.637511	0.171169	15	AAGAGGAAGTCAGTCATTA	AGCCATAAATCATTT	-
filter13	MA1114.1	-2	0.000988833	0.73767	0.171169	17	AAGAGGAAGTCAGTCATTA	CCGCCTGTCACTCACCC	-
filter13	MA0620.3	1	0.00144463	1.0777	0.171169	17	AAGAGGAAGTCAGTCATTA	TAAAGTCACGTGACTTTA	+
filter13	MA1145.1	0	0.00153299	1.14361	0.171169	15	AAGAGGAAGTCAGTCATTA	GCGATGACGTCATCA	-
filter13	MA0854.1	1	0.00157401	1.17421	0.171169	16	AAGAGGAAGTCAGTCATTA	GGTGATTAATTAATTCG	-
filter13	MA0609.2	0	0.00164903	1.23018	0.171169	16	AAGAGGAAGTCAGTCATTA	GCAGTGACGTCACTGC	+
filter13	MA0629.1	0	0.00197519	1.47349	0.191355	17	AAGAGGAAGTCAGTCATTA	AAGACGCTGTAAAGCGA	+
filter13	MA0853.1	0	0.00229348	1.71093	0.199551	17	AAGAGGAAGTCAGTCATTA	CGCATTAATTAATTACC	+
filter13	MA0782.2	-3	0.00248166	1.85132	0.199551	15	AAGAGGAAGTCAGTCATTA	TAGCTGTCACTCAAA	-
filter13	MA0018.4	-1	0.00274639	2.0488	0.199551	13	AAGAGGAAGTCAGTCATTA	TTATGATGTCATA	+
filter13	MA1652.1	-1	0.00313169	2.33624	0.209112	14	AAGAGGAAGTCAGTCATTA	GGAGGAGGTGAGAA	+
filter13	MA0883.1	1	0.00330966	2.46901	0.209112	16	AAGAGGAAGTCAGTCATTA	TGAACCGGATTAATGAA	+
filter13	MA0874.1	0	0.00355751	2.6539	0.215406	17	AAGAGGAAGTCAGTCATTA	TCCATTAATTAATGGAC	-
filter13	MA0492.1	-2	0.00394976	2.94652	0.223173	15	AAGAGGAAGTCAGTCATTA	GATGACATCATCTTT	-
filter13	MA0080.5	4	0.00399293	2.97872	0.223173	16	AAGAGGAAGTCAGTCATTA	AAAAAAGAGGAAGTGAAAAA	+
filter13	MA1622.1	-2	0.00430265	3.20978	0.231577	14	AAGAGGAAGTCAGTCATTA	TTATGAGTCATCAT	-
filter13	MA0494.1	1	0.00591682	4.41395	0.286609	18	AAGAGGAAGTCAGTCATTA	TGACCTAAAGTAACCTCTG	+
filter13	MA0631.1	0	0.00670084	4.99883	0.298729	17	AAGAGGAAGTCAGTCATTA	GATAGGGTATCACTTAT	+
filter13	MA0679.2	-3	0.00678373	5.06066	0.298729	16	AAGAGGAAGTCAGTCATTA	AAAAAATCAATAAATA	+
filter13	MA1113.2	-1	0.00729736	5.44383	0.305462	13	AAGAGGAAGTCAGTCATTA	GTCATAAATCATT	+
filter13	MA0640.2	0	0.00735702	5.48834	0.305462	14	AAGAGGAAGTCAGTCATTA	ACCAGGAAGTGGAA	-
filter13	MA1632.1	-1	0.00788704	5.88373	0.309767	13	AAGAGGAAGTCAGTCATTA	AAATGAGGTCATT	+
filter13	MA1137.1	-2	0.00788704	5.88373	0.309767	13	AAGAGGAAGTCAGTCATTA	GTATGAGTCATCA	-
filter13	MA0081.2	2	0.00836781	6.24239	0.320001	14	AAGAGGAAGTCAGTCATTA	AAAAGAGGAAGTGAAA	-
filter13	MA1143.1	-3	0.00935412	6.97817	0.338574	10	AAGAGGAAGTCAGTCATTA	GTTACGTCAT	-
filter13	MA0598.3	-3	0.00952877	7.10846	0.338574	15	AAGAGGAAGTCAGTCATTA	CTCACTTCCTGTTTC	+
filter13	MA1475.1	-2	0.00955245	7.12613	0.338574	12	AAGAGGAAGTCAGTCATTA	GGTGACGTCACC	-
filter13	MA0765.2	-1	0.0115328	8.60345	0.389752	11	AAGAGGAAGTCAGTCATTA	GCCGGAAGTGG	-
filter13	MA1142.1	-8	0.0120952	9.02298	0.399468	10	AAGAGGAAGTCAGTCATTA	ATGAGTCATC	-
filter13	MA1151.1	-4	0.0130627	9.74476	0.413221	12	AAGAGGAAGTCAGTCATTA	ATAAGTAGGTCA	+
filter13	MA0488.1	0	0.0143962	10.7396	0.43761	13	AAGAGGAAGTCAGTCATTA	AAGATGATGTCAT	+
filter13	MA0140.2	-5	0.0149714	11.1687	0.44132	14	AAGAGGAAGTCAGTCATTA	CTTATCTGTGAGGAGCAG	+
filter13	MA0489.1	-4	0.0162825	12.1468	0.458565	14	AAGAGGAAGTCAGTCATTA	ATGAGTCATCTCCT	-
filter13	MA1133.1	-2	0.016409	12.2411	0.458565	12	AAGAGGAAGTCAGTCATTA	TGTGACGTCATT	+
filter13	MA1621.1	-1	0.0174516	13.0189	0.476566	14	AAGAGGAAGTCAGTCATTA	GGGACAGGTGTTCG	-
filter13	MA0067.1	-7	0.017709	13.2109	0.476566	8	AAGAGGAAGTCAGTCATTA	AGTCACGC	+
filter13	MA1149.1	-5	0.018059	13.472	0.477148	14	AAGAGGAAGTCAGTCATTA	GAGGTCATGTAGAGGTCA	+
filter13	MA0117.2	-7	0.0190441	14.2069	0.48943	12	AAGAGGAAGTCAGTCATTA	AGTCAGCATTTT	-
filter13	MA0477.2	-2	0.0191974	14.3213	0.48943	13	AAGAGGAAGTCAGTCATTA	GGATGAGTCATCA	-
filter13	MA0879.1	-3	0.0197866	14.7608	0.495753	10	AAGAGGAAGTCAGTCATTA	CCTAATTATC	+
filter14	MA1126.1	-3	8.10737e-08	6.0481e-05	8.58114e-05	16	GTAAATGACATCAGTATCT	GATGACGTCATCATTT	+
filter14	MA0615.1	-1	1.67566e-07	0.000125004	8.58114e-05	17	GTAAATGACATCAGTATCT	GAGTGTACGTAAGATGG	+
filter14	MA0018.4	-3	2.43678e-07	0.000181784	8.58114e-05	13	GTAAATGACATCAGTATCT	TATGACATCATAA	-
filter14	MA0609.2	-1	1.02331e-06	0.000763391	0.00024024	16	GTAAATGACATCAGTATCT	GCAGTGACGTCACTGC	+
filter14	MA0620.3	0	7.64226e-06	0.00570113	0.00131539	18	GTAAATGACATCAGTATCT	TAAAGTCACGTGACTTTA	+
filter14	MA1145.1	-2	8.40446e-06	0.00626972	0.00131539	15	GTAAATGACATCAGTATCT	TGATGACGTCATCGC	+
filter14	MA0492.1	-3	3.52008e-05	0.0262598	0.00450763	15	GTAAATGACATCAGTATCT	GATGACATCATCTTT	-
filter14	MA1632.1	-3	0.00010593	0.0790237	0.0114779	13	GTAAATGACATCAGTATCT	AATGACCTCATTT	-
filter14	MA0488.1	-4	0.00019109	0.142553	0.0192264	13	GTAAATGACATCAGTATCT	ATGACATCATCTT	-
filter14	MA0025.2	-2	0.000210341	0.156914	0.0197524	13	GTAAATGACATCAGTATCT	ATATTGCATAATA	-
filter14	MA1143.1	-4	0.00025765	0.192207	0.0226829	10	GTAAATGACATCAGTATCT	ATGACGTAAC	+
filter14	MA0594.2	-6	0.000358436	0.267393	0.0296996	10	GTAAATGACATCAGTATCT	GTCGTAAACG	+
filter14	MA1133.1	-3	0.000387325	0.288944	0.0303104	12	GTAAATGACATCAGTATCT	TGTGACGTCATT	+
filter14	MA1636.1	-1	0.000525746	0.392207	0.0379013	15	GTAAATGACATCAGTATCT	ATGATTGCATCATTT	-
filter14	MA1475.1	-3	0.000565048	0.421526	0.0379013	12	GTAAATGACATCAGTATCT	GGTGACGTCACC	+
filter14	MA1129.1	-4	0.00082765	0.617427	0.0487523	10	GTAAATGACATCAGTATCT	ATGACGTCAT	-
filter14	MA0629.1	0	0.00083065	0.619665	0.0487523	17	GTAAATGACATCAGTATCT	TCGCTTTACAGCGTCTT	-
filter14	MA0526.3	-2	0.00118557	0.884436	0.058408	14	GTAAATGACATCAGTATCT	AGGTCACATGACCA	-
filter14	MA1136.1	-4	0.00123023	0.91775	0.058408	10	GTAAATGACATCAGTATCT	ATGACGTCAT	-
filter14	MA1139.1	-3	0.00127044	0.947745	0.058408	12	GTAAATGACATCAGTATCT	GATGACGTCATC	+
filter14	MA0043.3	-2	0.00128542	0.958924	0.058408	14	GTAAATGACATCAGTATCT	TTGTTGCATAACAA	-
filter14	MA0093.3	-2	0.00163361	1.21867	0.0719094	14	GTAAATGACATCAGTATCT	AGGTCACATGACCA	-
filter14	MA0834.1	-2	0.00206729	1.5422	0.0875975	14	GTAAATGACATCAGTATCT	CGATGACGTCATCG	+
filter14	MA1137.1	0	0.00223529	1.66753	0.0875975	13	GTAAATGACATCAGTATCT	GTATGAGTCATCA	-
filter14	MA1131.1	-3	0.00223875	1.67011	0.0875975	11	GTAAATGACATCAGTATCT	GATGACGTCAT	+
filter14	MA0833.2	-2	0.00241301	1.80011	0.0918641	14	GTAAATGACATCAGTATCT	TTATTGCATCATTT	-
filter14	MA1651.1	2	0.00285383	2.12895	0.103232	19	GTAAATGACATCAGTATCT	CGGAGGCAGCCATTTTGGAAC	-
filter14	MA1123.2	-5	0.00306588	2.28715	0.107965	13	GTAAATGACATCAGTATCT	AAACATCTGGAAT	-
filter14	MA0140.2	4	0.00378458	2.8233	0.126928	14	GTAAATGACATCAGTATCT	CTGCTCCTCACAGATAAG	-
filter14	MA1642.1	-5	0.00449969	3.35677	0.147402	13	GTAAATGACATCAGTATCT	TGCCATCTGTTCC	-
filter14	MA1127.1	-3	0.00474763	3.54173	0.148559	11	GTAAATGACATCAGTATCT	GATGACGTCAT	+
filter14	MA0853.1	-1	0.00481601	3.59274	0.148559	17	GTAAATGACATCAGTATCT	CGCATTAATTAATTACC	+
filter14	MA0631.1	-1	0.00514505	3.83821	0.154198	17	GTAAATGACATCAGTATCT	GATAGGGTATCACTTAT	+
filter14	MA1618.1	-4	0.00563139	4.20102	0.161886	13	GTAAATGACATCAGTATCT	TAAACATCTGTTT	-
filter14	MA1151.1	-5	0.00598074	4.46163	0.16849	12	GTAAATGACATCAGTATCT	TGACCTACTTAT	-
filter14	MA1150.1	-4	0.00705836	5.26554	0.194949	11	GTAAATGACATCAGTATCT	GTGACCTAATT	-
filter14	MA0854.1	-1	0.00759853	5.66851	0.200892	17	GTAAATGACATCAGTATCT	CGAATTAATTAATCACC	+
filter14	MA0659.2	-4	0.00783622	5.84582	0.200892	15	GTAAATGACATCAGTATCT	GAGTCAGCATTTTTT	+
filter14	MA0840.1	-3	0.00807985	6.02757	0.200892	12	GTAAATGACATCAGTATCT	GGTGACGTCATT	-
filter14	MA1622.1	0	0.00835839	6.23536	0.200892	14	GTAAATGACATCAGTATCT	TTATGAGTCATCAT	-
filter14	MA1640.1	-2	0.0083843	6.25469	0.200892	15	GTAAATGACATCAGTATCT	AAATGATTTATGGCT	+
filter14	MA0883.1	0	0.00863152	6.43911	0.200892	17	GTAAATGACATCAGTATCT	TGAACCGGATTAATGAA	+
filter14	MA1149.1	6	0.00867151	6.46895	0.200892	12	GTAAATGACATCAGTATCT	TGACCTCTACATGACCTC	-
filter14	MA0494.1	5	0.00949124	7.08046	0.214515	14	GTAAATGACATCAGTATCT	TGACCTAAAGTAACCTCTG	+
filter14	MA1470.1	1	0.00986436	7.35882	0.217109	19	GTAAATGACATCAGTATCT	AAAGCATGACGTCATGATTT	+
filter14	MA0851.1	-1	0.0104257	7.77759	0.222511	17	GTAAATGACATCAGTATCT	AAAAAGTAAACAAACCC	+
filter14	MA0864.2	-1	0.0114893	8.57103	0.235524	16	GTAAATGACATCAGTATCT	GAAATGGCGCCAAAAC	-
filter14	MA1128.1	0	0.0115371	8.60667	0.235524	13	GTAAATGACATCAGTATCT	GGATGAGTCATCA	-
filter14	MA1639.1	-6	0.0123636	9.22326	0.245288	13	GTAAATGACATCAGTATCT	GTCATCAATCATT	+
filter14	MA0896.1	-2	0.0125576	9.36797	0.245676	17	GTAAATGACATCAGTATCT	ACAAGCAATTAATGAAT	+
filter14	MA0495.3	-4	0.0130423	9.72954	0.251663	15	GTAAATGACATCAGTATCT	AAGTCAGCATTTTTTT	+
filter14	MA1579.1	-3	0.0133155	9.93335	0.253462	15	GTAAATGACATCAGTATCT	TACTCCAGAAAAGAT	+
filter14	MA0862.1	-5	0.01515	11.3019	0.274039	8	GTAAATGACATCAGTATCT	TTACGTAA	+
filter14	MA1121.1	-5	0.0151746	11.3203	0.274039	13	GTAAATGACATCAGTATCT	TCACATTCCAGCC	+
filter14	MA0874.1	-1	0.016023	11.9532	0.285697	17	GTAAATGACATCAGTATCT	TCCATTAATTAATGGAC	-
filter14	MA1608.1	-5	0.0172638	12.8788	0.300219	11	GTAAATGACATCAGTATCT	ATCCATTAGCA	+
filter14	MA0102.4	-2	0.0174894	13.0471	0.300433	14	GTAAATGACATCAGTATCT	TTATTGCACAATAT	+
filter14	MA0911.1	-5	0.0177218	13.2205	0.300759	12	GTAAATGACATCAGTATCT	GGTCGTAAAATT	+
filter14	MA1497.1	-5	0.0188579	14.068	0.31623	10	GTAAATGACATCAGTATCT	GGTAATTAAC	+
filter14	MA0080.5	-1	0.0198033	14.7733	0.321873	18	GTAAATGACATCAGTATCT	TTTTTCACTTCCTCTTTTTT	-
filter14	MA0829.2	-2	0.0198952	14.8418	0.321873	14	GTAAATGACATCAGTATCT	AGATCACCTGATCT	+
filter14	MA0604.1	-4	0.0212296	15.8373	0.332267	8	GTAAATGACATCAGTATCT	ATGACGTA	+
filter14	MA0067.1	-2	0.0212296	15.8373	0.332267	8	GTAAATGACATCAGTATCT	CCGTGACT	-
filter14	MA1114.1	0	0.0215767	16.0962	0.332694	17	GTAAATGACATCAGTATCT	CCGCCTGTCACTCACCC	-
filter14	MA0639.1	-3	0.0217292	16.21	0.332694	12	GTAAATGACATCAGTATCT	TATTACGTAACA	+
filter14	MA0782.2	1	0.0220857	16.476	0.334516	14	GTAAATGACATCAGTATCT	TTTGAGTGACAGCTA	+
filter14	MA1575.1	-4	0.0227631	16.9813	0.339225	15	GTAAATGACATCAGTATCT	GTGACCTCAATGAGGTCAC	-
filter14	MA0905.1	-6	0.0252799	18.8588	0.365602	10	GTAAATGACATCAGTATCT	GTCGTAAAAT	+
filter14	MA0122.3	-1	0.0256954	19.1688	0.365602	13	GTAAATGACATCAGTATCT	ATAACCACTTAAA	+
filter14	MA0490.2	0	0.0256954	19.1688	0.365602	13	GTAAATGACATCAGTATCT	AAATGAGTCATTT	-
filter14	MA0786.1	-1	0.0265273	19.7894	0.370078	12	GTAAATGACATCAGTATCT	TAATTTGCATAA	-
filter14	MA0598.3	-4	0.0265354	19.7954	0.370078	15	GTAAATGACATCAGTATCT	CTCACTTCCTGTTTC	+
filter14	MA0109.1	-5	0.0271603	20.2616	0.370969	10	GTAAATGACATCAGTATCT	AACCTTATAT	+
filter14	MA1113.2	-6	0.0273894	20.4325	0.370969	13	GTAAATGACATCAGTATCT	GTCATAAATCATT	+
filter14	MA1109.1	-4	0.0273894	20.4325	0.370969	13	GTAAATGACATCAGTATCT	CTGCCATCTGTCC	-
filter14	MA0843.1	-3	0.0283243	21.1299	0.376393	12	GTAAATGACATCAGTATCT	TATTACGTAACA	+
filter14	MA1607.1	-1	0.0290015	21.6351	0.380612	14	GTAAATGACATCAGTATCT	AATATGTAAACAAA	+
filter14	MA0836.2	-3	0.0291822	21.7699	0.380612	13	GTAAATGACATCAGTATCT	TATTGCACAATAT	+
filter14	MA1110.1	-3	0.0300222	22.3965	0.387975	11	GTAAATGACATCAGTATCT	TAGGTCATTGA	-
filter14	MA1104.2	-5	0.0310786	23.1846	0.397976	13	GTAAATGACATCAGTATCT	AAAGATAAGATAA	-
filter14	MA1148.1	0	0.0315516	23.5375	0.400393	18	GTAAATGACATCAGTATCT	ATGTAGGTCAAAGGTCAT	+
filter14	MA1130.1	0	0.0322452	24.0549	0.401953	12	GTAAATGACATCAGTATCT	GGATGAGTCATC	+
filter14	MA0117.2	-5	0.0322452	24.0549	0.401953	12	GTAAATGACATCAGTATCT	AGTCAGCATTTT	-
filter14	MA0602.1	0	0.0327763	24.4511	0.403565	14	GTAAATGACATCAGTATCT	TTTAGCAATATTAG	-
filter14	MA0477.2	0	0.0330837	24.6804	0.403565	13	GTAAATGACATCAGTATCT	GGATGAGTCATCA	-
filter14	MA0681.2	0	0.0342275	25.5337	0.403565	16	GTAAATGACATCAGTATCT	TTTAATCAAATTATAT	+
filter14	MA0605.2	-3	0.03438	25.6475	0.403565	12	GTAAATGACATCAGTATCT	GATGACGTCATC	-
filter14	MA1112.2	-3	0.03438	25.6475	0.403565	12	GTAAATGACATCAGTATCT	TTTGACCTTTAA	-
filter14	MA0491.2	0	0.0352025	26.2611	0.408497	13	GTAAATGACATCAGTATCT	GGATGAGTCATCA	-
filter14	MA1111.1	-3	0.0366279	27.3244	0.4086	11	GTAAATGACATCAGTATCT	TTTGACCTTTG	-
filter14	MA1621.1	-4	0.0369817	27.5884	0.4086	14	GTAAATGACATCAGTATCT	CGAACACCTGTCCC	+
filter14	MA1496.1	-6	0.0371295	27.6986	0.4086	8	GTAAATGACATCAGTATCT	GTCATTAG	+
filter14	MA0898.1	-2	0.038207	28.5024	0.417198	17	GTAAATGACATCAGTATCT	ACAAGCAATTAAAGAAT	+
filter14	MA0706.1	-5	0.0385312	28.7443	0.417219	10	GTAAATGACATCAGTATCT	AGTAATTAAC	+
filter14	MA0684.2	-4	0.0390268	29.114	0.417219	12	GTAAATGACATCAGTATCT	AAAACCTCAAAT	+
filter14	MA1115.1	-2	0.0390976	29.1668	0.417219	11	GTAAATGACATCAGTATCT	AATTTGCATAT	-
filter14	MA1141.1	0	0.0398032	29.6932	0.421555	13	GTAAATGACATCAGTATCT	GGATGAGTCATCG	+
filter14	MA0065.2	-5	0.0401864	29.9791	0.422438	14	GTAAATGACATCAGTATCT	TGACCTTTGCCCTAC	-
filter14	MA0003.4	-4	0.0416582	31.077	0.434665	14	GTAAATGACATCAGTATCT	ATTGCCTCAGGCCA	+
filter14	MA1471.1	-2	0.0442168	32.9857	0.448085	12	GTAAATGACATCAGTATCT	AAAAACCATTAC	+
filter14	MA1474.1	-3	0.0442168	32.9857	0.448085	12	GTAAATGACATCAGTATCT	GGTGACGTGGCA	-
filter14	MA1545.1	-4	0.0449253	33.5143	0.452013	13	GTAAATGACATCAGTATCT	GTACCGTTATGTG	+
filter14	MA1478.1	0	0.0470312	35.0853	0.469846	12	GTAAATGACATCAGTATCT	AATTGTTACATT	+
filter14	MA1540.1	-4	0.0474034	35.363	0.470229	11	GTAAATGACATCAGTATCT	GTGACCTTGAC	-
filter14	MA0744.2	-3	0.048033	35.8326	0.473142	16	GTAAATGACATCAGTATCT	AACCACCTGTTGCTTT	-
filter14	MA0897.1	-2	0.0502272	37.4695	0.474378	17	GTAAATGACATCAGTATCT	ACAAGCAATTAAAGAAT	+
filter14	MA1536.1	-4	0.0502303	37.4718	0.474378	8	GTAAATGACATCAGTATCT	ATGACCTC	-
filter14	MA0887.1	-8	0.0504252	37.6172	0.474378	10	GTAAATGACATCAGTATCT	GCTAATTACC	-
filter14	MA0892.1	-8	0.0504252	37.6172	0.474378	10	GTAAATGACATCAGTATCT	TTTAATTAGG	-
filter14	MA1132.1	-2	0.0504252	37.6172	0.474378	10	GTAAATGACATCAGTATCT	ATGAGTCATC	-
filter14	MA0498.2	-4	0.0518259	38.6621	0.481712	7	GTAAATGACATCAGTATCT	TTGACAG	+
filter14	MA1645.1	-2	0.0525978	39.238	0.481712	14	GTAAATGACATCAGTATCT	TAACCACTCAAGAA	+
filter14	MA0258.2	-4	0.053437	39.864	0.481712	15	GTAAATGACATCAGTATCT	AGGTCACCCTGACCT	+
filter14	MA1119.1	0	0.0536232	40.0029	0.481712	16	GTAAATGACATCAGTATCT	AACTGAAACCTGATAC	+
filter14	MA0743.2	-3	0.0536232	40.0029	0.481712	16	GTAAATGACATCAGTATCT	AACCACCTGTTGAATT	-
filter14	MA0592.3	-3	0.0536906	40.0532	0.481712	13	GTAAATGACATCAGTATCT	TGTGACCTTGAGC	-
filter14	MA0019.1	-2	0.0564319	42.0982	0.499938	12	GTAAATGACATCAGTATCT	AGATGCAATCCC	+
filter15	MA0620.3	-2	5.29277e-06	0.0039484	0.00377479	17	GGCCCCGGCAGGTGATCTG	TAAAGTCACGTGACTTTA	+
filter15	MA1621.1	-4	1.01275e-05	0.00755511	0.00456326	14	GGCCCCGGCAGGTGATCTG	GGGACAGGTGTTCG	-
filter15	MA0830.2	-4	1.27966e-05	0.00954627	0.00456326	13	GGCCCCGGCAGGTGATCTG	GGGGCAGGTGCCG	-
filter15	MA0829.2	-4	4.13539e-05	0.03085	0.0108674	14	GGCCCCGGCAGGTGATCTG	AGATCAGGTGATCT	-
filter15	MA1648.1	-5	4.57125e-05	0.0341015	0.0108674	11	GGCCCCGGCAGGTGATCTG	CGGCAGGTGCG	-
filter15	MA1631.1	-4	6.19646e-05	0.0462256	0.0126266	13	GGCCCCGGCAGGTGATCTG	GGGGCAGGTGCTG	-
filter15	MA1100.2	-6	0.000127449	0.0950767	0.0160866	10	GGCCCCGGCAGGTGATCTG	GGCAGCTGCC	+
filter15	MA0522.3	-5	0.000134159	0.100082	0.0160866	11	GGCCCCGGCAGGTGATCTG	GGGCAGGTGCG	-
filter15	MA0500.2	-5	0.000134486	0.100327	0.0160866	12	GGCCCCGGCAGGTGATCTG	CAGCAGCTGCTG	+
filter15	MA1618.1	-5	0.000142704	0.106457	0.0160866	13	GGCCCCGGCAGGTGATCTG	AAACAGATGTTTA	+
filter15	MA0103.3	-5	0.000150442	0.112229	0.0160866	11	GGCCCCGGCAGGTGATCTG	GCGCAGGTGGG	-
filter15	MA0499.2	-4	0.000157889	0.117785	0.0160866	13	GGCCCCGGCAGGTGATCTG	GGGACAGGTGCTG	-
filter15	MA0820.1	-6	0.000264238	0.197122	0.0235568	10	GGCCCCGGCAGGTGATCTG	AACAGGTGGT	-
filter15	MA1642.1	-4	0.000346211	0.258274	0.0274353	13	GGCCCCGGCAGGTGATCTG	GGAACAGATGGCA	+
filter15	MA1620.1	-5	0.000381175	0.284357	0.0275829	12	GGCCCCGGCAGGTGATCTG	GCACAGGTGTGT	-
filter15	MA0140.2	7	0.000386749	0.288515	0.0275829	11	GGCCCCGGCAGGTGATCTG	CTTATCTGTGAGGAGCAG	+
filter15	MA0744.2	-2	0.000502939	0.375192	0.0341614	16	GGCCCCGGCAGGTGATCTG	AACCACCTGTTGCTTT	-
filter15	MA0526.3	-4	0.00059367	0.442878	0.037679	14	GGCCCCGGCAGGTGATCTG	TGGTCATGTGACCT	+
filter15	MA0745.2	-4	0.000607557	0.453238	0.037679	13	GGCCCCGGCAGGTGATCTG	ATGACAGGTGCAT	-
filter15	MA0615.1	-2	0.000813788	0.607086	0.0395242	17	GGCCCCGGCAGGTGATCTG	CCATCGTACGTAAACTC	-
filter15	MA1472.1	-6	0.000816203	0.608887	0.0395242	10	GGCCCCGGCAGGTGATCTG	AACAGCTGTT	-
filter15	MA0093.3	-4	0.000838388	0.625437	0.0395242	14	GGCCCCGGCAGGTGATCTG	TGGTCATGTGACCT	+
filter15	MA1109.1	-5	0.000873457	0.651599	0.0395242	13	GGCCCCGGCAGGTGATCTG	GGACAGATGGCAG	+
filter15	MA1123.2	-4	0.000873457	0.651599	0.0395242	13	GGCCCCGGCAGGTGATCTG	ATTCCAGATGTTT	+
filter15	MA0743.2	-2	0.000888258	0.662641	0.0395242	16	GGCCCCGGCAGGTGATCTG	AACCACCTGTTGAATT	-
filter15	MA1619.1	-5	0.000914402	0.682144	0.0395242	12	GGCCCCGGCAGGTGATCTG	GCACAGCTGTGC	+
filter15	MA1593.1	-5	0.0011024	0.822394	0.0436796	12	GGCCCCGGCAGGTGATCTG	TAACAGCAGACT	+
filter15	MA1641.1	-5	0.0011024	0.822394	0.0436796	12	GGCCCCGGCAGGTGATCTG	GAACAGCTGTTC	+
filter15	MA1558.1	-6	0.00138256	1.03139	0.0508306	10	GGCCCCGGCAGGTGATCTG	GGCAGGTGCA	+
filter15	MA1579.1	-1	0.00138979	1.03678	0.0508306	15	GGCCCCGGCAGGTGATCTG	ATCTTTTCTGGAGTA	-
filter15	MA0521.1	-5	0.00149761	1.11722	0.0533001	11	GGCCCCGGCAGGTGATCTG	CTGCAGCTGTT	-
filter15	MA0100.3	-6	0.00229004	1.70837	0.0710109	10	GGCCCCGGCAGGTGATCTG	GACAGTTGGT	-
filter15	MA0629.1	-2	0.00251579	1.87678	0.0747606	17	GGCCCCGGCAGGTGATCTG	AAGACGCTGTAAAGCGA	+
filter15	MA1646.1	-5	0.0029466	2.19817	0.0857759	12	GGCCCCGGCAGGTGATCTG	AAACAGAAGCAG	+
filter15	MA0147.3	-5	0.00349572	2.60781	0.0940808	12	GGCCCCGGCAGGTGATCTG	GGGCACGTGGCC	-
filter15	MA0692.1	-6	0.00408173	3.04497	0.107818	10	GGCCCCGGCAGGTGATCTG	GTCACGTGAT	-
filter15	MA0825.1	-6	0.00539144	4.02201	0.137327	10	GGCCCCGGCAGGTGATCTG	GGCACGTGGT	-
filter15	MA1126.1	-1	0.00616322	4.59776	0.149003	16	GGCCCCGGCAGGTGATCTG	AAATGATGACGTCATC	-
filter15	MA1635.1	-6	0.00646589	4.82355	0.151195	10	GGCCCCGGCAGGTGATCTG	CGCAGCTGCG	+
filter15	MA0154.4	-2	0.00673536	5.02458	0.154956	15	GGCCCCGGCAGGTGATCTG	AGTCCCCAGGGGACT	+
filter15	MA1638.1	-6	0.00707303	5.27648	0.15764	10	GGCCCCGGCAGGTGATCTG	ACCAGATGGC	+
filter15	MA0056.2	-6	0.00807758	6.02587	0.174573	13	GGCCCCGGCAGGTGATCTG	AAGTGGGGATTTG	-
filter15	MA1464.1	-6	0.00921798	6.87662	0.186635	10	GGCCCCGGCAGGTGATCTG	GGCACGTGAC	-
filter15	MA0139.1	1	0.00923849	6.89192	0.186635	18	GGCCCCGGCAGGTGATCTG	TAGCGCCCCCTGGTGGCCA	-
filter15	MA1119.1	-2	0.00928992	6.93028	0.186635	16	GGCCCCGGCAGGTGATCTG	AACTGAAACCTGATAC	+
filter15	MA1524.1	-5	0.0100449	7.49346	0.188704	12	GGCCCCGGCAGGTGATCTG	CGCCATATGTCC	+
filter15	MA0603.1	-5	0.0100544	7.50057	0.188704	10	GGCCCCGGCAGGTGATCTG	GGTCACGTGC	+
filter15	MA0664.1	-6	0.0100544	7.50057	0.188704	10	GGCCCCGGCAGGTGATCTG	ATCACGTGAT	+
filter15	MA0104.4	-5	0.0108528	8.09615	0.198466	12	GGCCCCGGCAGGTGATCTG	GGCCACGTGGCC	+
filter15	MA0464.2	-6	0.0119364	8.90457	0.21552	10	GGCCCCGGCAGGTGATCTG	GTCACGTGAT	-
filter15	MA0495.3	-2	0.0121242	9.04462	0.216173	16	GGCCCCGGCAGGTGATCTG	AAAAAAATGCTGACTT	-
filter15	MA1629.1	-4	0.0124958	9.32188	0.217366	14	GGCCCCGGCAGGTGATCTG	CTCACAGCAGGGGG	+
filter15	MA0080.5	1	0.0129226	9.64024	0.222081	19	GGCCCCGGCAGGTGATCTG	AAAAAAGAGGAAGTGAAAAA	+
filter15	MA0058.3	-6	0.0141313	10.5419	0.231688	10	GGCCCCGGCAGGTGATCTG	AGCACGTGGT	-
filter15	MA0520.1	-3	0.015332	11.4377	0.243436	15	GGCCCCGGCAGGTGATCTG	CATTTCCTGAGAAAT	+
filter15	MA1616.1	-4	0.015332	11.4377	0.243436	15	GGCCCCGGCAGGTGATCTG	GCTCCAGGTTTTCCT	-
filter15	MA0816.1	-6	0.0153598	11.4584	0.243436	10	GGCCCCGGCAGGTGATCTG	AGCAGCTGCT	-
filter15	MA0761.2	-5	0.0164535	12.2743	0.255101	14	GGCCCCGGCAGGTGATCTG	AAACAGGAAGTGAA	+
filter15	MA0659.2	-4	0.0186707	13.9283	0.280335	15	GGCCCCGGCAGGTGATCTG	GAGTCAGCATTTTTT	+
filter15	MA0751.1	-2	0.0186707	13.9283	0.280335	15	GGCCCCGGCAGGTGATCTG	GCACAGCGGGGGGTC	-
filter15	MA1628.1	-6	0.0211201	15.7556	0.303736	11	GGCCCCGGCAGGTGATCTG	CACAGCAGGGG	+
filter15	MA0062.3	-5	0.0215228	16.056	0.303961	14	GGCCCCGGCAGGTGATCTG	AAACAGGAAGTGGG	-
filter15	MA0598.3	-4	0.0226586	16.9033	0.310404	15	GGCCCCGGCAGGTGATCTG	GAAACAGGAAGTGAG	-
filter15	MA0003.4	-4	0.022994	17.1535	0.310404	14	GGCCCCGGCAGGTGATCTG	TGGCCTGAGGCAAT	-
filter15	MA0609.2	-3	0.0230049	17.1617	0.310404	16	GGCCCCGGCAGGTGATCTG	GCAGTGACGTCACTGC	+
filter15	MA1570.1	-6	0.0230671	17.208	0.310404	10	GGCCCCGGCAGGTGATCTG	AACATATGTT	+
filter15	MA1108.2	-6	0.0249712	18.6285	0.332886	10	GGCCCCGGCAGGTGATCTG	GCCATGTGTC	-
filter15	MA1529.1	-2	0.0261721	19.5244	0.342494	17	GGCCCCGGCAGGTGATCTG	GGGCCGCAGCTGCGTCCC	+
filter15	MA1645.1	-3	0.0279696	20.8654	0.35306	14	GGCCCCGGCAGGTGATCTG	TTCTTGAGTGGTTA	-
filter15	MA0896.1	-2	0.0288895	21.5516	0.361473	17	GGCCCCGGCAGGTGATCTG	ATTCATTAATTGCTTGT	-
filter15	MA1566.1	-8	0.0315533	23.5388	0.387996	10	GGCCCCGGCAGGTGATCTG	GAGGTGTGAA	+
filter15	MA0814.2	-5	0.0361084	26.9368	0.42566	14	GGCCCCGGCAGGTGATCTG	GGGCCTGAGGCGGG	+
filter15	MA1652.1	-4	0.0361084	26.9368	0.42566	14	GGCCCCGGCAGGTGATCTG	GGAGGAGGTGAGAA	+
filter15	MA0109.1	-4	0.0367571	27.4208	0.429755	10	GGCCCCGGCAGGTGATCTG	ATATAAGGTT	-
filter15	MA0691.1	-6	0.039633	29.5662	0.455662	10	GGCCCCGGCAGGTGATCTG	AACAGCTGAT	+
filter15	MA0091.1	-6	0.0399313	29.7887	0.455662	12	GGCCCCGGCAGGTGATCTG	AACAGATGGTCG	-
filter15	MA0527.1	-1	0.042138	31.4349	0.472337	15	GGCCCCGGCAGGTGATCTG	CAGATCTCGCGAGAG	-
filter15	MA1655.1	-7	0.0427171	31.8669	0.472337	12	GGCCCCGGCAGGTGATCTG	GTGGCTGTTCCC	-
filter15	MA0695.1	-7	0.0456734	34.0723	0.497691	12	GGCCCCGGCAGGTGATCTG	TTCGGTGGTCGC	-
filter15	MA0831.2	-8	0.0460568	34.3583	0.497691	8	GGCCCCGGCAGGTGATCTG	CACGTGAC	+
filter16	MA1126.1	-3	2.81055e-05	0.0209667	0.0414919	16	ACCACCAGCTGATGGAATT	AAATGATGACGTCATC	-
filter16	MA0018.4	-6	0.000332516	0.248057	0.245445	13	ACCACCAGCTGATGGAATT	TTATGATGTCATA	+
filter16	MA0743.2	-2	0.000569691	0.424989	0.280343	16	ACCACCAGCTGATGGAATT	AACCACCTGTTGAATT	-
filter16	MA0744.2	-2	0.000784641	0.585342	0.289589	16	ACCACCAGCTGATGGAATT	AACCACCTGTTGCTTT	-
filter16	MA0140.2	2	0.000989839	0.73842	0.292258	16	ACCACCAGCTGATGGAATT	CTGCTCCTCACAGATAAG	-
filter16	MA0620.3	1	0.00165618	1.23551	0.349286	17	ACCACCAGCTGATGGAATT	TAAAGTCACGTGACTTTA	+
filter16	MA1143.1	-8	0.00269668	2.01172	0.434227	10	ACCACCAGCTGATGGAATT	ATGACGTAAC	+
filter16	MA0492.1	-4	0.00285449	2.12945	0.434227	15	ACCACCAGCTGATGGAATT	AAAGATGATGTCATC	+
filter16	MA0615.1	-1	0.00294134	2.19424	0.434227	17	ACCACCAGCTGATGGAATT	CCATCGTACGTAAACTC	-
filter17	MA0615.1	-2	4.17122e-06	0.00311173	0.00615149	17	CCGAGTTATGCATAACCCT	CCATCGTACGTAAACTC	-
filter17	MA1579.1	0	0.000864217	0.644706	0.36997	15	CCGAGTTATGCATAACCCT	ATCTTTTCTGGAGTA	-
filter17	MA1636.1	-3	0.00128688	0.960016	0.36997	15	CCGAGTTATGCATAACCCT	ATGATTGCATCATTT	-
filter17	MA0629.1	-2	0.00133141	0.993235	0.36997	17	CCGAGTTATGCATAACCCT	TCGCTTTACAGCGTCTT	-
filter17	MA0043.3	-4	0.00159422	1.18929	0.36997	14	CCGAGTTATGCATAACCCT	TTGTTGCATAACAA	-
filter17	MA0108.2	0	0.00175609	1.31004	0.36997	15	CCGAGTTATGCATAACCCT	CCCCGCCTTTTATAC	-
filter17	MA0080.5	0	0.00212033	1.58176	0.390868	19	CCGAGTTATGCATAACCCT	TTTTTCACTTCCTCTTTTTT	-
filter17	MA1137.1	-5	0.00272897	2.03581	0.398081	13	CCGAGTTATGCATAACCCT	TGATGACTCATAC	+
filter17	MA0146.2	0	0.00348361	2.59877	0.398081	14	CCGAGTTATGCATAACCCT	GGGGCCGAGGCCTG	+
filter17	MA1115.1	-4	0.00359322	2.68054	0.398081	11	CCGAGTTATGCATAACCCT	AATTTGCATAT	-
filter17	MA0598.3	-3	0.00371144	2.76873	0.398081	15	CCGAGTTATGCATAACCCT	CTCACTTCCTGTTTC	+
filter17	MA1126.1	-2	0.00384399	2.86762	0.398081	16	CCGAGTTATGCATAACCCT	GATGACGTCATCATTT	+
filter17	MA0025.2	-4	0.00404897	3.02054	0.398081	13	CCGAGTTATGCATAACCCT	ATATTGCATAATA	-
filter17	MA0627.2	-3	0.00472446	3.52445	0.420488	13	CCGAGTTATGCATAACCCT	TTATTTGCATATT	-
filter17	MA1622.1	-5	0.00506246	3.77659	0.420488	14	CCGAGTTATGCATAACCCT	TTATGAGTCATCAT	-
filter17	MA0883.1	-1	0.00574731	4.28749	0.420488	17	CCGAGTTATGCATAACCCT	TACATTAATCCGGTTCA	-
filter17	MA1583.1	-4	0.00593274	4.42583	0.420488	13	CCGAGTTATGCATAACCCT	GCATTGCCGCAGT	+
filter17	MA0761.2	-3	0.00630173	4.70109	0.420488	14	CCGAGTTATGCATAACCCT	TTCACTTCCTGTTT	-
filter17	MA0495.3	-3	0.00666476	4.97191	0.420488	16	CCGAGTTATGCATAACCCT	AAGTCAGCATTTTTTT	+
filter17	MA0102.4	-4	0.00838725	6.25689	0.430257	14	CCGAGTTATGCATAACCCT	TTATTGCACAATAT	+
filter17	MA0640.2	-2	0.00838725	6.25689	0.430257	14	CCGAGTTATGCATAACCCT	TTCCACTTCCTGGT	+
filter17	MA0836.2	-5	0.00858781	6.40651	0.430257	13	CCGAGTTATGCATAACCCT	TATTGCACAATAT	+
filter17	MA1651.1	1	0.00985579	7.35242	0.449576	19	CCGAGTTATGCATAACCCT	GTTCCAAAATGGCTGCCTCCG	+
filter17	MA0659.2	-2	0.00989976	7.38522	0.449576	15	CCGAGTTATGCATAACCCT	AAAAAATGCTGACTC	-
filter17	MA0140.2	-7	0.0103649	7.7322	0.449576	12	CCGAGTTATGCATAACCCT	CTGCTCCTCACAGATAAG	-
filter17	MA0738.1	-7	0.0111383	8.30919	0.46932	9	CCGAGTTATGCATAACCCT	ATGCCCACC	+
filter17	MA0062.3	-3	0.0118751	8.85879	0.486464	14	CCGAGTTATGCATAACCCT	CCCACTTCCTGTTT	+
filter17	MA0833.2	-4	0.0127141	9.48473	0.493424	14	CCGAGTTATGCATAACCCT	TTATTGCATCATTT	-
filter17	MA0507.1	-2	0.0131775	9.83043	0.498296	13	CCGAGTTATGCATAACCCT	TTCATTTGCATAT	+
filter18	MA0140.2	-4	2.5303e-05	0.018876	0.0369217	15	AGAGGTAATCTCTGTATTG	CTTATCTGTGAGGAGCAG	+
filter18	MA0620.3	0	7.7033e-05	0.0574666	0.0374684	18	AGAGGTAATCTCTGTATTG	TAAAGTCACGTGACTTTA	+
filter18	MA0615.1	-1	0.00011681	0.0871402	0.0426118	17	AGAGGTAATCTCTGTATTG	GAGTGTACGTAAGATGG	+
filter18	MA0602.1	-4	0.000206795	0.154269	0.054962	14	AGAGGTAATCTCTGTATTG	CTAATATTGCTAAA	+
filter18	MA0883.1	0	0.000225998	0.168594	0.054962	17	AGAGGTAATCTCTGTATTG	TACATTAATCCGGTTCA	-
filter18	MA1640.1	-2	0.000651973	0.486372	0.105705	15	AGAGGTAATCTCTGTATTG	AAATGATTTATGGCT	+
filter18	MA0609.2	-1	0.00145782	1.08754	0.193385	16	AGAGGTAATCTCTGTATTG	GCAGTGACGTCACTGC	+
filter18	MA1104.2	0	0.00170589	1.27259	0.207434	13	AGAGGTAATCTCTGTATTG	TTATCTTATCTTT	+
filter18	MA1126.1	-3	0.00210884	1.57319	0.236706	16	AGAGGTAATCTCTGTATTG	GATGACGTCATCATTT	+
filter18	MA0854.1	0	0.00250337	1.86752	0.26092	17	AGAGGTAATCTCTGTATTG	CGAATTAATTAATCACC	+
filter18	MA0018.4	-2	0.00278792	2.07979	0.271206	13	AGAGGTAATCTCTGTATTG	TTATGATGTCATA	+
filter18	MA0629.1	-1	0.00329899	2.46104	0.276626	17	AGAGGTAATCTCTGTATTG	AAGACGCTGTAAAGCGA	+
filter18	MA0494.1	5	0.00335822	2.50523	0.276626	14	AGAGGTAATCTCTGTATTG	TGACCTAAAGTAACCTCTG	+
filter18	MA0706.1	-3	0.00341236	2.54562	0.276626	10	AGAGGTAATCTCTGTATTG	GTTAATTACT	-
filter18	MA1642.1	-3	0.00482749	3.60131	0.312378	13	AGAGGTAATCTCTGTATTG	TGCCATCTGTTCC	-
filter18	MA1651.1	1	0.00485003	3.61812	0.312378	19	AGAGGTAATCTCTGTATTG	GTTCCAAAATGGCTGCCTCCG	+
filter18	MA0887.1	-3	0.00486467	3.62905	0.312378	10	AGAGGTAATCTCTGTATTG	GCTAATTACC	-
filter18	MA0035.4	-2	0.00492378	3.67314	0.312378	11	AGAGGTAATCTCTGTATTG	TTCTAATCTAT	+
filter18	MA0853.1	0	0.00528101	3.93963	0.321082	17	AGAGGTAATCTCTGTATTG	CGCATTAATTAATTACC	+
filter18	MA0888.1	-3	0.00629615	4.69693	0.365665	10	AGAGGTAATCTCTGTATTG	GCTAATTACC	-
filter18	MA0874.1	0	0.00686167	5.11881	0.365665	17	AGAGGTAATCTCTGTATTG	TCCATTAATTAATGGAC	-
filter18	MA0851.1	-1	0.00732006	5.46077	0.365665	17	AGAGGTAATCTCTGTATTG	GTGTTTGTTTACTTTTT	-
filter18	MA0879.1	-3	0.00744992	5.55764	0.365665	10	AGAGGTAATCTCTGTATTG	GATAATTAGG	-
filter18	MA1618.1	-2	0.00757691	5.65237	0.365665	13	AGAGGTAATCTCTGTATTG	TAAACATCTGTTT	-
filter18	MA0482.2	-1	0.00801905	5.98221	0.365665	12	AGAGGTAATCTCTGTATTG	TTCCTTATCTTT	+
filter18	MA0526.3	-2	0.0086217	6.43179	0.371205	14	AGAGGTAATCTCTGTATTG	TGGTCATGTGACCT	+
filter18	MA0712.2	-2	0.00864933	6.4524	0.371205	12	AGAGGTAATCTCTGTATTG	TTCTAATCCCTT	-
filter18	MA0896.1	0	0.00945115	7.05056	0.386572	17	AGAGGTAATCTCTGTATTG	ACAAGCAATTAATGAAT	+
filter18	MA0903.1	-3	0.00953724	7.11478	0.386572	10	AGAGGTAATCTCTGTATTG	GCTAATTAGT	-
filter18	MA0036.3	-2	0.0101253	7.55349	0.39615	11	AGAGGTAATCTCTGTATTG	TTCTTATCTTT	+
filter18	MA1518.1	-4	0.0103165	7.69613	0.39615	8	AGAGGTAATCTCTGTATTG	GTAATTGC	-
filter18	MA1121.1	0	0.0116834	8.71583	0.412743	13	AGAGGTAATCTCTGTATTG	GGCTGGAATGTGA	-
filter18	MA1497.1	-3	0.0121325	9.05081	0.412743	10	AGAGGTAATCTCTGTATTG	GGTAATTAAC	+
filter18	MA0631.1	0	0.0121415	9.05753	0.412743	17	AGAGGTAATCTCTGTATTG	ATTAGTGATACCCTATC	-
filter18	MA0093.3	-2	0.0121862	9.09091	0.412743	14	AGAGGTAATCTCTGTATTG	TGGTCATGTGACCT	+
filter18	MA0108.2	-5	0.0124458	9.28457	0.412743	14	AGAGGTAATCTCTGTATTG	GTATAAAAGGCGGGG	+
filter18	MA0892.1	-3	0.0141952	10.5896	0.450292	10	AGAGGTAATCTCTGTATTG	TTTAATTAGG	-
filter18	MA1123.2	0	0.0154445	11.5216	0.459925	13	AGAGGTAATCTCTGTATTG	ATTCCAGATGTTT	+
filter18	MA0681.2	-2	0.0160024	11.9378	0.461378	16	AGAGGTAATCTCTGTATTG	ATATAATTTGATTAAA	-
filter18	MA1113.2	-3	0.0165408	12.3394	0.461378	13	AGAGGTAATCTCTGTATTG	AATGATTTATGAC	-
filter18	MA0492.1	0	0.0172081	12.8372	0.461378	15	AGAGGTAATCTCTGTATTG	AAAGATGATGTCATC	+
filter18	MA1109.1	-2	0.0177066	13.2091	0.461378	13	AGAGGTAATCTCTGTATTG	CTGCCATCTGTCC	-
filter18	MA1145.1	-1	0.018339	13.6809	0.46453	15	AGAGGTAATCTCTGTATTG	GCGATGACGTCATCA	-
filter18	MA0662.1	-3	0.0192766	14.3804	0.46453	10	AGAGGTAATCTCTGTATTG	GTTAATTAGA	-
filter18	MA1137.1	-5	0.0202617	15.1152	0.469294	13	AGAGGTAATCTCTGTATTG	TGATGACTCATAC	+
filter18	MA0052.4	-2	0.0208048	15.5204	0.474344	15	AGAGGTAATCTCTGTATTG	TTTCTATTTTTAGAA	-
filter18	MA1119.1	-2	0.0217589	16.2321	0.487297	16	AGAGGTAATCTCTGTATTG	GTATCAGGTTTCAGTT	-
filter18	MA0891.1	-3	0.0223748	16.6916	0.487297	10	AGAGGTAATCTCTGTATTG	CCTAATCCGC	+
filter18	MA0644.1	-3	0.0223748	16.6916	0.487297	10	AGAGGTAATCTCTGTATTG	GTTAATTGGT	-
filter19	MA1622.1	-3	3.83249e-06	0.00285904	0.00549913	14	TAAACTCTGACTCAATTGA	ATGATGACTCATAA	+
filter19	MA1645.1	-4	2.10039e-05	0.0156689	0.0121834	14	TAAACTCTGACTCAATTGA	TAACCACTCAAGAA	+
filter19	MA1114.1	0	3.91606e-05	0.0292138	0.0121834	17	TAAACTCTGACTCAATTGA	CCGCCTGTCACTCACCC	-
filter19	MA1137.1	-4	5.10751e-05	0.038102	0.0121834	13	TAAACTCTGACTCAATTGA	TGATGACTCATAC	+
filter19	MA0477.2	-4	5.68453e-05	0.0424066	0.0121834	13	TAAACTCTGACTCAATTGA	TGATGACTCATCC	+
filter19	MA0782.2	-1	5.80943e-05	0.0433383	0.0121834	15	TAAACTCTGACTCAATTGA	TAGCTGTCACTCAAA	-
filter19	MA0615.1	-2	6.79274e-05	0.0506738	0.0121834	17	TAAACTCTGACTCAATTGA	CCATCGTACGTAAACTC	-
filter19	MA0490.2	-4	7.80056e-05	0.0581922	0.0124364	13	TAAACTCTGACTCAATTGA	AAATGACTCATTT	+
filter19	MA0491.2	-4	0.000130216	0.0971411	0.0170205	13	TAAACTCTGACTCAATTGA	TGATGACTCATCC	+
filter19	MA0496.3	-4	0.000149588	0.111593	0.0175531	15	TAAACTCTGACTCAATTGA	TGCTGACTCAGCAAT	+
filter19	MA1128.1	-4	0.000159032	0.118638	0.0175531	13	TAAACTCTGACTCAATTGA	TGATGACTCATCC	+
filter19	MA1142.1	-5	0.000248514	0.185392	0.0252518	10	TAAACTCTGACTCAATTGA	GATGACTCAT	+
filter19	MA1634.1	-5	0.00026398	0.196929	0.0252518	11	TAAACTCTGACTCAATTGA	TATGACTCATA	+
filter19	MA1101.2	-1	0.000358712	0.267599	0.0292807	18	TAAACTCTGACTCAATTGA	AAATGATGAGTCATGCTTT	-
filter19	MA0462.2	-5	0.000361987	0.270042	0.0292807	11	TAAACTCTGACTCAATTGA	TATGACTCATA	+
filter19	MA1141.1	-4	0.000378041	0.282019	0.0292807	13	TAAACTCTGACTCAATTGA	CGATGACTCATCC	-
filter19	MA0835.2	-5	0.000444823	0.331838	0.0319132	11	TAAACTCTGACTCAATTGA	TATGACTCATA	+
filter19	MA1640.1	-2	0.000471574	0.351794	0.0322213	15	TAAACTCTGACTCAATTGA	AGCCATAAATCATTT	-
filter19	MA0489.1	-1	0.000610345	0.455318	0.0398076	14	TAAACTCTGACTCAATTGA	AGGAGATGACTCAT	+
filter19	MA1130.1	-5	0.000723047	0.539393	0.0422153	12	TAAACTCTGACTCAATTGA	GATGACTCATCC	-
filter19	MA0063.2	-6	0.00118626	0.88495	0.0567377	11	TAAACTCTGACTCAATTGA	ACCACTCAAAA	+
filter19	MA1639.1	-3	0.00143062	1.06724	0.0661875	13	TAAACTCTGACTCAATTGA	GTCATCAATCATT	+
filter19	MA1134.1	-4	0.00149486	1.11517	0.0661875	12	TAAACTCTGACTCAATTGA	GGATGACTCATC	-
filter19	MA0003.4	-5	0.00152535	1.13791	0.0661875	14	TAAACTCTGACTCAATTGA	ATTGCCTCAGGCCA	+
filter19	MA0476.1	-5	0.00156835	1.16999	0.0661875	11	TAAACTCTGACTCAATTGA	TGTGACTCATT	+
filter19	MA0684.2	-5	0.00296816	2.21425	0.109203	12	TAAACTCTGACTCAATTGA	AAAACCTCAAAT	+
filter19	MA1581.1	-6	0.00379009	2.82741	0.132987	13	TAAACTCTGACTCAATTGA	CGGGCTCAAGGAC	-
filter19	MA0080.5	1	0.00402375	3.00172	0.133916	19	TAAACTCTGACTCAATTGA	TTTTTCACTTCCTCTTTTTT	-
filter19	MA1592.1	-2	0.00415461	3.09934	0.133916	16	TAAACTCTGACTCAATTGA	AGCGAGAACTCATACC	-
filter19	MA0814.2	-5	0.0041773	3.11627	0.133916	14	TAAACTCTGACTCAATTGA	CCCGCCTCAGGCCC	-
filter19	MA0629.1	-2	0.00419983	3.13308	0.133916	17	TAAACTCTGACTCAATTGA	AAGACGCTGTAAAGCGA	+
filter19	MA1132.1	-5	0.00448315	3.34443	0.134509	10	TAAACTCTGACTCAATTGA	GATGACTCAT	+
filter19	MA0099.3	-5	0.00448315	3.34443	0.134509	10	TAAACTCTGACTCAATTGA	GATGACTCAT	-
filter19	MA0733.1	-1	0.00478324	3.5683	0.138997	16	TAAACTCTGACTCAATTGA	TTACGCCCACGCATTT	+
filter19	MA0070.1	-4	0.00484354	3.61328	0.138997	12	TAAACTCTGACTCAATTGA	CCATCAATCAAA	+
filter19	MA1633.1	-5	0.00515909	3.84868	0.142	13	TAAACTCTGACTCAATTGA	GATGACTCAGCAA	+
filter19	MA0883.1	-3	0.00516153	3.8505	0.142	16	TAAACTCTGACTCAATTGA	TACATTAATCCGGTTCA	-
filter19	MA0851.1	-2	0.00591167	4.4101	0.157083	17	TAAACTCTGACTCAATTGA	AAAAAGTAAACAAACCC	+
filter19	MA1113.2	-3	0.00696787	5.19803	0.178536	13	TAAACTCTGACTCAATTGA	GTCATAAATCATT	+
filter19	MA1126.1	-1	0.00723375	5.39638	0.182065	16	TAAACTCTGACTCAATTGA	AAATGATGACGTCATC	-
filter19	MA0089.2	-3	0.00885115	6.60296	0.215259	16	TAAACTCTGACTCAATTGA	AGAATGACTCAGCAAT	+
filter19	MA1583.1	-5	0.00933922	6.96706	0.223343	13	TAAACTCTGACTCAATTGA	ACTGCGGCAATGC	-
filter19	MA1523.1	-5	0.00958256	7.14859	0.225406	10	TAAACTCTGACTCAATTGA	GTACACTCAC	+
filter19	MA0478.1	-4	0.0100934	7.52966	0.233592	11	TAAACTCTGACTCAATTGA	GGATGACTCAT	+
filter19	MA0853.1	-2	0.0107007	7.98271	0.234675	17	TAAACTCTGACTCAATTGA	GGTAATTAATTAATGCG	-
filter19	MA0854.1	-2	0.0107007	7.98271	0.234675	17	TAAACTCTGACTCAATTGA	GGTGATTAATTAATTCG	-
filter19	MA0150.2	-4	0.0112676	8.4056	0.240768	15	TAAACTCTGACTCAATTGA	TGCTGAGTCATGCTG	-
filter19	MA0503.1	-5	0.0117791	8.78719	0.244949	11	TAAACTCTGACTCAATTGA	AGCCACTCAAG	+
filter19	MA1521.1	-3	0.0120442	8.985	0.246885	15	TAAACTCTGACTCAATTGA	TTGCTGACTCAGCAA	-
filter19	MA1144.1	-5	0.0154295	11.5104	0.299181	10	TAAACTCTGACTCAATTGA	GATGACTCAT	+
filter19	MA1138.1	-5	0.0166672	12.4337	0.31887	10	TAAACTCTGACTCAATTGA	GATGACTCAT	+
filter19	MA0501.1	0	0.0189986	14.1729	0.340756	15	TAAACTCTGACTCAATTGA	AAATTGCTGAGTCAT	-
filter19	MA1636.1	-2	0.0189986	14.1729	0.340756	15	TAAACTCTGACTCAATTGA	ATGATTGCATCATTT	-
filter19	MA1135.1	-6	0.0194119	14.4813	0.343872	10	TAAACTCTGACTCAATTGA	ATGAGTCATC	-
filter19	MA0884.1	-2	0.0201162	15.0067	0.34825	13	TAAACTCTGACTCAATTGA	CTAATTTAATCAA	+
filter19	MA0494.1	-1	0.0201948	15.0653	0.34825	18	TAAACTCTGACTCAATTGA	CAGAGGTTACTTTAGGTCA	-
filter19	MA0864.2	-3	0.0204288	15.2399	0.34825	16	TAAACTCTGACTCAATTGA	GTTTTGGCGCCATTTC	+
filter19	MA0874.1	-2	0.0212794	15.8744	0.34825	17	TAAACTCTGACTCAATTGA	GTCCATTAATTAATGGA	+
filter19	MA0610.1	-5	0.021358	15.9331	0.34825	11	TAAACTCTGACTCAATTGA	ATTGATACATT	-
filter19	MA0769.2	-8	0.0229498	17.1205	0.366112	11	TAAACTCTGACTCAATTGA	ACATCAAAGGA	-
filter19	MA0591.1	-3	0.0229638	17.131	0.366112	15	TAAACTCTGACTCAATTGA	AGGATGACTCAGCAC	+
filter19	MA1520.1	-3	0.0244428	18.2343	0.381374	15	TAAACTCTGACTCAATTGA	TTGCTGACTCAGCAT	-
filter19	MA1478.1	-4	0.0247184	18.44	0.381374	12	TAAACTCTGACTCAATTGA	AATTGTTACATT	+
filter19	MA0631.1	-2	0.0270435	20.1744	0.404208	17	TAAACTCTGACTCAATTGA	GATAGGGTATCACTTAT	+
filter19	MA1121.1	-5	0.0279993	20.8875	0.414179	13	TAAACTCTGACTCAATTGA	TCACATTCCAGCC	+
filter19	MA0833.2	-3	0.0284946	21.257	0.417205	14	TAAACTCTGACTCAATTGA	TTATTGCATCATTT	-
filter19	MA1148.1	1	0.0290127	21.6435	0.419985	17	TAAACTCTGACTCAATTGA	ATGACCTTTGACCTACAT	-
filter19	MA0067.1	-9	0.0292698	21.8353	0.419985	8	TAAACTCTGACTCAATTGA	AGTCACGC	+
filter19	MA0609.2	-3	0.0312473	23.3105	0.427104	16	TAAACTCTGACTCAATTGA	GCAGTGACGTCACTGC	+
filter19	MA1566.1	-6	0.0324656	24.2194	0.439472	10	TAAACTCTGACTCAATTGA	TTCACACCTC	-
filter19	MA0122.3	-3	0.0339603	25.3344	0.44262	13	TAAACTCTGACTCAATTGA	ATAACCACTTAAA	+
filter19	MA0896.1	-3	0.03418	25.4982	0.44262	16	TAAACTCTGACTCAATTGA	ACAAGCAATTAATGAAT	+
filter19	MA0897.1	-3	0.03418	25.4982	0.44262	16	TAAACTCTGACTCAATTGA	ACAAGCAATTAAAGAAT	+
filter19	MA0892.1	-6	0.0348566	26.003	0.44262	10	TAAACTCTGACTCAATTGA	CCTAATTAAA	+
filter19	MA1115.1	-7	0.0349216	26.0515	0.44262	11	TAAACTCTGACTCAATTGA	ATATGCAAATT	+
filter19	MA0679.2	-5	0.035166	26.2338	0.44262	14	TAAACTCTGACTCAATTGA	AAAAAATCAATAAATA	+
filter19	MA0601.1	-6	0.037381	27.8862	0.462639	11	TAAACTCTGACTCAATTGA	TTAATTAATAT	-
filter19	MA0109.1	-9	0.0374013	27.9014	0.462639	10	TAAACTCTGACTCAATTGA	AACCTTATAT	+
filter19	MA0898.1	-3	0.038346	28.6061	0.47027	16	TAAACTCTGACTCAATTGA	ACAAGCAATTAAAGAAT	+
filter19	MA1143.1	-5	0.0401079	29.9205	0.487709	10	TAAACTCTGACTCAATTGA	GTTACGTCAT	-
filter19	MA0836.2	-5	0.0410242	30.6041	0.49466	13	TAAACTCTGACTCAATTGA	TATTGCACAATAT	+
filter20	MA1126.1	-3	0.000172864	0.128956	0.257912	16	CATGGTAAAAAACGACAAA	AAATGATGACGTCATC	-
filter21	MA0615.1	-1	0.000152959	0.114107	0.22743	17	TGCAGTGACTCCTATAGGC	GAGTGTACGTAAGATGG	+
filter21	MA0140.2	-8	0.000367482	0.274141	0.232771	11	TGCAGTGACTCCTATAGGC	CTGCTCCTCACAGATAAG	-
filter21	MA0598.3	0	0.000469653	0.350361	0.232771	15	TGCAGTGACTCCTATAGGC	CTCACTTCCTGTTTC	+
filter21	MA0640.2	0	0.00087698	0.654227	0.260791	14	TGCAGTGACTCCTATAGGC	ACCAGGAAGTGGAA	-
filter21	MA0494.1	5	0.00165532	1.23487	0.31457	14	TGCAGTGACTCCTATAGGC	TGACCTAAAGTAACCTCTG	+
filter21	MA1622.1	-1	0.00168178	1.25461	0.31457	14	TGCAGTGACTCCTATAGGC	ATGATGACTCATAA	+
filter21	MA1137.1	-2	0.00169252	1.26262	0.31457	13	TGCAGTGACTCCTATAGGC	TGATGACTCATAC	+
filter23	MA1619.1	-7	1.47471e-05	0.0110014	0.00502353	12	ATTAGACCGCCAGCTGGGG	GCACAGCTGTGC	-
filter23	MA1100.2	-8	1.62648e-05	0.0121335	0.00502353	10	ATTAGACCGCCAGCTGGGG	GGCAGCTGCC	+
filter23	MA0500.2	-7	2.08434e-05	0.0155492	0.00502353	12	ATTAGACCGCCAGCTGGGG	CAGCAGCTGCTG	+
filter23	MA1472.1	-8	3.12152e-05	0.0232865	0.00530778	10	ATTAGACCGCCAGCTGGGG	AACAGCTGTT	+
filter23	MA1635.1	-8	4.01309e-05	0.0299377	0.00530778	10	ATTAGACCGCCAGCTGGGG	CGCAGCTGCG	+
filter23	MA1642.1	-6	4.2603e-05	0.0317819	0.00530778	13	ATTAGACCGCCAGCTGGGG	GGAACAGATGGCA	+
filter23	MA1641.1	-7	4.52949e-05	0.03379	0.00530778	12	ATTAGACCGCCAGCTGGGG	GAACAGCTGTTC	+
filter23	MA1618.1	-6	5.22654e-05	0.03899	0.00530778	13	ATTAGACCGCCAGCTGGGG	TAAACATCTGTTT	-
filter23	MA1109.1	-6	8.60917e-05	0.0642244	0.00816012	13	ATTAGACCGCCAGCTGGGG	CTGCCATCTGTCC	-
filter23	MA0521.1	-7	0.000118302	0.0882533	0.0105123	11	ATTAGACCGCCAGCTGGGG	CTGCAGCTGTT	-
filter23	MA1123.2	-7	0.000139513	0.104076	0.0116679	12	ATTAGACCGCCAGCTGGGG	AAACATCTGGAAT	-
filter23	MA0830.2	-6	0.000168488	0.125692	0.0133083	13	ATTAGACCGCCAGCTGGGG	GGGGCAGGTGCCG	-
filter23	MA1621.1	-6	0.000179158	0.133652	0.0134063	13	ATTAGACCGCCAGCTGGGG	CGAACACCTGTCCC	+
filter23	MA0103.3	-8	0.000220819	0.164731	0.0149501	11	ATTAGACCGCCAGCTGGGG	CCCACCTGCGC	+
filter23	MA1638.1	-8	0.000253178	0.188871	0.0160021	10	ATTAGACCGCCAGCTGGGG	GCCATCTGGT	-
filter23	MA1620.1	-7	0.000369865	0.275919	0.0194763	12	ATTAGACCGCCAGCTGGGG	ACACACCTGTGC	+
filter23	MA0743.2	-3	0.000439057	0.327537	0.0222941	16	ATTAGACCGCCAGCTGGGG	AATTCAACAGGTGGTT	+
filter23	MA0744.2	-3	0.000598149	0.446219	0.0283475	16	ATTAGACCGCCAGCTGGGG	AAAGCAACAGGTGGTT	+
filter23	MA1648.1	-8	0.000644562	0.480843	0.0286379	11	ATTAGACCGCCAGCTGGGG	CGCACCTGCCG	+
filter23	MA1631.1	-6	0.000701283	0.523157	0.0302139	13	ATTAGACCGCCAGCTGGGG	GGGGCAGGTGCTG	-
filter23	MA0820.1	-8	0.000775757	0.578715	0.0306426	10	ATTAGACCGCCAGCTGGGG	ACCACCTGTT	+
filter23	MA0522.3	-8	0.000775893	0.578816	0.0306426	11	ATTAGACCGCCAGCTGGGG	CGCACCTGCCC	+
filter23	MA1524.1	-7	0.000988452	0.737385	0.0362116	12	ATTAGACCGCCAGCTGGGG	GGACATATGGCG	-
filter23	MA1651.1	0	0.000993312	0.741011	0.0362116	19	ATTAGACCGCCAGCTGGGG	CGGAGGCAGCCATTTTGGAAC	-
filter23	MA0499.2	-6	0.00125327	0.934942	0.0434599	13	ATTAGACCGCCAGCTGGGG	GGGACAGGTGCTG	-
filter23	MA0147.3	-7	0.00150983	1.12633	0.0477025	12	ATTAGACCGCCAGCTGGGG	GGGCACGTGGCC	-
filter23	MA0100.3	-8	0.00235302	1.75535	0.0690293	10	ATTAGACCGCCAGCTGGGG	ACCAACTGTC	+
filter23	MA0629.1	-2	0.00237905	1.77477	0.0690293	17	ATTAGACCGCCAGCTGGGG	TCGCTTTACAGCGTCTT	-
filter23	MA0745.2	-6	0.00255209	1.90386	0.0706754	13	ATTAGACCGCCAGCTGGGG	ATGACAGGTGCAT	-
filter23	MA0140.2	0	0.0025849	1.92834	0.0706754	18	ATTAGACCGCCAGCTGGGG	CTGCTCCTCACAGATAAG	-
filter23	MA0048.2	-8	0.00394263	2.9412	0.103805	10	ATTAGACCGCCAGCTGGGG	CGCAGCTGCG	-
filter23	MA0091.1	-6	0.00426833	3.18417	0.105084	12	ATTAGACCGCCAGCTGGGG	CGACCATCTGTT	+
filter23	MA0104.4	-7	0.00426833	3.18417	0.105084	12	ATTAGACCGCCAGCTGGGG	GGCCACGTGGCC	+
filter23	MA1108.2	-8	0.00428683	3.19798	0.105084	10	ATTAGACCGCCAGCTGGGG	GCCATGTGTC	-
filter23	MA1558.1	-8	0.00465808	3.47493	0.105342	10	ATTAGACCGCCAGCTGGGG	GGCAGGTGCA	+
filter23	MA1628.1	-8	0.00466782	3.4822	0.105342	11	ATTAGACCGCCAGCTGGGG	CACAGCAGGGG	+
filter23	MA0816.1	-8	0.00505826	3.77346	0.112369	10	ATTAGACCGCCAGCTGGGG	AGCAGCTGCT	-
filter23	MA1485.1	-6	0.0080647	6.01626	0.168619	13	ATTAGACCGCCAGCTGGGG	GTAACAGCTGTTGC	-
filter23	MA0602.1	-4	0.0086257	6.43477	0.175196	14	ATTAGACCGCCAGCTGGGG	TTTAGCAATATTAG	-
filter23	MA1570.1	-8	0.00885174	6.6034	0.177254	10	ATTAGACCGCCAGCTGGGG	AACATATGTT	+
filter23	MA1629.1	-6	0.00985625	7.35276	0.191962	13	ATTAGACCGCCAGCTGGGG	CTCACAGCAGGGGG	+
filter23	MA1529.1	-4	0.0110037	8.20877	0.208595	15	ATTAGACCGCCAGCTGGGG	GGGCCGCAGCTGCGTCCC	+
filter23	MA0699.1	-8	0.0120283	8.97314	0.225019	10	ATTAGACCGCCAGCTGGGG	GCTAATTGGC	-
filter23	MA1568.1	-7	0.0127714	9.52748	0.233386	12	ATTAGACCGCCAGCTGGGG	CGCCATATGGTG	-
filter23	MA0890.1	-8	0.012968	9.67416	0.233386	10	ATTAGACCGCCAGCTGGGG	GCTAATTGGT	-
filter23	MA0672.1	-8	0.0139732	10.424	0.247918	10	ATTAGACCGCCAGCTGGGG	TTCAAGTGGT	-
filter23	MA0853.1	-4	0.0141243	10.5367	0.247918	15	ATTAGACCGCCAGCTGGGG	GGTAATTAATTAATGCG	-
filter23	MA0058.3	-8	0.0150479	11.2257	0.257765	10	ATTAGACCGCCAGCTGGGG	AGCACGTGGT	-
filter23	MA0691.1	-8	0.0150479	11.2257	0.257765	10	ATTAGACCGCCAGCTGGGG	ATCAGCTGTT	-
filter23	MA1579.1	-6	0.0155312	11.5862	0.262876	13	ATTAGACCGCCAGCTGGGG	ATCTTTTCTGGAGTA	-
filter23	MA0633.1	-8	0.0161961	12.0823	0.264678	10	ATTAGACCGCCAGCTGGGG	AACATATGGT	-
filter23	MA0825.1	-8	0.0161961	12.0823	0.264678	10	ATTAGACCGCCAGCTGGGG	GGCACGTGGT	-
filter23	MA1467.1	-8	0.0161961	12.0823	0.264678	10	ATTAGACCGCCAGCTGGGG	GACAGCTGTT	-
filter23	MA0620.3	-4	0.0165817	12.3699	0.26489	15	ATTAGACCGCCAGCTGGGG	TAAAGTCACGTGACTTTA	+
filter23	MA1646.1	-7	0.0168082	12.5389	0.265525	12	ATTAGACCGCCAGCTGGGG	CTGCTTCTGTTT	-
filter23	MA0889.1	-8	0.0187309	13.9733	0.283308	10	ATTAGACCGCCAGCTGGGG	GCTAATTAGT	-
filter23	MA0718.1	-8	0.0201268	15.0146	0.298079	10	ATTAGACCGCCAGCTGGGG	GTTAATTGGC	-
filter23	MA0626.1	-8	0.021615	16.1248	0.313585	10	ATTAGACCGCCAGCTGGGG	GGCACGTGTC	+
filter23	MA0644.1	-8	0.021615	16.1248	0.313585	10	ATTAGACCGCCAGCTGGGG	GTTAATTGGT	-
filter23	MA1119.1	-4	0.0249248	18.5939	0.340834	15	ATTAGACCGCCAGCTGGGG	AACTGAAACCTGATAC	+
filter23	MA0615.1	-4	0.0251713	18.7778	0.340834	15	ATTAGACCGCCAGCTGGGG	CCATCGTACGTAAACTC	-
filter23	MA0854.1	-4	0.0251713	18.7778	0.340834	15	ATTAGACCGCCAGCTGGGG	GGTGATTAATTAATTCG	-
filter23	MA0698.1	-6	0.0254807	19.0086	0.341768	13	ATTAGACCGCCAGCTGGGG	CATCCAGATGTTC	+
filter23	MA0879.1	-8	0.0285973	21.3336	0.37517	10	ATTAGACCGCCAGCTGGGG	GATAATTAGG	-
filter23	MA0700.2	-8	0.0287626	21.4569	0.37517	11	ATTAGACCGCCAGCTGGGG	ATTAATTGGTT	-
filter23	MA0598.3	-3	0.0299218	22.3217	0.386399	15	ATTAGACCGCCAGCTGGGG	GAAACAGGAAGTGAG	-
filter23	MA0642.1	-8	0.0306293	22.8494	0.386399	10	ATTAGACCGCCAGCTGGGG	GCTAATTGGG	-
filter23	MA0874.1	-4	0.031448	23.4602	0.392206	15	ATTAGACCGCCAGCTGGGG	GTCCATTAATTAATGGA	+
filter23	MA0829.2	-6	0.0324697	24.2224	0.400245	13	ATTAGACCGCCAGCTGGGG	AGATCACCTGATCT	+
filter23	MA1121.1	-4	0.0326556	24.3611	0.400245	13	ATTAGACCGCCAGCTGGGG	GGCTGGAATGTGA	-
filter23	MA0832.1	-6	0.0344437	25.695	0.405497	13	ATTAGACCGCCAGCTGGGG	ACAACAGCTGTTGC	-
filter23	MA1593.1	-7	0.0344701	25.7147	0.405497	12	ATTAGACCGCCAGCTGGGG	AGTCTGCTGTTA	-
filter23	MA0894.1	-8	0.0350805	26.1701	0.405497	10	ATTAGACCGCCAGCTGGGG	GCTAATTGGC	+
filter23	MA0461.2	-8	0.0350805	26.1701	0.405497	10	ATTAGACCGCCAGCTGGGG	AACATATGTT	-
filter23	MA0640.2	-5	0.0387152	28.8815	0.436855	14	ATTAGACCGCCAGCTGGGG	ACCAGGAAGTGGAA	-
filter23	MA0108.2	-4	0.0397675	29.6666	0.44231	15	ATTAGACCGCCAGCTGGGG	CCCCGCCTTTTATAC	-
filter23	MA1148.1	0	0.0401319	29.9384	0.44231	18	ATTAGACCGCCAGCTGGGG	ATGTAGGTCAAAGGTCAT	+
filter23	MA1104.2	-4	0.0415764	31.016	0.44447	13	ATTAGACCGCCAGCTGGGG	TTATCTTATCTTT	+
filter23	MA0139.1	-3	0.0420672	31.3821	0.44447	16	ATTAGACCGCCAGCTGGGG	TGGCCACCAGGGGGCGCTA	+
filter23	MA0668.1	-8	0.0428288	31.9503	0.44447	10	ATTAGACCGCCAGCTGGGG	ACCATATGGC	-
filter23	MA0665.1	-8	0.0457265	34.112	0.463889	10	ATTAGACCGCCAGCTGGGG	AACAGCTGTT	-
filter23	MA0892.1	-8	0.0457265	34.112	0.463889	10	ATTAGACCGCCAGCTGGGG	TTTAATTAGG	-
filter23	MA1474.1	-7	0.0469292	35.0091	0.469874	12	ATTAGACCGCCAGCTGGGG	GGTGACGTGGCA	-
filter23	MA0035.4	-6	0.0512846	38.2583	0.499929	11	ATTAGACCGCCAGCTGGGG	TTCTAATCTAT	+
filter23	MA0662.1	-8	0.0520407	38.8224	0.499929	10	ATTAGACCGCCAGCTGGGG	TCTAATTAAC	+
filter23	MA1106.1	-9	0.0520407	38.8224	0.499929	10	ATTAGACCGCCAGCTGGGG	GTACGTGCCC	+
filter23	MA1559.1	-8	0.0520407	38.8224	0.499929	10	ATTAGACCGCCAGCTGGGG	TGCACCTGTT	-
filter24	MA0615.1	-2	0.000168994	0.126069	0.116429	17	GGGCGGGAGCTGCAGTACA	CCATCGTACGTAAACTC	-
filter24	MA1583.1	-3	0.000204579	0.152616	0.116429	13	GGGCGGGAGCTGCAGTACA	GCATTGCCGCAGT	+
filter24	MA1579.1	-2	0.000468967	0.349849	0.116429	15	GGGCGGGAGCTGCAGTACA	ATCTTTTCTGGAGTA	-
filter24	MA0629.1	-3	0.000476744	0.355651	0.116429	16	GGGCGGGAGCTGCAGTACA	AAGACGCTGTAAAGCGA	+
filter24	MA0019.1	-5	0.00145837	1.08794	0.292888	12	GGGCGGGAGCTGCAGTACA	GGGATTGCATCT	-
filter24	MA1636.1	-4	0.00164891	1.23008	0.292888	15	GGGCGGGAGCTGCAGTACA	AAATGATGCAATCAT	+
filter24	MA1631.1	-3	0.00194257	1.44916	0.292888	13	GGGCGGGAGCTGCAGTACA	CAGCACCTGCCCC	+
filter24	MA0830.2	-2	0.00227631	1.69813	0.292888	13	GGGCGGGAGCTGCAGTACA	GGGGCAGGTGCCG	-
filter24	MA0609.2	-2	0.00282092	2.10441	0.295646	16	GGGCGGGAGCTGCAGTACA	GCAGTGACGTCACTGC	-
filter24	MA0836.2	-4	0.0033553	2.50306	0.307284	13	GGGCGGGAGCTGCAGTACA	ATATTGTGCAATA	-
filter24	MA0043.3	-6	0.00402365	3.00164	0.316958	13	GGGCGGGAGCTGCAGTACA	TTGTTGCATAACAA	-
filter24	MA0500.2	-6	0.00421	3.14066	0.316958	12	GGGCGGGAGCTGCAGTACA	CAGCAGCTGCTG	+
filter24	MA0102.4	-4	0.00432617	3.22733	0.316958	14	GGGCGGGAGCTGCAGTACA	ATATTGTGCAATAA	-
filter24	MA0140.2	-9	0.00503965	3.75958	0.328261	10	GGGCGGGAGCTGCAGTACA	CTGCTCCTCACAGATAAG	-
filter24	MA1115.1	-6	0.00521995	3.89408	0.328261	11	GGGCGGGAGCTGCAGTACA	AATTTGCATAT	-
filter24	MA1478.1	-4	0.00530882	3.96038	0.328261	12	GGGCGGGAGCTGCAGTACA	AATTGTTACATT	+
filter24	MA1529.1	0	0.00537653	4.01089	0.328261	18	GGGCGGGAGCTGCAGTACA	GGGCCGCAGCTGCGTCCC	+
filter24	MA1521.1	0	0.00735756	5.48874	0.422071	15	GGGCGGGAGCTGCAGTACA	TTGCTGACTCAGCAA	-
filter24	MA0025.2	-6	0.00756514	5.64359	0.422071	13	GGGCGGGAGCTGCAGTACA	ATATTGCATAATA	-
filter24	MA0833.2	-4	0.00815701	6.08513	0.422071	14	GGGCGGGAGCTGCAGTACA	AAATGATGCAATAA	+
filter24	MA1648.1	-4	0.0096956	7.23292	0.422071	11	GGGCGGGAGCTGCAGTACA	CGCACCTGCCG	+
filter24	MA0659.2	-5	0.0102537	7.64928	0.422071	14	GGGCGGGAGCTGCAGTACA	GAGTCAGCATTTTTT	+
filter24	MA0496.3	-1	0.0109456	8.16544	0.422071	15	GGGCGGGAGCTGCAGTACA	TGCTGACTCAGCAAT	+
filter24	MA1520.1	0	0.0109456	8.16544	0.422071	15	GGGCGGGAGCTGCAGTACA	ATGCTGAGTCAGCAA	+
filter24	MA1655.1	-4	0.0119553	8.91867	0.436981	12	GGGCGGGAGCTGCAGTACA	GGGAACAGCCAC	+
filter24	MA1100.2	-4	0.0122269	9.1213	0.436981	10	GGGCGGGAGCTGCAGTACA	GGCAGCTGCC	-
filter24	MA0744.2	0	0.0130322	9.72201	0.438202	16	GGGCGGGAGCTGCAGTACA	AACCACCTGTTGCTTT	-
filter24	MA1629.1	-5	0.0130647	9.74624	0.438202	14	GGGCGGGAGCTGCAGTACA	CTCACAGCAGGGGG	+
filter24	MA0896.1	0	0.0131583	9.81607	0.438202	17	GGGCGGGAGCTGCAGTACA	ATTCATTAATTGCTTGT	-
filter24	MA1593.1	-6	0.0137694	10.272	0.438618	12	GGGCGGGAGCTGCAGTACA	TAACAGCAGACT	+
filter24	MA0117.2	-6	0.0137694	10.272	0.438618	12	GGGCGGGAGCTGCAGTACA	AGTCAGCATTTT	-
filter24	MA0522.3	-4	0.0150758	11.2465	0.4675	11	GGGCGGGAGCTGCAGTACA	CGCACCTGCCC	+
filter24	MA0108.2	0	0.0171156	12.7682	0.481819	15	GGGCGGGAGCTGCAGTACA	CCCCGCCTTTTATAC	-
filter24	MA0620.3	0	0.0184245	13.7447	0.481819	18	GGGCGGGAGCTGCAGTACA	TAAAGTCACGTGACTTTA	+
filter24	MA0627.2	-6	0.0184632	13.7736	0.481819	13	GGGCGGGAGCTGCAGTACA	AATATGCAAATAA	+
filter24	MA0499.2	-2	0.0184632	13.7736	0.481819	13	GGGCGGGAGCTGCAGTACA	GGGACAGGTGCTG	-
filter24	MA1628.1	-7	0.0200214	14.936	0.481819	11	GGGCGGGAGCTGCAGTACA	CACAGCAGGGG	+
filter24	MA0738.1	-6	0.0205789	15.3518	0.481819	9	GGGCGGGAGCTGCAGTACA	GGTGGGCAT	-
filter24	MA1616.1	-1	0.0206191	15.3818	0.481819	15	GGGCGGGAGCTGCAGTACA	AGGAAAACCTGGAGC	+
filter24	MA1619.1	-6	0.0207983	15.5155	0.481819	12	GGGCGGGAGCTGCAGTACA	GCACAGCTGTGC	+
filter24	MA1641.1	-6	0.0222415	16.5922	0.493797	12	GGGCGGGAGCTGCAGTACA	GAACAGCTGTTC	+
filter25	MA0883.1	-2	8.16376e-05	0.0609016	0.0830992	17	GAATGACTACTCATGGCAA	TACATTAATCCGGTTCA	-
filter25	MA1622.1	-2	0.000214618	0.160105	0.0830992	14	GAATGACTACTCATGGCAA	ATGATGACTCATAA	+
filter25	MA1137.1	-3	0.000218437	0.162954	0.0830992	13	GAATGACTACTCATGGCAA	TGATGACTCATAC	+
filter25	MA1101.2	0	0.000226531	0.168992	0.0830992	19	GAATGACTACTCATGGCAA	AAATGATGAGTCATGCTTT	-
filter25	MA0496.3	-1	0.000402222	0.300058	0.101573	15	GAATGACTACTCATGGCAA	ATTGCTGAGTCAGCA	-
filter25	MA0615.1	-2	0.000415335	0.30984	0.101573	17	GAATGACTACTCATGGCAA	GAGTGTACGTAAGATGG	+
filter25	MA1521.1	-2	0.000571683	0.426476	0.104857	15	GAATGACTACTCATGGCAA	TTGCTGACTCAGCAA	-
filter25	MA1520.1	-2	0.000954807	0.712286	0.140102	15	GAATGACTACTCATGGCAA	TTGCTGACTCAGCAT	-
filter25	MA0139.1	0	0.00131471	0.980774	0.150297	19	GAATGACTACTCATGGCAA	TAGCGCCCCCTGGTGGCCA	-
filter25	MA1640.1	-1	0.00133157	0.99335	0.150297	15	GAATGACTACTCATGGCAA	AGCCATAAATCATTT	-
filter25	MA0854.1	-1	0.00197055	1.47003	0.174554	17	GAATGACTACTCATGGCAA	GGTGATTAATTAATTCG	-
filter25	MA0150.2	-3	0.00216339	1.61389	0.174554	15	GAATGACTACTCATGGCAA	TGCTGAGTCATGCTG	-
filter25	MA1592.1	-1	0.00235254	1.75499	0.174554	16	GAATGACTACTCATGGCAA	AGCGAGAACTCATACC	-
filter25	MA0494.1	0	0.00249508	1.86133	0.174554	19	GAATGACTACTCATGGCAA	CAGAGGTTACTTTAGGTCA	-
filter25	MA0089.2	-1	0.00273607	2.04111	0.174554	16	GAATGACTACTCATGGCAA	ATTGCTGAGTCATTCT	-
filter25	MA1148.1	-2	0.00302434	2.25616	0.176565	17	GAATGACTACTCATGGCAA	ATGACCTTTGACCTACAT	-
filter25	MA1633.1	-2	0.00304774	2.27361	0.176565	13	GAATGACTACTCATGGCAA	TTGCTGAGTCATC	-
filter25	MA0620.3	0	0.00347827	2.59479	0.176565	18	GAATGACTACTCATGGCAA	TAAAGTCACGTGACTTTA	+
filter25	MA1142.1	-5	0.00350392	2.61393	0.176565	10	GAATGACTACTCATGGCAA	ATGAGTCATC	-
filter25	MA0853.1	-1	0.00352672	2.63093	0.176565	17	GAATGACTACTCATGGCAA	GGTAATTAATTAATGCG	-
filter25	MA1128.1	-3	0.00360992	2.693	0.176565	13	GAATGACTACTCATGGCAA	TGATGACTCATCC	+
filter25	MA0638.1	-2	0.00398478	2.97265	0.182719	14	GAATGACTACTCATGGCAA	GTGCCACGTCATCA	+
filter25	MA1645.1	-3	0.00398478	2.97265	0.182719	14	GAATGACTACTCATGGCAA	TAACCACTCAAGAA	+
filter25	MA0791.1	-2	0.00529781	3.95217	0.235566	16	GAATGACTACTCATGGCAA	ATGCATAATTAATGAG	+
filter25	MA0844.1	-1	0.00637339	4.75455	0.275056	14	GAATGACTACTCATGGCAA	AATGCCACGTCATC	+
filter25	MA0591.1	-2	0.00731125	5.45419	0.290192	15	GAATGACTACTCATGGCAA	GTGCTGAGTCATCCT	-
filter25	MA0489.1	0	0.0074244	5.5386	0.290192	14	GAATGACTACTCATGGCAA	AGGAGATGACTCAT	+
filter25	MA1130.1	-4	0.00749584	5.5919	0.290192	12	GAATGACTACTCATGGCAA	GATGACTCATCC	-
filter25	MA0477.2	-3	0.00751518	5.60633	0.290192	13	GAATGACTACTCATGGCAA	TGATGACTCATCC	+
filter25	MA1141.1	-3	0.00879054	6.55774	0.322467	13	GAATGACTACTCATGGCAA	CGATGACTCATCC	-
filter25	MA0491.2	-3	0.00949935	7.08651	0.339969	13	GAATGACTACTCATGGCAA	TGATGACTCATCC	+
filter25	MA1119.1	0	0.00995274	7.42475	0.347715	16	GAATGACTACTCATGGCAA	AACTGAAACCTGATAC	+
filter25	MA0490.2	-3	0.0102597	7.65372	0.350102	13	GAATGACTACTCATGGCAA	AAATGACTCATTT	+
filter25	MA1126.1	-1	0.0130467	9.73285	0.42542	16	GAATGACTACTCATGGCAA	GATGACGTCATCATTT	+
filter25	MA0629.1	-1	0.0146521	10.9304	0.45717	17	GAATGACTACTCATGGCAA	AAGACGCTGTAAAGCGA	+
filter25	MA0782.2	0	0.0148207	11.0562	0.45717	15	GAATGACTACTCATGGCAA	TAGCTGTCACTCAAA	-
filter25	MA1113.2	-2	0.0149551	11.1565	0.45717	13	GAATGACTACTCATGGCAA	GTCATAAATCATT	+
filter25	MA0067.1	0	0.016911	12.6156	0.485384	8	GAATGACTACTCATGGCAA	CCGTGACT	-
filter25	MA1639.1	-2	0.0173225	12.9226	0.485384	13	GAATGACTACTCATGGCAA	GTCATCAATCATT	+
filter25	MA1608.1	-7	0.017532	13.0789	0.485384	11	GAATGACTACTCATGGCAA	TGCTAATGGAT	-
filter26	MA0139.1	2	0.000297378	0.221844	0.437526	17	ACCACTAGATGGCATTAGA	TGGCCACCAGGGGGCGCTA	+
filter27	MA1579.1	0	4.37498e-07	0.000326374	0.000412115	15	GATATTTCCGGAAATGCAT	ATCTTTTCTGGAGTA	-
filter27	MA1625.1	-1	3.67963e-05	0.02745	0.0177473	15	GATATTTCCGGAAATGCAT	CATTTCCCAGAAATC	+
filter27	MA0615.1	0	0.000220606	0.164572	0.0617194	17	GATATTTCCGGAAATGCAT	CCATCGTACGTAAACTC	-
filter27	MA0761.2	-4	0.000260608	0.194414	0.0617194	14	GATATTTCCGGAAATGCAT	AAACAGGAAGTGAA	+
filter27	MA0520.1	-1	0.000330142	0.246286	0.0617194	15	GATATTTCCGGAAATGCAT	ATTTCTCAGGAAATG	-
filter27	MA0620.3	-1	0.000421662	0.31456	0.0617194	18	GATATTTCCGGAAATGCAT	TAAAGTCACGTGACTTTA	+
filter27	MA0598.3	-3	0.000606844	0.452706	0.0798242	15	GATATTTCCGGAAATGCAT	GAAACAGGAAGTGAG	-
filter27	MA0750.2	-5	0.000801681	0.598054	0.0863775	13	GATATTTCCGGAAATGCAT	GCCCGGAAGTGGC	+
filter27	MA0474.2	-6	0.000835334	0.623159	0.0863775	10	GATATTTCCGGAAATGCAT	ACCGGAAGTG	+
filter27	MA0062.3	-4	0.000835754	0.623473	0.0863775	14	GATATTTCCGGAAATGCAT	AAACAGGAAGTGGG	-
filter27	MA0640.2	-5	0.00107874	0.804743	0.104058	14	GATATTTCCGGAAATGCAT	ACCAGGAAGTGGAA	-
filter27	MA0473.3	-4	0.00163305	1.21826	0.136538	14	GATATTTCCGGAAATGCAT	AAACAGGAAGTGGG	+
filter27	MA0136.2	-5	0.00175913	1.31231	0.136538	11	GATATTTCCGGAAATGCAT	ACCCGGAAGTA	+
filter27	MA0518.1	-3	0.00177148	1.32152	0.136538	14	GATATTTCCGGAAATGCAT	TTTCCAGGAAATGG	+
filter27	MA0156.2	-6	0.00186108	1.38836	0.136538	10	GATATTTCCGGAAATGCAT	ACCGGAAGTG	+
filter27	MA0679.2	-2	0.00188726	1.4079	0.136538	16	GATATTTCCGGAAATGCAT	TATTTATTGATTTTTT	-
filter27	MA0098.3	-6	0.00204875	1.52837	0.141163	10	GATATTTCCGGAAATGCAT	ACCGGAAGTG	+
filter27	MA1624.1	-3	0.00222251	1.658	0.144984	12	GATATTTCCGGAAATGCAT	TTTCCAAGAAAT	+
filter27	MA0765.2	-6	0.00230462	1.71925	0.144984	11	GATATTTCCGGAAATGCAT	GCCGGAAGTGG	-
filter27	MA0495.3	-3	0.00254904	1.90158	0.153679	16	GATATTTCCGGAAATGCAT	AAGTCAGCATTTTTTT	+
filter27	MA0851.1	0	0.00329408	2.45738	0.179848	17	GATATTTCCGGAAATGCAT	AAAAAGTAAACAAACCC	+
filter27	MA0883.1	-3	0.00353509	2.63718	0.179848	16	GATATTTCCGGAAATGCAT	TGAACCGGATTAATGAA	+
filter27	MA1123.2	-4	0.00421412	3.14373	0.19207	13	GATATTTCCGGAAATGCAT	ATTCCAGATGTTT	+
filter27	MA0771.1	0	0.00491675	3.6679	0.213021	13	GATATTTCCGGAAATGCAT	GAACGTTCTAGAA	-
filter27	MA0629.1	-2	0.00500555	3.73414	0.213021	17	GATATTTCCGGAAATGCAT	AAGACGCTGTAAAGCGA	+
filter27	MA0076.2	-6	0.00692771	5.16807	0.275101	11	GATATTTCCGGAAATGCAT	GCCGGAAGTGG	-
filter27	MA0003.4	0	0.00704592	5.25626	0.275101	14	GATATTTCCGGAAATGCAT	ATTGCCTCAGGCCA	+
filter27	MA0475.2	-6	0.0072248	5.3897	0.275101	10	GATATTTCCGGAAATGCAT	ACCGGAAGTG	+
filter27	MA0759.1	-6	0.0072248	5.3897	0.275101	10	GATATTTCCGGAAATGCAT	ACCGGAAGTA	+
filter27	MA1119.1	-3	0.00796488	5.9418	0.295505	16	GATATTTCCGGAAATGCAT	GTATCAGGTTTCAGTT	-
filter27	MA0080.5	-1	0.00822018	6.13226	0.297352	18	GATATTTCCGGAAATGCAT	AAAAAAGAGGAAGTGAAAAA	+
filter27	MA0519.1	-2	0.00879708	6.56262	0.301652	11	GATATTTCCGGAAATGCAT	ATTTCCAAGAA	+
filter27	MA1649.1	-5	0.00879708	6.56262	0.301652	11	GATATTTCCGGAAATGCAT	ATCTGGAACCC	+
filter27	MA0659.2	-3	0.00896448	6.6875	0.301652	15	GATATTTCCGGAAATGCAT	GAGTCAGCATTTTTT	+
filter27	MA0140.2	2	0.00956946	7.13882	0.314691	16	GATATTTCCGGAAATGCAT	CTGCTCCTCACAGATAAG	-
filter27	MA0092.1	-4	0.0109397	8.16103	0.322537	10	GATATTTCCGGAAATGCAT	ATGCCAGACC	-
filter27	MA1126.1	0	0.0111455	8.31454	0.322537	16	GATATTTCCGGAAATGCAT	AAATGATGACGTCATC	-
filter27	MA1508.1	-3	0.0116039	8.65648	0.329217	12	GATATTTCCGGAAATGCAT	GAAACAGGAAGT	+
filter27	MA0763.1	-6	0.0118617	8.8488	0.33006	10	GATATTTCCGGAAATGCAT	ACCGGAAGTG	+
filter27	MA1583.1	-4	0.0127741	9.52946	0.33209	13	GATATTTCCGGAAATGCAT	ACTGCGGCAATGC	-
filter27	MA0624.1	-6	0.0128527	9.58809	0.33209	10	GATATTTCCGGAAATGCAT	AATGGAAAAT	-
filter27	MA0762.1	-5	0.0139611	10.415	0.336407	11	GATATTTCCGGAAATGCAT	AACCGGAAATA	+
filter27	MA0814.2	0	0.0142242	10.6113	0.336407	14	GATATTTCCGGAAATGCAT	CCCGCCTCAGGCCC	-
filter27	MA1616.1	-3	0.0144147	10.7534	0.336407	15	GATATTTCCGGAAATGCAT	GCTCCAGGTTTTCCT	-
filter27	MA0144.2	-3	0.0162099	12.0926	0.368278	11	GATATTTCCGGAAATGCAT	TTTCCCAGAAG	-
filter27	MA1114.1	-2	0.0173541	12.9462	0.368278	17	GATATTTCCGGAAATGCAT	GGGTGAGTGACAGGCGG	+
filter27	MA0853.1	0	0.0173541	12.9462	0.368278	17	GATATTTCCGGAAATGCAT	GGTAATTAATTAATGCG	-
filter27	MA0527.1	0	0.017562	13.1013	0.368278	15	GATATTTCCGGAAATGCAT	CAGATCTCGCGAGAG	-
filter27	MA0463.2	-2	0.0187136	13.9603	0.381372	16	GATATTTCCGGAAATGCAT	AATTCCTCGAAAGCAT	-
filter27	MA0760.1	-6	0.0190076	14.1797	0.381984	10	GATATTTCCGGAAATGCAT	ACCGGAAGTG	+
filter27	MA0744.2	0	0.0199326	14.8697	0.389609	16	GATATTTCCGGAAATGCAT	AAAGCAACAGGTGGTT	+
filter27	MA0854.1	0	0.0208823	15.5782	0.397571	17	GATATTTCCGGAAATGCAT	GGTGATTAATTAATTCG	-
filter27	MA0743.2	0	0.0212232	15.8325	0.398814	16	GATATTTCCGGAAATGCAT	AATTCAACAGGTGGTT	+
filter27	MA0137.3	-3	0.0250337	18.6751	0.445237	11	GATATTTCCGGAAATGCAT	TTTCCTGGAAA	-
filter27	MA0861.1	0	0.0287148	21.4213	0.478456	18	GATATTTCCGGAAATGCAT	GACATGTCTGGACATGTC	+
filter27	MA0864.2	-2	0.028882	21.546	0.478456	16	GATATTTCCGGAAATGCAT	GTTTTGGCGCCATTTC	+
filter27	MA0056.2	-3	0.0306758	22.8841	0.487758	13	GATATTTCCGGAAATGCAT	AAGTGGGGATTTG	-
filter27	MA0594.2	-3	0.0319983	23.8708	0.497846	10	GATATTTCCGGAAATGCAT	CGTTTACGAC	-
filter28	MA0139.1	-1	6.2157e-15	4.63691e-12	9.18924e-12	18	CCAGCGCCGCCTTCTGGCT	TAGCGCCCCCTGGTGGCCA	-
filter28	MA1102.2	-3	3.7711e-05	0.0281324	0.0278758	12	CCAGCGCCGCCTTCTGGCT	GCGCCCCCTGCT	-
filter28	MA1646.1	-7	0.000308569	0.230193	0.139733	12	CCAGCGCCGCCTTCTGGCT	CTGCTTCTGTTT	-
filter28	MA1628.1	-7	0.000438323	0.326989	0.139733	11	CCAGCGCCGCCTTCTGGCT	CCCCTGCTGTG	-
filter28	MA0744.2	-4	0.000472585	0.352549	0.139733	15	CCAGCGCCGCCTTCTGGCT	AACCACCTGTTGCTTT	-
filter28	MA0743.2	-4	0.000588317	0.438885	0.142809	15	CCAGCGCCGCCTTCTGGCT	AACCACCTGTTGAATT	-
filter28	MA1651.1	0	0.000779669	0.581633	0.142809	19	CCAGCGCCGCCTTCTGGCT	CGGAGGCAGCCATTTTGGAAC	-
filter28	MA0751.1	-4	0.000839184	0.626031	0.142809	15	CCAGCGCCGCCTTCTGGCT	GACCCCCCGCTGTGC	+
filter28	MA1629.1	-6	0.000869377	0.648555	0.142809	13	CCAGCGCCGCCTTCTGGCT	CCCCCTGCTGTGAG	-
filter28	MA0473.3	-5	0.00116542	0.869407	0.167475	14	CCAGCGCCGCCTTCTGGCT	CCCACTTCCTGTTT	-
filter28	MA1109.1	-6	0.0012461	0.929592	0.167475	13	CCAGCGCCGCCTTCTGGCT	CTGCCATCTGTCC	-
filter28	MA0062.3	-5	0.0016672	1.24373	0.203333	14	CCAGCGCCGCCTTCTGGCT	CCCACTTCCTGTTT	+
filter28	MA1524.1	-7	0.00178798	1.33383	0.203333	12	CCAGCGCCGCCTTCTGGCT	CGCCATATGTCC	+
filter28	MA0750.2	-6	0.00275234	2.05324	0.271269	13	CCAGCGCCGCCTTCTGGCT	GCCACTTCCGGGC	-
filter28	MA1642.1	-7	0.00275234	2.05324	0.271269	12	CCAGCGCCGCCTTCTGGCT	TGCCATCTGTTCC	-
filter28	MA1593.1	-7	0.00345046	2.57405	0.276453	12	CCAGCGCCGCCTTCTGGCT	AGTCTGCTGTTA	-
filter28	MA1608.1	-8	0.00353245	2.63521	0.276453	11	CCAGCGCCGCCTTCTGGCT	TGCTAATGGAT	-
filter28	MA0761.2	-5	0.00355292	2.65048	0.276453	14	CCAGCGCCGCCTTCTGGCT	TTCACTTCCTGTTT	-
filter28	MA0640.2	-4	0.00405878	3.02785	0.300023	14	CCAGCGCCGCCTTCTGGCT	TTCCACTTCCTGGT	+
filter28	MA0080.5	1	0.00437677	3.26507	0.308123	19	CCAGCGCCGCCTTCTGGCT	TTTTTCACTTCCTCTTTTTT	-
filter28	MA0104.4	-7	0.00562467	4.196	0.361267	12	CCAGCGCCGCCTTCTGGCT	GGCCACGTGGCC	+
filter28	MA0765.2	-7	0.00586476	4.37511	0.361267	11	CCAGCGCCGCCTTCTGGCT	CCACTTCCGGC	+
filter28	MA0830.2	-4	0.00620917	4.63204	0.367183	13	CCAGCGCCGCCTTCTGGCT	CGGCACCTGCCCC	+
filter28	MA0598.3	-2	0.00675328	5.03795	0.384	15	CCAGCGCCGCCTTCTGGCT	CTCACTTCCTGTTTC	+
filter28	MA1648.1	-5	0.00724012	5.40113	0.396435	11	CCAGCGCCGCCTTCTGGCT	CGCACCTGCCG	+
filter28	MA0057.1	-4	0.00830066	6.19229	0.438272	10	CCAGCGCCGCCTTCTGGCT	TTCCCCCTAC	-
filter28	MA0748.2	-4	0.0089035	6.64201	0.453892	11	CCAGCGCCGCCTTCTGGCT	CGCCGCCATCT	-
filter28	MA0814.2	-5	0.00933612	6.96475	0.460081	14	CCAGCGCCGCCTTCTGGCT	CCCGCCTCAGGCCC	-
filter28	MA1123.2	-7	0.00974889	7.27267	0.464925	12	CCAGCGCCGCCTTCTGGCT	AAACATCTGGAAT	-
filter29	MA0615.1	-3	0.00012645	0.0943315	0.188086	16	GTTTCAACTTCAGTCAGCA	CCATCGTACGTAAACTC	-
filter29	MA1126.1	-2	0.000396156	0.295532	0.294628	16	GTTTCAACTTCAGTCAGCA	AAATGATGACGTCATC	-
filter29	MA1137.1	-6	0.000597991	0.446101	0.296491	13	GTTTCAACTTCAGTCAGCA	GTATGAGTCATCA	-
filter29	MA0496.3	-4	0.00108129	0.806645	0.402089	15	GTTTCAACTTCAGTCAGCA	ATTGCTGAGTCAGCA	-
filter29	MA1142.1	-8	0.00201169	1.50072	0.406474	10	GTTTCAACTTCAGTCAGCA	ATGAGTCATC	-
filter29	MA1128.1	-6	0.00244309	1.82254	0.406474	13	GTTTCAACTTCAGTCAGCA	GGATGAGTCATCA	-
filter29	MA1622.1	-6	0.00255806	1.90831	0.406474	13	GTTTCAACTTCAGTCAGCA	TTATGAGTCATCAT	-
filter29	MA0136.2	-8	0.00264083	1.97006	0.406474	11	GTTTCAACTTCAGTCAGCA	ACCCGGAAGTA	+
filter29	MA1143.1	-7	0.00273271	2.0386	0.406474	10	GTTTCAACTTCAGTCAGCA	GTTACGTCAT	-
filter31	MA0615.1	0	7.77729e-05	0.0580186	0.0696885	17	ATTTCTTAAGATTTTAAAA	CCATCGTACGTAAACTC	-
filter31	MA0853.1	0	0.000134876	0.100618	0.0696885	17	ATTTCTTAAGATTTTAAAA	GGTAATTAATTAATGCG	-
filter31	MA0140.2	-4	0.00014661	0.109371	0.0696885	15	ATTTCTTAAGATTTTAAAA	CTTATCTGTGAGGAGCAG	+
filter31	MA0896.1	0	0.000309768	0.231087	0.0696885	17	ATTTCTTAAGATTTTAAAA	ATTCATTAATTGCTTGT	-
filter31	MA0854.1	0	0.000385937	0.287909	0.0696885	17	ATTTCTTAAGATTTTAAAA	GGTGATTAATTAATTCG	-
filter31	MA0883.1	-1	0.000385937	0.287909	0.0696885	17	ATTTCTTAAGATTTTAAAA	TACATTAATCCGGTTCA	-
filter31	MA0601.1	-1	0.000813832	0.607119	0.117563	11	ATTTCTTAAGATTTTAAAA	TTAATTAATAT	-
filter31	MA0892.1	-4	0.000923354	0.688822	0.121258	10	ATTTCTTAAGATTTTAAAA	TTTAATTAGG	-
filter31	MA0903.1	-4	0.00145406	1.08473	0.140411	10	ATTTCTTAAGATTTTAAAA	GCTAATTAGT	-
filter31	MA0874.1	0	0.0015552	1.16018	0.140411	17	ATTTCTTAAGATTTTAAAA	GTCCATTAATTAATGGA	+
filter31	MA0629.1	-1	0.0015552	1.16018	0.140411	17	ATTTCTTAAGATTTTAAAA	TCGCTTTACAGCGTCTT	-
filter31	MA0898.1	0	0.00189692	1.41511	0.161189	17	ATTTCTTAAGATTTTAAAA	ATTCTTTAATTGCTTGT	-
filter31	MA0122.3	-4	0.0023224	1.73251	0.166648	13	ATTTCTTAAGATTTTAAAA	TTTAAGTGGTTAT	-
filter31	MA1104.2	-1	0.00249821	1.86366	0.166648	13	ATTTCTTAAGATTTTAAAA	AAAGATAAGATAA	-
filter31	MA1607.1	-1	0.00262159	1.95571	0.166648	14	ATTTCTTAAGATTTTAAAA	TTTGTTTACATATT	-
filter31	MA0897.1	0	0.00262596	1.95896	0.166648	17	ATTTCTTAAGATTTTAAAA	ATTCTTTAATTGCTTGT	-
filter31	MA1645.1	-2	0.00281068	2.09677	0.166648	14	ATTTCTTAAGATTTTAAAA	TTCTTGAGTGGTTA	-
filter31	MA0108.2	-2	0.00292388	2.18121	0.166648	15	ATTTCTTAAGATTTTAAAA	GTATAAAAGGCGGGG	+
filter31	MA0662.1	-4	0.00315532	2.35387	0.166648	10	ATTTCTTAAGATTTTAAAA	GTTAATTAGA	-
filter31	MA0644.1	-4	0.00342798	2.55727	0.166648	10	ATTTCTTAAGATTTTAAAA	GTTAATTGGT	-
filter31	MA1497.1	-4	0.00342798	2.55727	0.166648	10	ATTTCTTAAGATTTTAAAA	GTTAATTACC	-
filter31	MA0602.1	-5	0.00345619	2.57832	0.166648	14	ATTTCTTAAGATTTTAAAA	CTAATATTGCTAAA	+
filter31	MA0620.3	0	0.00356888	2.66239	0.166648	18	ATTTCTTAAGATTTTAAAA	TAAAGTCACGTGACTTTA	+
filter31	MA0851.1	0	0.00435299	3.24733	0.180758	17	ATTTCTTAAGATTTTAAAA	AAAAAGTAAACAAACCC	+
filter31	MA0699.1	-4	0.00437955	3.26714	0.180758	10	ATTTCTTAAGATTTTAAAA	GCTAATTGGC	-
filter31	MA1579.1	-2	0.0052847	3.94239	0.212057	15	ATTTCTTAAGATTTTAAAA	TACTCCAGAAAAGAT	+
filter31	MA0052.4	-2	0.00681646	5.08508	0.264642	15	ATTTCTTAAGATTTTAAAA	TTCTAAAAATAGAAA	+
filter31	MA1640.1	-1	0.00725842	5.41478	0.264642	15	ATTTCTTAAGATTTTAAAA	AGCCATAAATCATTT	-
filter31	MA0635.1	-4	0.00759799	5.6681	0.264642	10	ATTTCTTAAGATTTTAAAA	GCTAAACGGT	+
filter31	MA0707.1	-4	0.00820139	6.11823	0.264642	10	ATTTCTTAAGATTTTAAAA	TTTAATTACC	-
filter31	MA0879.1	-4	0.00820139	6.11823	0.264642	10	ATTTCTTAAGATTTTAAAA	GATAATTAGG	-
filter31	MA0675.1	-5	0.00824397	6.15	0.264642	8	ATTTCTTAAGATTTTAAAA	TTAATTAG	-
filter31	MA0634.1	-4	0.00953982	7.11671	0.299584	10	ATTTCTTAAGATTTTAAAA	TTTAATTAGA	-
filter31	MA0852.2	1	0.0104991	7.8323	0.322692	13	ATTTCTTAAGATTTTAAAA	GCCTTGTTTACATT	-
filter31	MA1606.1	-1	0.011003	8.20827	0.326422	11	ATTTCTTAAGATTTTAAAA	TTTGTTTACAT	-
filter31	MA0891.1	-4	0.0128233	9.56616	0.341357	10	ATTTCTTAAGATTTTAAAA	CCTAATCCGC	+
filter31	MA0888.1	-4	0.0128233	9.56616	0.341357	10	ATTTCTTAAGATTTTAAAA	GCTAATTACC	-
filter31	MA1471.1	-5	0.0129968	9.69561	0.341357	12	ATTTCTTAAGATTTTAAAA	GTAATGGTTTTT	-
filter31	MA1103.2	-1	0.0135636	10.1185	0.349454	11	ATTTCTTAAGATTTTAAAA	CTTGTTTACAT	-
filter31	MA0887.1	-4	0.0137889	10.2865	0.349454	10	ATTTCTTAAGATTTTAAAA	GCTAATTACC	-
filter31	MA0481.3	-1	0.0155571	11.6056	0.384317	11	ATTTCTTAAGATTTTAAAA	TATGTTTACAT	-
filter31	MA0706.1	-4	0.0159184	11.8751	0.384317	10	ATTTCTTAAGATTTTAAAA	GTTAATTACT	-
filter31	MA1683.1	-1	0.0166495	12.4205	0.394281	11	ATTTCTTAAGATTTTAAAA	TATGTTTACAT	-
filter31	MA0914.1	-5	0.0172806	12.8913	0.402626	8	ATTTCTTAAGATTTTAAAA	TTAAGTGC	-
filter31	MA0025.2	-3	0.0185866	13.8656	0.426182	13	ATTTCTTAAGATTTTAAAA	TATTATGCAATAT	+
filter31	MA0718.1	-4	0.0196674	14.6719	0.430465	10	ATTTCTTAAGATTTTAAAA	GTTAATTGGC	-
filter31	MA0721.1	-5	0.0202094	15.0762	0.435726	8	ATTTCTTAAGATTTTAAAA	TTAATTAG	-
filter31	MA0036.3	-1	0.0232138	17.3175	0.472882	11	ATTTCTTAAGATTTTAAAA	AAAGATAAGAA	-
filter31	MA0630.1	-5	0.0235695	17.5828	0.472882	8	ATTTCTTAAGATTTTAAAA	TTAATTGG	+
filter31	MA0722.1	-5	0.0235695	17.5828	0.472882	8	ATTTCTTAAGATTTTAAAA	CTAATTAC	+
filter31	MA0895.1	-4	0.024186	18.0428	0.478605	10	ATTTCTTAAGATTTTAAAA	GTTAACTAGT	-
filter31	MA0482.2	-1	0.0246653	18.4003	0.481492	12	ATTTCTTAAGATTTTAAAA	AAAGATAAGGAA	-
filter31	MA0679.2	1	0.0252483	18.8352	0.485625	15	ATTTCTTAAGATTTTAAAA	TATTTATTGATTTTTT	-
filter31	MA0710.1	-4	0.0258855	19.3106	0.485625	10	ATTTCTTAAGATTTTAAAA	GCTAATTAGC	-
filter31	MA0791.1	-1	0.0266665	19.8932	0.487505	16	ATTTCTTAAGATTTTAAAA	CTCATTAATTATGCAT	-
filter31	MA0043.3	-2	0.027295	20.362	0.487505	14	ATTTCTTAAGATTTTAAAA	TTGTTATGCAACAA	+
filter31	MA0717.1	-5	0.0295352	22.0333	0.487505	8	ATTTCTTAAGATTTTAAAA	TTAATTGG	-
filter31	MA0712.2	-3	0.0296548	22.1225	0.487505	12	ATTTCTTAAGATTTTAAAA	TTCTAATCCCTT	-
filter31	MA0899.1	-1	0.0300354	22.4064	0.487505	11	ATTTCTTAAGATTTTAAAA	GGTAATAAAAA	+
filter31	MA0047.3	-1	0.0300354	22.4064	0.487505	11	ATTTCTTAAGATTTTAAAA	TATGTTTACAT	-
filter31	MA0148.4	0	0.0315072	23.5044	0.497007	12	ATTTCTTAAGATTTTAAAA	ACATGTTTACAT	-
filter31	MA0642.1	-4	0.0316374	23.6015	0.497007	10	ATTTCTTAAGATTTTAAAA	GCTAATTGGG	-
filter31	MA0674.1	-5	0.0317997	23.7225	0.497007	8	ATTTCTTAAGATTTTAAAA	TTAATTAC	-
filter31	MA1608.1	-3	0.0319971	23.8698	0.497007	11	ATTTCTTAAGATTTTAAAA	TGCTAATGGAT	-
filter32	MA0615.1	0	1.56066e-05	0.0116425	0.0231041	17	ATTTTCACATGTAACTGAA	GAGTGTACGTAAGATGG	+
filter32	MA0744.2	-2	0.000226782	0.169179	0.111909	16	ATTTTCACATGTAACTGAA	AACCACCTGTTGCTTT	-
filter32	MA0620.3	-1	0.000446173	0.332845	0.114084	18	ATTTTCACATGTAACTGAA	TAAAGTCACGTGACTTTA	+
filter32	MA0080.5	0	0.000462376	0.344933	0.114084	19	ATTTTCACATGTAACTGAA	TTTTTCACTTCCTCTTTTTT	-
filter32	MA1621.1	-1	0.000669735	0.499622	0.130926	14	ATTTTCACATGTAACTGAA	CGAACACCTGTCCC	+
filter32	MA1566.1	-3	0.000707519	0.527809	0.130926	10	ATTTTCACATGTAACTGAA	TTCACACCTC	-
filter32	MA0743.2	0	0.00119349	0.890347	0.191878	16	ATTTTCACATGTAACTGAA	AATTCAACAGGTGGTT	+
filter32	MA1108.2	-3	0.00172259	1.28505	0.21251	10	ATTTTCACATGTAACTGAA	GACACATGGC	+
filter32	MA0109.1	-4	0.00191561	1.42904	0.218144	10	ATTTTCACATGTAACTGAA	AACCTTATAT	+
filter32	MA0629.1	1	0.0021587	1.61039	0.224554	16	ATTTTCACATGTAACTGAA	TCGCTTTACAGCGTCTT	-
filter32	MA0598.3	-3	0.00233173	1.73947	0.224554	15	ATTTTCACATGTAACTGAA	CTCACTTCCTGTTTC	+
filter32	MA1478.1	1	0.00242695	1.8105	0.224554	11	ATTTTCACATGTAACTGAA	AATTGTTACATT	+
filter32	MA0688.1	-2	0.00348242	2.59788	0.295891	11	ATTTTCACATGTAACTGAA	TTTCACACCTT	-
filter32	MA0800.1	0	0.0035977	2.68388	0.295891	13	ATTTTCACATGTAACTGAA	ATTTTCACACCTT	-
filter32	MA1567.1	-3	0.0043176	3.22093	0.336409	10	ATTTTCACATGTAACTGAA	TTCACACCTC	-
filter32	MA0610.1	0	0.00504711	3.76514	0.373587	11	ATTTTCACATGTAACTGAA	ATTGATACATT	-
filter32	MA0526.3	-1	0.00608604	4.54018	0.412812	14	ATTTTCACATGTAACTGAA	AGGTCACATGACCA	-
filter32	MA1126.1	-2	0.00613473	4.57651	0.412812	16	ATTTTCACATGTAACTGAA	GATGACGTCATCATTT	+
filter33	MA0080.5	0	3.93149e-07	0.000293289	0.000582019	19	TCTAGGACTTCCTCTGTCC	TTTTTCACTTCCTCTTTTTT	-
filter33	MA0598.3	-3	1.3584e-05	0.0101337	0.00683865	15	TCTAGGACTTCCTCTGTCC	CTCACTTCCTGTTTC	+
filter33	MA0081.2	-2	2.09124e-05	0.0156007	0.00683865	16	TCTAGGACTTCCTCTGTCC	TTTCACTTCCTCTTTT	+
filter33	MA0761.2	-3	2.1454e-05	0.0160047	0.00683865	14	TCTAGGACTTCCTCTGTCC	TTCACTTCCTGTTT	-
filter33	MA1508.1	-6	2.30973e-05	0.0172306	0.00683865	12	TCTAGGACTTCCTCTGTCC	ACTTCCTGTTTC	-
filter33	MA0062.3	-3	2.93827e-05	0.0219195	0.0072497	14	TCTAGGACTTCCTCTGTCC	CCCACTTCCTGTTT	+
filter33	MA0687.1	-5	9.74397e-05	0.07269	0.0206071	14	TCTAGGACTTCCTCTGTCC	TACTTCCTCTTTTT	-
filter33	MA0615.1	0	0.000160678	0.119866	0.0297335	17	TCTAGGACTTCCTCTGTCC	GAGTGTACGTAAGATGG	+
filter33	MA0473.3	-3	0.000270764	0.20199	0.040084	14	TCTAGGACTTCCTCTGTCC	CCCACTTCCTGTTT	-
filter33	MA0640.2	-2	0.000386066	0.288005	0.0519575	14	TCTAGGACTTCCTCTGTCC	TTCCACTTCCTGGT	+
filter33	MA0050.2	-2	0.0013615	1.01568	0.167964	17	TCTAGGACTTCCTCTGTCC	TTTTACTTTCACTTTCACTTT	+
filter33	MA0136.2	-5	0.00161789	1.20694	0.18424	11	TCTAGGACTTCCTCTGTCC	TACTTCCGGGT	-
filter33	MA0765.2	-4	0.00210804	1.5726	0.22291	11	TCTAGGACTTCCTCTGTCC	CCACTTCCGGC	+
filter33	MA0750.2	-3	0.0026021	1.94116	0.25681	13	TCTAGGACTTCCTCTGTCC	GCCACTTCCGGGC	-
filter33	MA1117.1	-5	0.00297258	2.21754	0.275038	11	TCTAGGACTTCCTCTGTCC	GAATTCCCCGG	+
filter33	MA0624.1	-5	0.00318283	2.37439	0.277169	10	TCTAGGACTTCCTCTGTCC	ATTTTCCATT	+
filter33	MA0851.1	0	0.00396697	2.95936	0.323021	17	TCTAGGACTTCCTCTGTCC	GTGTTTGTTTACTTTTT	-
filter33	MA0101.1	-2	0.00414577	3.09274	0.323021	10	TCTAGGACTTCCTCTGTCC	GGGGATTTCC	+
filter33	MA0494.1	2	0.00503426	3.75556	0.372637	17	TCTAGGACTTCCTCTGTCC	TGACCTAAAGTAACCTCTG	+
filter35	MA0679.2	1	0.000152093	0.113462	0.218564	15	TTGATTCAATCATATGCCA	AAAAAATCAATAAATA	+
filter35	MA0884.1	0	0.000643851	0.480313	0.259324	13	TTGATTCAATCATATGCCA	CTAATTTAATCAA	+
filter35	MA1636.1	0	0.00145252	1.08358	0.259324	15	TTGATTCAATCATATGCCA	ATGATTGCATCATTT	-
filter35	MA0853.1	-1	0.00150732	1.12446	0.259324	17	TTGATTCAATCATATGCCA	CGCATTAATTAATTACC	+
filter35	MA1644.1	-3	0.00152795	1.13985	0.259324	11	TTGATTCAATCATATGCCA	AGCCAATCAGA	+
filter35	MA0854.1	-1	0.00183331	1.36765	0.259324	17	TTGATTCAATCATATGCCA	CGAATTAATTAATCACC	+
filter35	MA1622.1	-2	0.00202272	1.50895	0.259324	14	TTGATTCAATCATATGCCA	TTATGAGTCATCAT	-
filter35	MA0489.1	0	0.00216945	1.61841	0.259324	14	TTGATTCAATCATATGCCA	ATGAGTCATCTCCT	-
filter35	MA1639.1	-1	0.00217161	1.62002	0.259324	13	TTGATTCAATCATATGCCA	GTCATCAATCATT	+
filter35	MA1640.1	0	0.00219159	1.63492	0.259324	15	TTGATTCAATCATATGCCA	AGCCATAAATCATTT	-
filter35	MA1645.1	-2	0.00249283	1.85965	0.259324	14	TTGATTCAATCATATGCCA	TAACCACTCAAGAA	+
filter35	MA0896.1	-1	0.00252641	1.8847	0.259324	17	TTGATTCAATCATATGCCA	ACAAGCAATTAATGAAT	+
filter35	MA0070.1	-2	0.00348591	2.60049	0.323587	12	TTGATTCAATCATATGCCA	CCATCAATCAAA	+
filter35	MA1137.1	-2	0.00410163	3.05982	0.323587	13	TTGATTCAATCATATGCCA	GTATGAGTCATCA	-
filter35	MA0897.1	-1	0.00415979	3.1032	0.323587	17	TTGATTCAATCATATGCCA	ACAAGCAATTAAAGAAT	+
filter35	MA0898.1	-1	0.0044219	3.29874	0.323587	17	TTGATTCAATCATATGCCA	ACAAGCAATTAAAGAAT	+
filter35	MA0874.1	-1	0.0044219	3.29874	0.323587	17	TTGATTCAATCATATGCCA	TCCATTAATTAATGGAC	-
filter35	MA0782.2	1	0.00451673	3.36948	0.323587	14	TTGATTCAATCATATGCCA	TAGCTGTCACTCAAA	-
filter35	MA1142.1	0	0.00487611	3.63758	0.323587	10	TTGATTCAATCATATGCCA	ATGAGTCATC	-
filter35	MA0700.2	-3	0.00517905	3.86357	0.323587	11	TTGATTCAATCATATGCCA	AACCAATTAAT	+
filter35	MA0615.1	0	0.00563102	4.20074	0.337166	17	TTGATTCAATCATATGCCA	GAGTGTACGTAAGATGG	+
filter35	MA1124.1	2	0.0061564	4.59267	0.353879	11	TTGATTCAATCATATGCCA	CATTCATTCATTC	+
filter35	MA1114.1	2	0.00714009	5.32651	0.393596	15	TTGATTCAATCATATGCCA	CCGCCTGTCACTCACCC	-
filter35	MA0060.3	-3	0.00739514	5.51678	0.393596	11	TTGATTCAATCATATGCCA	AACCAATCAGA	+
filter36	MA1126.1	-3	0.000295646	0.220552	0.193472	16	TACAATCACTTACGAAATG	AAATGATGACGTCATC	-
filter36	MA0025.2	-7	0.00037024	0.276199	0.193472	12	TACAATCACTTACGAAATG	TATTATGCAATAT	+
filter36	MA0615.1	-4	0.000477845	0.356473	0.193472	15	TACAATCACTTACGAAATG	CCATCGTACGTAAACTC	-
filter36	MA0898.1	-1	0.000894963	0.667642	0.193472	17	TACAATCACTTACGAAATG	ACAAGCAATTAAAGAAT	+
filter36	MA0043.3	-6	0.00149881	1.11811	0.193472	13	TACAATCACTTACGAAATG	TTGTTATGCAACAA	+
filter36	MA0644.1	-4	0.00161543	1.20511	0.193472	10	TACAATCACTTACGAAATG	ACCAATTAAC	+
filter36	MA0639.1	-7	0.00175529	1.30945	0.193472	12	TACAATCACTTACGAAATG	TGTTACGTAATA	-
filter36	MA0662.1	-4	0.0017647	1.31647	0.193472	10	TACAATCACTTACGAAATG	TCTAATTAAC	+
filter36	MA0843.1	-7	0.00190029	1.41762	0.193472	12	TACAATCACTTACGAAATG	TGTTACGTAATA	-
filter36	MA1137.1	-2	0.00214587	1.60082	0.193472	13	TACAATCACTTACGAAATG	GTATGAGTCATCA	-
filter36	MA1622.1	-1	0.0021538	1.60674	0.193472	14	TACAATCACTTACGAAATG	ATGATGACTCATAA	+
filter36	MA0883.1	0	0.00226471	1.68948	0.193472	17	TACAATCACTTACGAAATG	TGAACCGGATTAATGAA	+
filter36	MA0699.1	-4	0.00229132	1.70933	0.193472	10	TACAATCACTTACGAAATG	GCCAATTAGC	+
filter36	MA0892.1	-4	0.00229132	1.70933	0.193472	10	TACAATCACTTACGAAATG	CCTAATTAAA	+
filter36	MA0897.1	-1	0.0024148	1.80144	0.193472	17	TACAATCACTTACGAAATG	ACAAGCAATTAAAGAAT	+
filter36	MA0642.1	-4	0.00249645	1.86235	0.193472	10	TACAATCACTTACGAAATG	CCCAATTAGC	+
filter36	MA1143.1	-8	0.0027182	2.02778	0.193472	10	TACAATCACTTACGAAATG	ATGACGTAAC	+
filter36	MA0851.1	-3	0.00274316	2.0464	0.193472	16	TACAATCACTTACGAAATG	AAAAAGTAAACAAACCC	+
filter36	MA0896.1	-1	0.0029225	2.18018	0.193472	17	TACAATCACTTACGAAATG	ACAAGCAATTAATGAAT	+
filter36	MA1640.1	-2	0.0030906	2.30558	0.193472	15	TACAATCACTTACGAAATG	AAATGATTTATGGCT	+
filter36	MA1645.1	-2	0.00328593	2.4513	0.193472	14	TACAATCACTTACGAAATG	TAACCACTCAAGAA	+
filter36	MA0706.1	-4	0.0034955	2.60764	0.193472	10	TACAATCACTTACGAAATG	GTTAATTACT	-
filter36	MA1518.1	-5	0.00355339	2.65083	0.193472	8	TACAATCACTTACGAAATG	GCAATTAC	+
filter36	MA0854.1	-1	0.0037546	2.80093	0.19466	17	TACAATCACTTACGAAATG	CGAATTAATTAATCACC	+
filter36	MA0836.2	-6	0.00385023	2.87227	0.19466	13	TACAATCACTTACGAAATG	ATATTGTGCAATA	-
filter36	MA0140.2	4	0.00438205	3.26901	0.210216	14	TACAATCACTTACGAAATG	CTGCTCCTCACAGATAAG	-
filter36	MA1101.2	1	0.00457597	3.41367	0.210216	18	TACAATCACTTACGAAATG	AAATGATGAGTCATGCTTT	-
filter36	MA0853.1	0	0.00480247	3.58264	0.210216	17	TACAATCACTTACGAAATG	GGTAATTAATTAATGCG	-
filter36	MA0903.1	-4	0.00484631	3.61535	0.210216	10	TACAATCACTTACGAAATG	ACTAATTAGC	+
filter36	MA0492.1	-4	0.0049004	3.6557	0.210216	15	TACAATCACTTACGAAATG	AAAGATGATGTCATC	+
filter36	MA0122.3	-1	0.00547332	4.0831	0.215227	13	TACAATCACTTACGAAATG	ATAACCACTTAAA	+
filter36	MA0879.1	-4	0.005686	4.24176	0.217547	10	TACAATCACTTACGAAATG	CCTAATTATC	+
filter36	MA0634.1	-4	0.00719461	5.36718	0.260098	10	TACAATCACTTACGAAATG	TCTAATTAAA	+
filter36	MA0837.1	-8	0.0077728	5.79851	0.261985	10	TACAATCACTTACGAAATG	ATTGCGCAAT	+
filter36	MA0594.2	-6	0.0077728	5.79851	0.261985	10	TACAATCACTTACGAAATG	CGTTTACGAC	-
filter36	MA1104.2	-5	0.00823701	6.14481	0.262631	13	TACAATCACTTACGAAATG	AAAGATAAGATAA	-
filter36	MA1497.1	-4	0.00839272	6.26097	0.262631	10	TACAATCACTTACGAAATG	GGTAATTAAC	+
filter36	MA0679.2	-3	0.00863149	6.43909	0.262631	16	TACAATCACTTACGAAATG	AAAAAATCAATAAATA	+
filter36	MA0880.1	-5	0.00869295	6.48494	0.262631	8	TACAATCACTTACGAAATG	CCAATTAC	+
filter36	MA0874.1	0	0.00871958	6.50481	0.262631	17	TACAATCACTTACGAAATG	GTCCATTAATTAATGGA	+
filter36	MA0629.1	0	0.00924185	6.89442	0.272562	17	TACAATCACTTACGAAATG	AAGACGCTGTAAAGCGA	+
filter36	MA0721.1	-5	0.00946583	7.06151	0.273471	8	TACAATCACTTACGAAATG	CTAATTAA	+
filter36	MA1113.2	-3	0.010051	7.49802	0.278931	13	TACAATCACTTACGAAATG	AATGATTTATGAC	-
filter36	MA0717.1	-5	0.0102998	7.68364	0.278931	8	TACAATCACTTACGAAATG	CCAATTAA	+
filter36	MA0791.1	-1	0.0109424	8.16299	0.278931	16	TACAATCACTTACGAAATG	CTCATTAATTATGCAT	-
filter36	MA1114.1	-2	0.0109864	8.19586	0.278931	17	TACAATCACTTACGAAATG	CCGCCTGTCACTCACCC	-
filter36	MA1636.1	-6	0.0110594	8.2503	0.278931	13	TACAATCACTTACGAAATG	AAATGATGCAATCAT	+
filter36	MA1471.1	-1	0.0110595	8.2504	0.278931	12	TACAATCACTTACGAAATG	AAAAACCATTAC	+
filter36	MA0833.2	-6	0.0114785	8.56294	0.278931	13	TACAATCACTTACGAAATG	AAATGATGCAATAA	+
filter36	MA0630.1	-5	0.0121679	9.07728	0.278931	8	TACAATCACTTACGAAATG	CCAATTAA	-
filter36	MA0887.1	-4	0.0122156	9.11284	0.278931	10	TACAATCACTTACGAAATG	GGTAATTAGC	+
filter36	MA0102.4	-6	0.0122163	9.11338	0.278931	13	TACAATCACTTACGAAATG	ATATTGTGCAATAA	-
filter36	MA1145.1	-5	0.0132436	9.87969	0.294376	14	TACAATCACTTACGAAATG	GCGATGACGTCATCA	-
filter36	MA0003.4	-3	0.013823	10.312	0.294376	14	TACAATCACTTACGAAATG	ATTGCCTCAGGCCA	+
filter36	MA0620.3	-4	0.0138937	10.3647	0.294376	15	TACAATCACTTACGAAATG	TAAAGTCACGTGACTTTA	+
filter36	MA0466.2	-8	0.0141404	10.5488	0.294376	10	TACAATCACTTACGAAATG	ATTGCGCAAT	+
filter36	MA0888.1	-4	0.0141404	10.5488	0.294376	10	TACAATCACTTACGAAATG	GGTAATTAGC	+
filter36	MA0520.1	-4	0.014911	11.1236	0.305918	15	TACAATCACTTACGAAATG	ATTTCTCAGGAAATG	-
filter36	MA0700.2	-3	0.0155421	11.5944	0.309884	11	TACAATCACTTACGAAATG	AACCAATTAAT	+
filter36	MA0036.3	-5	0.0155421	11.5944	0.309884	11	TACAATCACTTACGAAATG	AAAGATAAGAA	-
filter36	MA1639.1	-3	0.0167995	12.5325	0.324035	13	TACAATCACTTACGAAATG	AATGATTGATGAC	-
filter36	MA0707.1	-4	0.0175405	13.0852	0.324035	10	TACAATCACTTACGAAATG	GGTAATTAAA	+
filter36	MA0881.1	-5	0.0182301	13.5997	0.325086	8	TACAATCACTTACGAAATG	CCAATTAC	+
filter36	MA0862.1	-9	0.0182301	13.5997	0.325086	8	TACAATCACTTACGAAATG	TTACGTAA	-
filter36	MA0718.1	-4	0.0188267	14.0447	0.325086	10	TACAATCACTTACGAAATG	GCCAATTAAC	+
filter36	MA1142.1	-3	0.0188267	14.0447	0.325086	10	TACAATCACTTACGAAATG	GATGACTCAT	+
filter36	MA1579.1	-4	0.0188313	14.0482	0.325086	15	TACAATCACTTACGAAATG	ATCTTTTCTGGAGTA	-
filter36	MA0063.2	-4	0.0190602	14.2189	0.325086	11	TACAATCACTTACGAAATG	ACCACTCAAAA	+
filter36	MA0067.1	-7	0.0197243	14.7143	0.328629	8	TACAATCACTTACGAAATG	AGTCACGC	+
filter36	MA0482.2	-5	0.020033	14.9446	0.328629	12	TACAATCACTTACGAAATG	AAAGATAAGGAA	-
filter36	MA0890.1	-4	0.0201966	15.0666	0.328629	10	TACAATCACTTACGAAATG	ACCAATTAGC	+
filter36	MA0477.2	-2	0.0243016	18.129	0.366898	13	TACAATCACTTACGAAATG	TGATGACTCATCC	+
filter36	MA0704.1	-5	0.024881	18.5612	0.366898	8	TACAATCACTTACGAAATG	TTAATTAA	+
filter36	MA0716.1	-5	0.024881	18.5612	0.366898	8	TACAATCACTTACGAAATG	CTAATTAA	+
filter36	MA0914.1	-5	0.024881	18.5612	0.366898	8	TACAATCACTTACGAAATG	GCACTTAA	+
filter36	MA0018.4	-6	0.0258096	19.2539	0.369293	13	TACAATCACTTACGAAATG	TTATGATGTCATA	+
filter36	MA1128.1	-2	0.0258096	19.2539	0.369293	13	TACAATCACTTACGAAATG	GGATGAGTCATCA	-
filter36	MA0108.2	0	0.0264772	19.752	0.369293	15	TACAATCACTTACGAAATG	CCCCGCCTTTTATAC	-
filter36	MA0496.3	0	0.0264772	19.752	0.369293	15	TACAATCACTTACGAAATG	ATTGCTGAGTCAGCA	-
filter36	MA0661.1	-4	0.0266087	19.8501	0.369293	10	TACAATCACTTACGAAATG	GTTAATTAGC	-
filter36	MA0895.1	-4	0.0284705	21.239	0.380556	10	TACAATCACTTACGAAATG	ACTAGTTAAC	+
filter36	MA0609.2	-5	0.0284955	21.2577	0.380556	14	TACAATCACTTACGAAATG	GCAGTGACGTCACTGC	+
filter36	MA0666.1	-5	0.0289507	21.5972	0.383022	8	TACAATCACTTACGAAATG	CCAATTAG	+
filter36	MA0494.1	-3	0.0297868	22.2209	0.384841	16	TACAATCACTTACGAAATG	CAGAGGTTACTTTAGGTCA	-
filter36	MA0710.1	-4	0.0304469	22.7134	0.384841	10	TACAATCACTTACGAAATG	GCTAATTAGC	+
filter36	MA0722.1	-5	0.0311977	23.2735	0.384841	8	TACAATCACTTACGAAATG	CTAATTAC	+
filter36	MA0882.1	-5	0.0311977	23.2735	0.384841	8	TACAATCACTTACGAAATG	CCAATTAC	+
filter36	MA1495.1	-5	0.0311977	23.2735	0.384841	8	TACAATCACTTACGAAATG	GTAATTAC	+
filter36	MA0782.2	-3	0.031263	23.3222	0.384841	15	TACAATCACTTACGAAATG	TAGCTGTCACTCAAA	-
filter36	MA0080.5	0	0.0323203	24.111	0.39042	19	TACAATCACTTACGAAATG	AAAAAAGAGGAAGTGAAAAA	+
filter36	MA1129.1	-8	0.0325436	24.2776	0.39042	10	TACAATCACTTACGAAATG	ATGACGTCAT	-
filter36	MA1133.1	-7	0.0330049	24.6216	0.392626	12	TACAATCACTTACGAAATG	TGTGACGTCATT	+
filter36	MA0886.1	-4	0.0347668	25.9361	0.400136	10	TACAATCACTTACGAAATG	GCTAATTAGC	+
filter36	MA0891.1	-4	0.0347668	25.9361	0.400136	10	TACAATCACTTACGAAATG	GCGGATTAGG	-
filter36	MA0723.1	-5	0.0361568	26.973	0.412778	8	TACAATCACTTACGAAATG	CTAATTAC	+
filter36	MA0490.2	-2	0.0367441	27.4111	0.413555	13	TACAATCACTTACGAAATG	AAATGACTCATTT	+
filter36	MA0675.1	-5	0.0388862	29.0091	0.421684	8	TACAATCACTTACGAAATG	CTAATTAA	+
filter36	MA0790.1	-3	0.0395093	29.4739	0.421684	14	TACAATCACTTACGAAATG	CATTAATTATTCAT	-
filter36	MA0489.1	1	0.0395093	29.4739	0.421684	13	TACAATCACTTACGAAATG	AGGAGATGACTCAT	+
filter36	MA0635.1	-4	0.0396178	29.5549	0.421684	10	TACAATCACTTACGAAATG	ACCGTTTAGC	-
filter36	MA0765.2	-5	0.041327	30.8299	0.433359	11	TACAATCACTTACGAAATG	CCACTTCCGGC	+
filter36	MA0814.2	-3	0.041746	31.1425	0.434535	14	TACAATCACTTACGAAATG	CCCGCCTCAGGCCC	-
filter36	MA0491.2	-2	0.0436168	32.5382	0.447428	13	TACAATCACTTACGAAATG	TGATGACTCATCC	+
filter36	MA1481.1	-5	0.0448902	33.4881	0.449139	8	TACAATCACTTACGAAATG	CTAATTAC	+
filter36	MA1523.1	-3	0.0450527	33.6093	0.449139	10	TACAATCACTTACGAAATG	GTACACTCAC	+
filter36	MA0894.1	-4	0.0450527	33.6093	0.449139	10	TACAATCACTTACGAAATG	GCCAATTAGC	-
filter36	MA0621.1	-3	0.04671	34.8456	0.459193	11	TACAATCACTTACGAAATG	AATTAATTAGT	+
filter36	MA0712.2	-3	0.0471548	35.1775	0.460369	12	TACAATCACTTACGAAATG	AAGGGATTAGAA	+
filter36	MA0829.2	-6	0.0491418	36.6598	0.473241	13	TACAATCACTTACGAAATG	AGATCAGGTGATCT	-
filter36	MA1475.1	-7	0.0499698	37.2775	0.477963	12	TACAATCACTTACGAAATG	GGTGACGTCACC	+
filter36	MA0142.1	-4	0.0505893	37.7397	0.480641	15	TACAATCACTTACGAAATG	CTTTGTTATGCAAAT	+
filter36	MA0876.1	-5	0.0516854	38.5573	0.48455	8	TACAATCACTTACGAAATG	CCAATTAA	+
filter36	MA1148.1	0	0.0534764	39.8934	0.498043	18	TACAATCACTTACGAAATG	ATGTAGGTCAAAGGTCAT	+
filter37	MA0615.1	-1	5.43987e-05	0.0405814	0.0482346	17	AAATGGCACATCCGAAGTG	GAGTGTACGTAAGATGG	+
filter39	MA0615.1	-1	0.00153264	1.14335	0.442095	17	CTTTACATGATAACTGGAA	CCATCGTACGTAAACTC	-
filter39	MA0644.1	-8	0.00164931	1.23039	0.442095	10	CTTTACATGATAACTGGAA	GTTAATTGGT	-
filter39	MA0851.1	-2	0.00203531	1.51834	0.442095	17	CTTTACATGATAACTGGAA	GTGTTTGTTTACTTTTT	-
filter39	MA0699.1	-8	0.00221533	1.65264	0.442095	10	CTTTACATGATAACTGGAA	GCTAATTGGC	-
filter39	MA1497.1	-8	0.00221533	1.65264	0.442095	10	CTTTACATGATAACTGGAA	GTTAATTACC	-
filter39	MA0620.3	0	0.00252294	1.88211	0.442095	18	CTTTACATGATAACTGGAA	TAAAGTCACGTGACTTTA	+
filter39	MA0662.1	-8	0.00268615	2.00387	0.442095	10	CTTTACATGATAACTGGAA	GTTAATTAGA	-
filter39	MA0892.1	-8	0.00295438	2.20397	0.442095	10	CTTTACATGATAACTGGAA	TTTAATTAGG	-
filter39	MA0700.2	-8	0.00299162	2.23175	0.442095	11	CTTTACATGATAACTGGAA	ATTAATTGGTT	-
filter39	MA0642.1	-8	0.00356567	2.65999	0.452218	10	CTTTACATGATAACTGGAA	GCTAATTGGG	-
filter39	MA1114.1	-3	0.00493495	3.68147	0.452218	16	CTTTACATGATAACTGGAA	GGGTGAGTGACAGGCGG	+
filter39	MA0635.1	-8	0.0056317	4.20125	0.452218	10	CTTTACATGATAACTGGAA	GCTAAACGGT	+
filter39	MA0782.2	-4	0.00575577	4.29381	0.452218	15	CTTTACATGATAACTGGAA	TTTGAGTGACAGCTA	+
filter39	MA0140.2	1	0.00591462	4.41231	0.452218	17	CTTTACATGATAACTGGAA	CTGCTCCTCACAGATAAG	-
filter39	MA0594.2	-7	0.00615726	4.59331	0.452218	10	CTTTACATGATAACTGGAA	CGTTTACGAC	-
filter39	MA0494.1	-4	0.00625569	4.66674	0.452218	15	CTTTACATGATAACTGGAA	CAGAGGTTACTTTAGGTCA	-
filter39	MA1545.1	-6	0.00627471	4.68093	0.452218	13	CTTTACATGATAACTGGAA	CACATAACGGTAC	-
filter39	MA0602.1	-3	0.00635114	4.73795	0.452218	14	CTTTACATGATAACTGGAA	TTTAGCAATATTAG	-
filter39	MA1518.1	-9	0.00660044	4.92393	0.452218	8	CTTTACATGATAACTGGAA	GTAATTGC	-
filter39	MA0888.1	-8	0.00734429	5.47884	0.452218	10	CTTTACATGATAACTGGAA	GGTAATTAGC	+
filter39	MA0634.1	-8	0.00734429	5.47884	0.452218	10	CTTTACATGATAACTGGAA	TTTAATTAGA	-
filter39	MA0879.1	-8	0.00734429	5.47884	0.452218	10	CTTTACATGATAACTGGAA	GATAATTAGG	-
filter39	MA1645.1	-6	0.0078598	5.86341	0.455413	13	CTTTACATGATAACTGGAA	TTCTTGAGTGGTTA	-
filter39	MA0903.1	-8	0.00801254	5.97735	0.455413	10	CTTTACATGATAACTGGAA	GCTAATTAGT	-
filter39	MA0108.2	-1	0.00868188	6.47668	0.475181	15	CTTTACATGATAACTGGAA	CCCCGCCTTTTATAC	-
filter39	MA0887.1	-8	0.00951696	7.09965	0.496662	10	CTTTACATGATAACTGGAA	GGTAATTAGC	+
filter39	MA1608.1	-7	0.00974652	7.2709	0.496662	11	CTTTACATGATAACTGGAA	TGCTAATGGAT	-
filter40	MA0080.5	1	5.92192e-09	4.41775e-06	8.76682e-06	19	TATCCAATTCCTCTTTATT	TTTTTCACTTCCTCTTTTTT	-
filter40	MA0598.3	-2	1.33838e-08	9.9843e-06	9.90668e-06	15	TATCCAATTCCTCTTTATT	CTCACTTCCTGTTTC	+
filter40	MA0081.2	-1	1.10227e-07	8.22296e-05	5.43936e-05	16	TATCCAATTCCTCTTTATT	TTTCACTTCCTCTTTT	+
filter40	MA0640.2	-1	3.60559e-07	0.000268977	0.000133443	14	TATCCAATTCCTCTTTATT	TTCCACTTCCTGGT	+
filter40	MA0473.3	-2	1.25307e-06	0.000934789	0.000371009	14	TATCCAATTCCTCTTTATT	CCCACTTCCTGTTT	-
filter40	MA0062.3	-2	3.18135e-06	0.00237329	0.000784947	14	TATCCAATTCCTCTTTATT	CCCACTTCCTGTTT	+
filter40	MA0761.2	-2	2.63869e-05	0.0196846	0.00558046	14	TATCCAATTCCTCTTTATT	TTCACTTCCTGTTT	-
filter40	MA1652.1	0	0.000142303	0.106158	0.0263332	14	TATCCAATTCCTCTTTATT	TTCTCACCTCCTCC	-
filter40	MA0765.2	-3	0.000442328	0.329977	0.0727582	11	TATCCAATTCCTCTTTATT	CCACTTCCGGC	+
filter40	MA0687.1	-4	0.00050766	0.378714	0.0751541	14	TATCCAATTCCTCTTTATT	TACTTCCTCTTTTT	-
filter40	MA1508.1	-5	0.000857558	0.639738	0.115412	12	TATCCAATTCCTCTTTATT	ACTTCCTGTTTC	-
filter40	MA0750.2	-2	0.000997294	0.743981	0.123033	13	TATCCAATTCCTCTTTATT	GCCACTTCCGGGC	-
filter40	MA0136.2	-4	0.00109086	0.813781	0.124224	11	TATCCAATTCCTCTTTATT	TACTTCCGGGT	-
filter40	MA0645.1	-4	0.00173517	1.29444	0.183482	10	TATCCAATTCCTCTTTATT	CACTTCCGCT	-
filter40	MA0883.1	0	0.00240516	1.79425	0.237373	17	TATCCAATTCCTCTTTATT	TACATTAATCCGGTTCA	-
filter40	MA0615.1	-2	0.00257092	1.9179	0.237874	17	TATCCAATTCCTCTTTATT	GAGTGTACGTAAGATGG	+
filter40	MA1126.1	-1	0.00343655	2.56366	0.285998	16	TATCCAATTCCTCTTTATT	GATGACGTCATCATTT	+
filter40	MA0076.2	-3	0.00347741	2.59415	0.285998	11	TATCCAATTCCTCTTTATT	CCACTTCCGGC	+
filter40	MA1121.1	-1	0.0052464	3.91381	0.388339	13	TATCCAATTCCTCTTTATT	TCACATTCCAGCC	+
filter41	MA0050.2	1	1.71842e-05	0.0128194	0.025157	19	CTTTGTTTCCCTTTGATTT	TTTTACTTTCACTTTCACTTT	+
filter41	MA1508.1	-4	7.60487e-05	0.0567323	0.0480062	12	CTTTGTTTCCCTTTGATTT	ACTTCCTGTTTC	-
filter41	MA0080.5	2	9.8376e-05	0.0733885	0.0480062	18	CTTTGTTTCCCTTTGATTT	TTTTTCACTTCCTCTTTTTT	-
filter41	MA0615.1	-2	0.00026462	0.197407	0.0968483	17	CTTTGTTTCCCTTTGATTT	GAGTGTACGTAAGATGG	+
filter41	MA1112.2	-4	0.000528068	0.393938	0.154614	12	CTTTGTTTCCCTTTGATTT	TTTGACCTTTAA	-
filter41	MA0624.1	-3	0.000657638	0.490598	0.157402	10	CTTTGTTTCCCTTTGATTT	ATTTTCCATT	+
filter41	MA0625.1	-3	0.000853677	0.636843	0.157402	10	CTTTGTTTCCCTTTGATTT	ATTTTCCATT	+
filter41	MA0687.1	-3	0.000967664	0.721877	0.157402	14	CTTTGTTTCCCTTTGATTT	TACTTCCTCTTTTT	-
filter41	MA0598.3	-1	0.00116113	0.866201	0.169984	15	CTTTGTTTCCCTTTGATTT	CTCACTTCCTGTTTC	+
filter41	MA1623.1	-3	0.00144939	1.08124	0.192895	13	CTTTGTTTCCCTTTGATTT	AGTTTCTGTTTCT	-
filter41	MA0081.2	0	0.00173534	1.29457	0.21036	16	CTTTGTTTCCCTTTGATTT	TTTCACTTCCTCTTTT	+
filter41	MA0065.2	-6	0.00188926	1.40939	0.21036	13	CTTTGTTTCCCTTTGATTT	TGACCTTTGCCCTAC	-
filter41	MA1525.1	-3	0.0021224	1.58331	0.21036	10	CTTTGTTTCCCTTTGATTT	ATTTTCCATT	-
filter41	MA0762.1	-3	0.00225979	1.6858	0.21036	11	CTTTGTTTCCCTTTGATTT	TATTTCCGGTT	-
filter41	MA0851.1	2	0.00229908	1.71512	0.21036	15	CTTTGTTTCCCTTTGATTT	GTGTTTGTTTACTTTTT	-
filter41	MA1607.1	-1	0.00260131	1.94058	0.224012	14	CTTTGTTTCCCTTTGATTT	TTTGTTTACATATT	-
filter41	MA0030.1	-1	0.00340551	2.54051	0.273715	14	CTTTGTTTCCCTTTGATTT	ATTGTTTACGTTTG	-
filter41	MA0517.1	-1	0.00367797	2.74376	0.273715	15	CTTTGTTTCCCTTTGATTT	TCAGTTTCATTTTCC	+
filter41	MA0846.1	-1	0.00379491	2.831	0.273715	12	CTTTGTTTCCCTTTGATTT	TTTGTTTACTTA	-
filter41	MA0744.2	-3	0.00432335	3.22522	0.273715	16	CTTTGTTTCCCTTTGATTT	AACCACCTGTTGCTTT	-
filter41	MA0136.2	-3	0.0043999	3.28233	0.273715	11	CTTTGTTTCCCTTTGATTT	TACTTCCGGGT	-
filter41	MA1642.1	-6	0.00443409	3.30783	0.273715	13	CTTTGTTTCCCTTTGATTT	TGCCATCTGTTCC	-
filter41	MA0047.3	-1	0.0047272	3.52649	0.273715	11	CTTTGTTTCCCTTTGATTT	TATGTTTACAT	-
filter41	MA1651.1	1	0.00482416	3.59882	0.273715	19	CTTTGTTTCCCTTTGATTT	CGGAGGCAGCCATTTTGGAAC	-
filter41	MA0761.2	-1	0.00504817	3.76593	0.273715	14	CTTTGTTTCCCTTTGATTT	TTCACTTCCTGTTT	-
filter41	MA0852.2	1	0.00504817	3.76593	0.273715	13	CTTTGTTTCCCTTTGATTT	GCCTTGTTTACATT	-
filter41	MA1604.1	-5	0.00577718	4.30978	0.294153	13	CTTTGTTTCCCTTTGATTT	AGTCCCTTGGGAA	-
filter41	MA1148.1	-5	0.00606782	4.52659	0.294153	14	CTTTGTTTCCCTTTGATTT	ATGACCTTTGACCTACAT	-
filter41	MA0505.1	-4	0.00612034	4.56577	0.294153	15	CTTTGTTTCCCTTTGATTT	GCTGACCTTGAACTT	-
filter41	MA1637.1	-5	0.00658018	4.90881	0.294153	13	CTTTGTTTCCCTTTGATTT	ATTCCCTTGGGAA	-
filter41	MA1111.1	-4	0.00672263	5.01508	0.294153	11	CTTTGTTTCCCTTTGATTT	TTTGACCTTTG	-
filter41	MA1683.1	-1	0.00672263	5.01508	0.294153	11	CTTTGTTTCCCTTTGATTT	TATGTTTACAT	-
filter41	MA0051.1	2	0.0068316	5.09638	0.294153	16	CTTTGTTTCCCTTTGATTT	GTTTTGCTTTCACTTTCC	-
filter41	MA0062.3	-1	0.00786858	5.86996	0.324411	14	CTTTGTTTCCCTTTGATTT	CCCACTTCCTGTTT	+
filter41	MA0847.2	-2	0.00797755	5.95125	0.324411	13	CTTTGTTTCCCTTTGATTT	TTGTTTACTTAAC	-
filter41	MA0640.2	0	0.00890591	6.64381	0.339883	14	CTTTGTTTCCCTTTGATTT	TTCCACTTCCTGGT	+
filter41	MA0743.2	-3	0.00901223	6.72312	0.339883	16	CTTTGTTTCCCTTTGATTT	AACCACCTGTTGAATT	-
filter41	MA0017.2	-2	0.0090545	6.75466	0.339883	13	CTTTGTTTCCCTTTGATTT	CCCTTGACCTTTG	-
filter41	MA0481.3	-1	0.00945809	7.05574	0.346157	11	CTTTGTTTCCCTTTGATTT	TATGTTTACAT	-
filter41	MA0772.1	-3	0.0100668	7.50987	0.35945	14	CTTTGTTTCCCTTTGATTT	ACTTTCGCTTTCGT	-
filter41	MA1608.1	-6	0.0115498	8.61615	0.386168	11	CTTTGTTTCCCTTTGATTT	ATCCATTAGCA	+
filter41	MA1103.2	-1	0.0115498	8.61615	0.386168	11	CTTTGTTTCCCTTTGATTT	CTTGTTTACAT	-
filter41	MA0635.1	-7	0.0116065	8.65843	0.386168	10	CTTTGTTTCCCTTTGATTT	ACCGTTTAGC	-
filter41	MA0592.3	-4	0.0131296	9.7947	0.417773	13	CTTTGTTTCCCTTTGATTT	TGTGACCTTGAGC	-
filter41	MA0148.4	0	0.0134075	10.002	0.417773	12	CTTTGTTTCCCTTTGATTT	ACATGTTTACAT	-
filter41	MA1625.1	-3	0.0134125	10.0057	0.417773	15	CTTTGTTTCCCTTTGATTT	CATTTCCCAGAAATC	+
filter41	MA0109.1	-6	0.0142213	10.6091	0.417818	10	CTTTGTTTCCCTTTGATTT	AACCTTATAT	+
filter41	MA0606.1	-3	0.0142213	10.6091	0.417818	10	CTTTGTTTCCCTTTGATTT	ATTTTCCATT	+
filter41	MA1418.1	4	0.0142701	10.6455	0.417818	17	CTTTGTTTCCCTTTGATTT	CAGTTTCGGTTTCCGTTTCCC	-
filter41	MA0629.1	-1	0.0158274	11.8072	0.454327	17	CTTTGTTTCCCTTTGATTT	TCGCTTTACAGCGTCTT	-
filter41	MA0114.4	-4	0.0167063	12.4629	0.470335	13	CTTTGTTTCCCTTTGATTT	TTTGGACTTTGGA	-
filter41	MA1545.1	-5	0.0177285	13.2254	0.480625	13	CTTTGTTTCCCTTTGATTT	GTACCGTTATGTG	+
filter41	MA0484.2	-4	0.0177285	13.2254	0.480625	13	CTTTGTTTCCCTTTGATTT	TCTGGACTTTGGA	-
filter42	MA1126.1	-2	0.000301394	0.22484	0.160354	16	CTTGTGGATGACTTGGCAT	AAATGATGACGTCATC	-
filter42	MA0638.1	-5	0.000468863	0.349772	0.160354	14	CTTGTGGATGACTTGGCAT	TGATGACGTGGCAC	-
filter42	MA1474.1	-6	0.000583309	0.435149	0.160354	12	CTTGTGGATGACTTGGCAT	GGTGACGTGGCA	-
filter42	MA0620.3	-3	0.000606153	0.45219	0.160354	16	CTTGTGGATGACTTGGCAT	TAAAGTCACGTGACTTTA	+
filter42	MA0844.1	-6	0.000671579	0.500998	0.160354	13	CTTGTGGATGACTTGGCAT	GATGACGTGGCATT	-
filter42	MA1137.1	-5	0.00110103	0.821366	0.223904	13	CTTGTGGATGACTTGGCAT	TGATGACTCATAC	+
filter42	MA0851.1	0	0.00138643	1.03427	0.223904	17	CTTGTGGATGACTTGGCAT	GTGTTTGTTTACTTTTT	-
filter42	MA1622.1	-4	0.00158632	1.18339	0.223904	14	CTTGTGGATGACTTGGCAT	ATGATGACTCATAA	+
filter42	MA0496.3	-3	0.00195776	1.46049	0.223904	15	CTTGTGGATGACTTGGCAT	ATTGCTGAGTCAGCA	-
filter42	MA1148.1	-1	0.00200569	1.49624	0.223904	18	CTTGTGGATGACTTGGCAT	ATGTAGGTCAAAGGTCAT	+
filter42	MA0526.3	-5	0.00203175	1.51569	0.223904	14	CTTGTGGATGACTTGGCAT	AGGTCACATGACCA	-
filter42	MA0615.1	-3	0.0029	2.1634	0.22921	16	CTTGTGGATGACTTGGCAT	CCATCGTACGTAAACTC	-
filter42	MA0080.5	0	0.0029882	2.2292	0.22921	19	CTTGTGGATGACTTGGCAT	AAAAAAGAGGAAGTGAAAAA	+
filter42	MA1520.1	-4	0.00311446	2.32339	0.22921	15	CTTGTGGATGACTTGGCAT	TTGCTGACTCAGCAT	-
filter42	MA0853.1	-3	0.00311584	2.32442	0.22921	16	CTTGTGGATGACTTGGCAT	GGTAATTAATTAATGCG	-
filter42	MA0093.3	-5	0.00328733	2.45235	0.22921	14	CTTGTGGATGACTTGGCAT	AGGTCACATGACCA	-
filter42	MA0839.1	-5	0.00328733	2.45235	0.22921	14	CTTGTGGATGACTTGGCAT	TGATGACGTGGCAT	-
filter42	MA1521.1	-4	0.00420719	3.13857	0.263803	15	CTTGTGGATGACTTGGCAT	TTGCTGAGTCAGCAA	+
filter42	MA0494.1	-2	0.00437581	3.26435	0.263803	17	CTTGTGGATGACTTGGCAT	CAGAGGTTACTTTAGGTCA	-
filter42	MA1143.1	-7	0.00445074	3.32025	0.263803	10	CTTGTGGATGACTTGGCAT	ATGACGTAAC	+
filter42	MA0140.2	3	0.00497175	3.70893	0.263803	15	CTTGTGGATGACTTGGCAT	CTGCTCCTCACAGATAAG	-
filter42	MA1145.1	-4	0.00524794	3.91496	0.265368	15	CTTGTGGATGACTTGGCAT	GCGATGACGTCATCA	-
filter42	MA0891.1	-3	0.00583962	4.35636	0.265368	10	CTTGTGGATGACTTGGCAT	GCGGATTAGG	-
filter42	MA0829.2	-5	0.00607364	4.53093	0.265368	14	CTTGTGGATGACTTGGCAT	AGATCAGGTGATCT	-
filter42	MA0489.1	-2	0.00654384	4.88171	0.265368	14	CTTGTGGATGACTTGGCAT	AGGAGATGACTCAT	+
filter42	MA0854.1	-3	0.00670387	5.00108	0.265368	16	CTTGTGGATGACTTGGCAT	GGTGATTAATTAATTCG	-
filter42	MA0896.1	-3	0.00670387	5.00108	0.265368	16	CTTGTGGATGACTTGGCAT	ATTCATTAATTGCTTGT	-
filter42	MA0743.2	-2	0.0067056	5.00238	0.265368	16	CTTGTGGATGACTTGGCAT	AATTCAACAGGTGGTT	+
filter42	MA1128.1	-5	0.00685355	5.11275	0.265368	13	CTTGTGGATGACTTGGCAT	TGATGACTCATCC	+
filter42	MA1645.1	-4	0.0070471	5.25714	0.265682	14	CTTGTGGATGACTTGGCAT	TTCTTGAGTGGTTA	-
filter42	MA0117.2	-1	0.00820952	6.1243	0.281561	12	CTTGTGGATGACTTGGCAT	AAAATGCTGACT	+
filter42	MA0492.1	-3	0.00866074	6.46091	0.281561	15	CTTGTGGATGACTTGGCAT	AAAGATGATGTCATC	+
filter42	MA0883.1	1	0.008765	6.53869	0.281561	16	CTTGTGGATGACTTGGCAT	TGAACCGGATTAATGAA	+
filter42	MA1524.1	-6	0.00887661	6.62195	0.281561	12	CTTGTGGATGACTTGGCAT	GGACATATGGCG	-
filter42	MA1642.1	-5	0.00928185	6.92426	0.281561	13	CTTGTGGATGACTTGGCAT	GGAACAGATGGCA	+
filter42	MA1621.1	-5	0.00943362	7.03748	0.281561	14	CTTGTGGATGACTTGGCAT	CGAACACCTGTCCC	+
filter42	MA0712.2	-2	0.0111814	8.34135	0.3158	12	CTTGTGGATGACTTGGCAT	AAGGGATTAGAA	+
filter42	MA0847.2	-4	0.0115882	8.64477	0.3158	13	CTTGTGGATGACTTGGCAT	TTGTTTACTTAAC	-
filter42	MA1142.1	-6	0.0116314	8.67704	0.3158	10	CTTGTGGATGACTTGGCAT	GATGACTCAT	+
filter42	MA1466.1	-5	0.011683	8.71551	0.3158	14	CTTGTGGATGACTTGGCAT	TGATGACGTGGCAG	+
filter42	MA0852.2	-1	0.011683	8.71551	0.3158	14	CTTGTGGATGACTTGGCAT	GCCTTGTTTACATT	-
filter42	MA0744.2	-2	0.0123468	9.21068	0.327562	16	CTTGTGGATGACTTGGCAT	AAAGCAACAGGTGGTT	+
filter42	MA0706.1	-3	0.0126338	9.42485	0.329084	10	CTTGTGGATGACTTGGCAT	GTTAATTACT	-
filter42	MA1114.1	-1	0.0138262	10.3144	0.346082	17	CTTGTGGATGACTTGGCAT	GGGTGAGTGACAGGCGG	+
filter42	MA0874.1	-3	0.0138262	10.3144	0.346082	16	CTTGTGGATGACTTGGCAT	GTCCATTAATTAATGGA	+
filter42	MA0018.4	-6	0.0143999	10.7423	0.349658	13	CTTGTGGATGACTTGGCAT	TATGACATCATAA	-
filter42	MA1633.1	-6	0.0154654	11.5372	0.36927	13	CTTGTGGATGACTTGGCAT	GATGACTCAGCAA	+
filter42	MA1616.1	-4	0.0160064	11.9407	0.375921	15	CTTGTGGATGACTTGGCAT	AGGAAAACCTGGAGC	+
filter42	MA1607.1	-3	0.0165327	12.3334	0.377514	14	CTTGTGGATGACTTGGCAT	TTTGTTTACATATT	-
filter42	MA0477.2	-5	0.0166012	12.3845	0.377514	13	CTTGTGGATGACTTGGCAT	TGATGACTCATCC	+
filter42	MA1109.1	-6	0.0178113	13.2872	0.390538	13	CTTGTGGATGACTTGGCAT	GGACAGATGGCAG	+
filter42	MA1141.1	-5	0.0178113	13.2872	0.390538	13	CTTGTGGATGACTTGGCAT	CGATGACTCATCC	-
filter42	MA1640.1	-5	0.0182643	13.6252	0.390538	14	CTTGTGGATGACTTGGCAT	AAATGATTTATGGCT	+
filter42	MA0659.2	1	0.0182643	13.6252	0.390538	14	CTTGTGGATGACTTGGCAT	AAAAAATGCTGACTC	-
filter42	MA0898.1	-3	0.0189492	14.1361	0.399224	16	CTTGTGGATGACTTGGCAT	ATTCTTTAATTGCTTGT	-
filter42	MA1130.1	-6	0.0201745	15.0502	0.418878	12	CTTGTGGATGACTTGGCAT	GATGACTCATCC	-
filter42	MA0509.2	-4	0.0216474	16.1489	0.421221	14	CTTGTGGATGACTTGGCAT	CTGTTGCTATGGCA	+
filter42	MA0035.4	-3	0.0220013	16.413	0.421221	11	CTTGTGGATGACTTGGCAT	ATAGATTAGAA	-
filter42	MA0700.2	-7	0.0220013	16.413	0.421221	11	CTTGTGGATGACTTGGCAT	ATTAATTGGTT	-
filter42	MA0609.2	-4	0.0220514	16.4504	0.421221	15	CTTGTGGATGACTTGGCAT	GCAGTGACGTCACTGC	+
filter42	MA0629.1	-3	0.0227989	17.008	0.424188	16	CTTGTGGATGACTTGGCAT	TCGCTTTACAGCGTCTT	-
filter42	MA0897.1	-3	0.0227989	17.008	0.424188	16	CTTGTGGATGACTTGGCAT	ATTCTTTAATTGCTTGT	-
filter42	MA0491.2	-5	0.0234807	17.5166	0.431273	13	CTTGTGGATGACTTGGCAT	TGATGACTCATCC	+
filter42	MA0718.1	-7	0.0238393	17.7841	0.432315	10	CTTGTGGATGACTTGGCAT	GTTAATTGGC	-
filter42	MA0648.1	-3	0.0257254	19.1912	0.444037	10	CTTGTGGATGACTTGGCAT	GGGGATTAGC	-
filter42	MA0710.1	-6	0.0257254	19.1912	0.444037	10	CTTGTGGATGACTTGGCAT	GCTAATTAGC	-
filter42	MA1134.1	-5	0.0267346	19.944	0.455962	12	CTTGTGGATGACTTGGCAT	GGATGACTCATC	-
filter42	MA1570.1	-7	0.0277413	20.695	0.456818	10	CTTGTGGATGACTTGGCAT	AACATATGTT	+
filter42	MA0699.1	-7	0.0277413	20.695	0.456818	10	CTTGTGGATGACTTGGCAT	GCTAATTGGC	-
filter42	MA1480.1	-4	0.0277413	20.695	0.456818	10	CTTGTGGATGACTTGGCAT	GGGATTATCT	-
filter42	MA0719.1	-4	0.0292972	21.8557	0.476956	8	CTTGTGGATGACTTGGCAT	GGGATTAT	-
filter42	MA0644.1	-7	0.0298943	22.3012	0.477647	10	CTTGTGGATGACTTGGCAT	GTTAATTGGT	-
filter42	MA0679.2	-1	0.0300363	22.407	0.477647	16	CTTGTGGATGACTTGGCAT	TATTTATTGATTTTTT	-
filter42	MA0065.2	-3	0.0304589	22.7223	0.477647	15	CTTGTGGATGACTTGGCAT	GTAGGGCAAAGGTCA	+
filter42	MA1475.1	-6	0.0306733	22.8823	0.477647	12	CTTGTGGATGACTTGGCAT	GGTGACGTCACC	-
filter42	MA0798.2	-4	0.031994	23.8675	0.4899	14	CTTGTGGATGACTTGGCAT	CGGTTGCTATGGCA	+
filter42	MA0892.1	-6	0.032192	24.0152	0.4899	10	CTTGTGGATGACTTGGCAT	TTTAATTAGG	-
filter42	MA1651.1	1	0.0334173	24.9293	0.493553	19	CTTGTGGATGACTTGGCAT	CGGAGGCAGCCATTTTGGAAC	-
filter43	MA1622.1	0	9.36145e-06	0.00698364	0.00820371	14	CGGTCAGTCAGTGAGCGGG	TTATGAGTCATCAT	-
filter43	MA1114.1	0	1.13957e-05	0.00850119	0.00820371	17	CGGTCAGTCAGTGAGCGGG	GGGTGAGTGACAGGCGG	+
filter43	MA1137.1	0	2.11533e-05	0.0157804	0.0101521	13	CGGTCAGTCAGTGAGCGGG	GTATGAGTCATCA	-
filter43	MA0782.2	-1	0.000109743	0.0818682	0.0316014	15	CGGTCAGTCAGTGAGCGGG	TTTGAGTGACAGCTA	+
filter43	MA0489.1	-2	0.000182501	0.136146	0.0437938	14	CGGTCAGTCAGTGAGCGGG	ATGAGTCATCTCCT	-
filter43	MA0477.2	0	0.000243116	0.181364	0.0500051	13	CGGTCAGTCAGTGAGCGGG	GGATGAGTCATCA	-
filter43	MA1142.1	-1	0.000424831	0.316924	0.0565581	10	CGGTCAGTCAGTGAGCGGG	GATGACTCAT	+
filter43	MA1651.1	2	0.000446813	0.333323	0.0565581	19	CGGTCAGTCAGTGAGCGGG	CGGAGGCAGCCATTTTGGAAC	-
filter43	MA0491.2	0	0.000462647	0.345134	0.0565581	13	CGGTCAGTCAGTGAGCGGG	GGATGAGTCATCA	-
filter43	MA0490.2	0	0.000553167	0.412662	0.0565581	13	CGGTCAGTCAGTGAGCGGG	AAATGAGTCATTT	-
filter43	MA1128.1	0	0.000553167	0.412662	0.0565581	13	CGGTCAGTCAGTGAGCGGG	GGATGAGTCATCA	-
filter43	MA1134.1	-1	0.000578196	0.431334	0.0565581	12	CGGTCAGTCAGTGAGCGGG	GATGAGTCATCC	+
filter43	MA1141.1	0	0.000604363	0.450855	0.0565581	13	CGGTCAGTCAGTGAGCGGG	GGATGAGTCATCG	+
filter43	MA0496.3	0	0.000649028	0.484175	0.0565581	15	CGGTCAGTCAGTGAGCGGG	TGCTGACTCAGCAAT	+
filter43	MA1130.1	0	0.00083844	0.625476	0.0635357	12	CGGTCAGTCAGTGAGCGGG	GGATGAGTCATC	+
filter43	MA1634.1	-1	0.00106368	0.793508	0.0765741	11	CGGTCAGTCAGTGAGCGGG	TATGAGTCATA	-
filter43	MA0478.1	-2	0.00128707	0.960155	0.0840381	11	CGGTCAGTCAGTGAGCGGG	ATGAGTCATCC	-
filter43	MA0615.1	-2	0.00134247	1.00148	0.0840381	17	CGGTCAGTCAGTGAGCGGG	CCATCGTACGTAAACTC	-
filter43	MA0462.2	-1	0.00141424	1.05502	0.0848422	11	CGGTCAGTCAGTGAGCGGG	TATGAGTCATA	-
filter43	MA0476.1	-1	0.00155287	1.15844	0.0859925	11	CGGTCAGTCAGTGAGCGGG	AATGAGTCACA	-
filter43	MA0853.1	1	0.00166024	1.23854	0.0885331	16	CGGTCAGTCAGTGAGCGGG	CGCATTAATTAATTACC	+
filter43	MA1645.1	0	0.00237023	1.76819	0.116609	14	CGGTCAGTCAGTGAGCGGG	TAACCACTCAAGAA	+
filter43	MA0854.1	1	0.00376932	2.81191	0.155058	16	CGGTCAGTCAGTGAGCGGG	CGAATTAATTAATCACC	+
filter43	MA0598.3	0	0.00482978	3.60302	0.186059	15	CGGTCAGTCAGTGAGCGGG	GAAACAGGAAGTGAG	-
filter43	MA0835.2	-1	0.00492211	3.67189	0.186059	11	CGGTCAGTCAGTGAGCGGG	TATGAGTCATA	-
filter43	MA0896.1	1	0.00523197	3.90305	0.188324	16	CGGTCAGTCAGTGAGCGGG	ACAAGCAATTAATGAAT	+
filter43	MA0761.2	-1	0.00570364	4.25492	0.200294	14	CGGTCAGTCAGTGAGCGGG	AAACAGGAAGTGAA	+
filter43	MA1640.1	0	0.00679147	5.06644	0.232817	15	CGGTCAGTCAGTGAGCGGG	AAATGATTTATGGCT	+
filter43	MA0062.3	-1	0.00703952	5.25148	0.235708	14	CGGTCAGTCAGTGAGCGGG	AAACAGGAAGTGGG	-
filter43	MA0874.1	1	0.00720515	5.37504	0.235771	16	CGGTCAGTCAGTGAGCGGG	TCCATTAATTAATGGAC	-
filter43	MA1633.1	-1	0.00784626	5.85331	0.245586	13	CGGTCAGTCAGTGAGCGGG	GATGACTCAGCAA	+
filter43	MA0067.1	-1	0.0085475	6.37644	0.255199	8	CGGTCAGTCAGTGAGCGGG	AGTCACGC	+
filter43	MA1101.2	3	0.00873197	6.51405	0.255199	16	CGGTCAGTCAGTGAGCGGG	AAATGATGAGTCATGCTTT	-
filter43	MA0640.2	-2	0.0106103	7.91527	0.2829	14	CGGTCAGTCAGTGAGCGGG	ACCAGGAAGTGGAA	-
filter43	MA1135.1	-2	0.011125	8.29926	0.291231	10	CGGTCAGTCAGTGAGCGGG	ATGAGTCATC	-
filter43	MA0150.2	0	0.0114987	8.57799	0.295637	15	CGGTCAGTCAGTGAGCGGG	TGCTGAGTCATGCTG	-
filter43	MA1621.1	0	0.0147775	11.024	0.373271	14	CGGTCAGTCAGTGAGCGGG	GGGACAGGTGTTCG	-
filter43	MA0099.3	-2	0.0154343	11.514	0.378536	10	CGGTCAGTCAGTGAGCGGG	ATGAGTCATC	+
filter43	MA0494.1	-1	0.0156904	11.705	0.378536	18	CGGTCAGTCAGTGAGCGGG	CAGAGGTTACTTTAGGTCA	-
filter43	MA1639.1	-1	0.0158529	11.8263	0.378536	13	CGGTCAGTCAGTGAGCGGG	AATGATTGATGAC	-
filter43	MA0495.3	0	0.0161978	12.0835	0.378536	16	CGGTCAGTCAGTGAGCGGG	AAGTCAGCATTTTTTT	+
filter43	MA1144.1	-2	0.016723	12.4753	0.378536	10	CGGTCAGTCAGTGAGCGGG	ATGAGTCATC	-
filter43	MA1532.1	0	0.0168143	12.5435	0.378536	15	CGGTCAGTCAGTGAGCGGG	GGGTTAGTGGGTCAT	+
filter43	MA0473.3	-1	0.0168262	12.5524	0.378536	14	CGGTCAGTCAGTGAGCGGG	AAACAGGAAGTGGG	+
filter43	MA0080.5	1	0.0172632	12.8783	0.38239	19	CGGTCAGTCAGTGAGCGGG	TTTTTCACTTCCTCTTTTTT	-
filter43	MA1138.1	-2	0.0181074	13.5081	0.395012	10	CGGTCAGTCAGTGAGCGGG	ATGAGTCATC	-
filter43	MA1644.1	-1	0.0189807	14.1596	0.407884	11	CGGTCAGTCAGTGAGCGGG	AGCCAATCAGA	+
filter43	MA1146.1	1	0.0202364	15.0963	0.428473	14	CGGTCAGTCAGTGAGCGGG	AAGGTCAATGACCTC	-
filter43	MA0050.2	3	0.0216974	16.1863	0.45275	18	CGGTCAGTCAGTGAGCGGG	AAAGTGAAAGTGAAAGTAAAA	-
filter43	MA0706.1	-1	0.0228975	17.0815	0.46277	10	CGGTCAGTCAGTGAGCGGG	AGTAATTAAC	+
filter43	MA1132.1	-1	0.0228975	17.0815	0.46277	10	CGGTCAGTCAGTGAGCGGG	GATGACTCAT	+
filter43	MA0887.1	-2	0.0247289	18.4478	0.46277	10	CGGTCAGTCAGTGAGCGGG	GCTAATTACC	-
filter43	MA0888.1	-2	0.0247289	18.4478	0.46277	10	CGGTCAGTCAGTGAGCGGG	GCTAATTACC	-
filter43	MA1148.1	0	0.02545	18.9857	0.46277	18	CGGTCAGTCAGTGAGCGGG	ATGTAGGTCAAAGGTCAT	+
filter43	MA0108.2	-3	0.0257795	19.2315	0.46277	15	CGGTCAGTCAGTGAGCGGG	GTATAAAAGGCGGGG	+
filter43	MA0609.2	-3	0.0260346	19.4218	0.46277	16	CGGTCAGTCAGTGAGCGGG	GCAGTGACGTCACTGC	+
filter44	MA0139.1	-3	9.63788e-05	0.0718985	0.143797	16	ATGCTTCCAGTATGAGGCA	TGGCCACCAGGGGGCGCTA	+
filter45	MA0851.1	-1	2.89238e-06	0.00215771	0.00429351	17	ACCTATATATACACACACA	AAAAAGTAAACAAACCC	+
filter45	MA0615.1	-1	0.000110396	0.0823551	0.0819368	17	ACCTATATATACACACACA	CCATCGTACGTAAACTC	-
filter45	MA1607.1	-1	0.000169554	0.126487	0.0838963	14	ACCTATATATACACACACA	AATATGTAAACAAA	+
filter45	MA0852.2	-3	0.000322767	0.240784	0.0958245	14	ACCTATATATACACACACA	AATGTAAACAAGGC	+
filter45	MA1606.1	-4	0.000580612	0.433137	0.143646	11	ACCTATATATACACACACA	ATGTAAACAAA	+
filter45	MA0481.3	-4	0.00114277	0.852509	0.212045	11	ACCTATATATACACACACA	ATGTAAACATA	+
filter45	MA1103.2	-4	0.00181428	1.35346	0.29924	11	ACCTATATATACACACACA	ATGTAAACAAG	+
filter45	MA1683.1	-4	0.00237468	1.77151	0.331228	11	ACCTATATATACACACACA	ATGTAAACATA	+
filter45	MA0847.2	-1	0.00331069	2.46977	0.364239	13	ACCTATATATACACACACA	GTTAAGTAAACAA	+
filter45	MA0846.1	-3	0.00343524	2.56269	0.364239	12	ACCTATATATACACACACA	TAAGTAAACAAA	+
filter45	MA0108.2	1	0.00427569	3.18966	0.423129	14	ACCTATATATACACACACA	CCCCGCCTTTTATAC	-
filter45	MA0030.1	-1	0.0051715	3.85794	0.439377	14	ACCTATATATACACACACA	CAAACGTAAACAAT	+
filter45	MA0047.3	-4	0.00558542	4.16672	0.439377	11	ACCTATATATACACACACA	ATGTAAACATA	+
filter45	MA0845.1	-4	0.00558542	4.16672	0.439377	11	ACCTATATATACACACACA	ATATTTACATA	-
filter45	MA0629.1	-3	0.00638226	4.76117	0.439377	16	ACCTATATATACACACACA	TCGCTTTACAGCGTCTT	-
filter45	MA0148.4	-4	0.00651183	4.85782	0.439377	12	ACCTATATATACACACACA	ATGTAAACATGT	+
filter45	MA0109.1	-8	0.00703908	5.25116	0.454303	10	ACCTATATATACACACACA	AACCTTATAT	+
filter47	MA0853.1	0	6.26832e-05	0.0467617	0.0438163	17	ATCAATGATCACTTACTTG	CGCATTAATTAATTACC	+
filter47	MA0851.1	0	9.48022e-05	0.0707225	0.0438163	17	ATCAATGATCACTTACTTG	GTGTTTGTTTACTTTTT	-
filter47	MA0854.1	0	0.000111564	0.0832264	0.0438163	17	ATCAATGATCACTTACTTG	CGAATTAATTAATCACC	+
filter47	MA0140.2	-4	0.000152575	0.113821	0.0438163	15	ATCAATGATCACTTACTTG	CTTATCTGTGAGGAGCAG	+
filter47	MA0852.2	-1	0.000158569	0.118292	0.0438163	14	ATCAATGATCACTTACTTG	GCCTTGTTTACATT	-
filter47	MA0706.1	-3	0.000251503	0.187622	0.0566971	10	ATCAATGATCACTTACTTG	GTTAATTACT	-
filter47	MA0883.1	0	0.000287256	0.214293	0.0566971	17	ATCAATGATCACTTACTTG	TACATTAATCCGGTTCA	-
filter47	MA1607.1	-3	0.000376458	0.280838	0.0650153	14	ATCAATGATCACTTACTTG	TTTGTTTACATATT	-
filter47	MA0494.1	-2	0.000562343	0.419508	0.0776945	17	ATCAATGATCACTTACTTG	CAGAGGTTACTTTAGGTCA	-
filter47	MA0892.1	-3	0.000653082	0.487199	0.0820284	10	ATCAATGATCACTTACTTG	CCTAATTAAA	+
filter47	MA0887.1	-3	0.000882896	0.65864	0.0871306	10	ATCAATGATCACTTACTTG	GGTAATTAGC	+
filter47	MA0888.1	-3	0.000882896	0.65864	0.0871306	10	ATCAATGATCACTTACTTG	GGTAATTAGC	+
filter47	MA0481.3	-3	0.00136084	1.01518	0.102967	11	ATCAATGATCACTTACTTG	TATGTTTACAT	-
filter47	MA1683.1	-3	0.00136084	1.01518	0.102967	11	ATCAATGATCACTTACTTG	TATGTTTACAT	-
filter47	MA1126.1	-2	0.00155211	1.15788	0.102967	16	ATCAATGATCACTTACTTG	AAATGATGACGTCATC	-
filter47	MA0874.1	0	0.00163993	1.22339	0.102967	17	ATCAATGATCACTTACTTG	TCCATTAATTAATGGAC	-
filter47	MA1103.2	-3	0.00177362	1.32312	0.102967	11	ATCAATGATCACTTACTTG	CTTGTTTACAT	-
filter47	MA0148.4	-2	0.00177375	1.32321	0.102967	12	ATCAATGATCACTTACTTG	ACATGTTTACAT	-
filter47	MA0615.1	-2	0.00188015	1.40259	0.102967	17	ATCAATGATCACTTACTTG	CCATCGTACGTAAACTC	-
filter47	MA0884.1	-4	0.00199247	1.48638	0.102967	13	ATCAATGATCACTTACTTG	TTGATTAAATTAG	-
filter47	MA1606.1	-3	0.00250251	1.86687	0.123483	11	ATCAATGATCACTTACTTG	TTTGTTTACAT	-
filter47	MA0903.1	-3	0.00299489	2.23419	0.142683	10	ATCAATGATCACTTACTTG	GCTAATTAGT	-
filter47	MA0879.1	-3	0.00327247	2.44127	0.150711	10	ATCAATGATCACTTACTTG	CCTAATTATC	+
filter47	MA1640.1	-2	0.00352254	2.62782	0.153444	15	ATCAATGATCACTTACTTG	AAATGATTTATGGCT	+
filter47	MA1495.1	-4	0.00377607	2.81695	0.153444	8	ATCAATGATCACTTACTTG	GTAATTAC	+
filter47	MA0047.3	-3	0.00446483	3.33077	0.164098	11	ATCAATGATCACTTACTTG	TATGTTTACAT	-
filter47	MA1496.1	-4	0.0046106	3.43951	0.164098	8	ATCAATGATCACTTACTTG	GTCATTAG	+
filter47	MA0847.2	-4	0.00492808	3.67635	0.165769	13	ATCAATGATCACTTACTTG	TTGTTTACTTAAC	-
filter47	MA0846.1	-3	0.00498224	3.71675	0.165769	12	ATCAATGATCACTTACTTG	TTTGTTTACTTA	-
filter47	MA0629.1	-1	0.00503921	3.75925	0.165769	17	ATCAATGATCACTTACTTG	TCGCTTTACAGCGTCTT	-
filter47	MA0722.1	-4	0.00560673	4.18262	0.180148	8	ATCAATGATCACTTACTTG	GTAATTAG	-
filter47	MA0662.1	-3	0.00596784	4.45201	0.183597	10	ATCAATGATCACTTACTTG	TCTAATTAAC	+
filter47	MA0896.1	0	0.00608774	4.54146	0.183597	17	ATCAATGATCACTTACTTG	ACAAGCAATTAATGAAT	+
filter47	MA0117.2	-1	0.00624561	4.65923	0.183597	12	ATCAATGATCACTTACTTG	AAAATGCTGACT	+
filter47	MA1471.1	0	0.00624561	4.65923	0.183597	12	ATCAATGATCACTTACTTG	AAAAACCATTAC	+
filter47	MA0644.1	-3	0.00704245	5.25367	0.1946	10	ATCAATGATCACTTACTTG	ACCAATTAAC	+
filter47	MA0659.2	1	0.00786066	5.86405	0.2045	14	ATCAATGATCACTTACTTG	AAAAAATGCTGACTC	-
filter47	MA1518.1	-4	0.00819466	6.11322	0.2045	8	ATCAATGATCACTTACTTG	GCAATTAC	+
filter47	MA1497.1	-3	0.00828883	6.18347	0.2045	10	ATCAATGATCACTTACTTG	GTTAATTACC	-
filter47	MA0723.1	-4	0.00898904	6.70582	0.214128	8	ATCAATGATCACTTACTTG	CTAATTAC	+
filter47	MA0705.1	-4	0.0098514	7.34914	0.226848	8	ATCAATGATCACTTACTTG	CTAATTAG	+
filter47	MA1149.1	-4	0.0101869	7.59939	0.230728	15	ATCAATGATCACTTACTTG	GAGGTCATGTAGAGGTCA	+
filter47	MA0712.2	-2	0.010403	7.76062	0.231822	12	ATCAATGATCACTTACTTG	AAGGGATTAGAA	+
filter47	MA0594.2	-4	0.0113946	8.50035	0.235861	10	ATCAATGATCACTTACTTG	GTCGTAAACG	+
filter47	MA0661.1	-3	0.0113946	8.50035	0.235861	10	ATCAATGATCACTTACTTG	GTTAATTAGC	-
filter47	MA0891.1	-3	0.0113946	8.50035	0.235861	10	ATCAATGATCACTTACTTG	GCGGATTAGG	-
filter47	MA1137.1	-5	0.0114378	8.5326	0.235861	13	ATCAATGATCACTTACTTG	TGATGACTCATAC	+
filter47	MA1104.2	-3	0.0114378	8.5326	0.235861	13	ATCAATGATCACTTACTTG	AAAGATAAGATAA	-
filter47	MA0030.1	-3	0.0121325	9.05081	0.239716	14	ATCAATGATCACTTACTTG	ATTGTTTACGTTTG	-
filter47	MA1520.1	-4	0.0130567	9.74032	0.241362	15	ATCAATGATCACTTACTTG	ATGCTGAGTCAGCAA	+
filter47	MA0018.4	-2	0.013083	9.75992	0.241362	13	ATCAATGATCACTTACTTG	TTATGATGTCATA	+
filter47	MA0886.1	-3	0.0133097	9.92901	0.241362	10	ATCAATGATCACTTACTTG	GCTAATTAGC	-
filter47	MA0631.1	0	0.0133933	9.99142	0.241362	17	ATCAATGATCACTTACTTG	ATTAGTGATACCCTATC	-
filter47	MA0620.3	0	0.0136262	10.1651	0.241362	18	ATCAATGATCACTTACTTG	TAAAGTCACGTGACTTTA	+
filter47	MA0679.2	-1	0.0142954	10.6644	0.245134	16	ATCAATGATCACTTACTTG	TATTTATTGATTTTTT	-
filter47	MA0699.1	-3	0.0143714	10.7211	0.245134	10	ATCAATGATCACTTACTTG	GCCAATTAGC	+
filter47	MA1114.1	-1	0.0150545	11.2306	0.248472	17	ATCAATGATCACTTACTTG	CCGCCTGTCACTCACCC	-
filter47	MA0495.3	2	0.015175	11.3205	0.248472	14	ATCAATGATCACTTACTTG	AAAAAAATGCTGACTT	-
filter47	MA1639.1	-3	0.0159551	11.9025	0.248472	13	ATCAATGATCACTTACTTG	AATGATTGATGAC	-
filter47	MA1636.1	-2	0.0166909	12.4514	0.248472	15	ATCAATGATCACTTACTTG	AAATGATGCAATCAT	+
filter47	MA0628.1	-3	0.0167252	12.477	0.248472	10	ATCAATGATCACTTACTTG	ATTAATTAAT	+
filter47	MA0634.1	-3	0.0167252	12.477	0.248472	10	ATCAATGATCACTTACTTG	TCTAATTAAA	+
filter47	MA0707.1	-3	0.0167252	12.477	0.248472	10	ATCAATGATCACTTACTTG	TTTAATTACC	-
filter47	MA0791.1	0	0.0181179	13.5159	0.259949	16	ATCAATGATCACTTACTTG	ATGCATAATTAATGAG	+
filter47	MA1504.1	-4	0.0182503	13.6147	0.259949	8	ATCAATGATCACTTACTTG	GTCATTAA	+
filter47	MA1521.1	-4	0.019995	14.9163	0.281893	15	ATCAATGATCACTTACTTG	TTGCTGAGTCAGCAA	+
filter47	MA0642.1	-3	0.0209032	15.5938	0.288804	10	ATCAATGATCACTTACTTG	CCCAATTAGC	+
filter47	MA0725.1	-4	0.0216003	16.1138	0.289528	8	ATCAATGATCACTTACTTG	ATAATTAG	-
filter47	MA0609.2	-1	0.0228477	17.0443	0.289528	16	ATCAATGATCACTTACTTG	GCAGTGACGTCACTGC	+
filter47	MA0621.1	-3	0.0230285	17.1793	0.289528	11	ATCAATGATCACTTACTTG	ACTAATTAATT	-
filter47	MA1651.1	1	0.023114	17.2431	0.289528	19	ATCAATGATCACTTACTTG	GTTCCAAAATGGCTGCCTCCG	+
filter47	MA0850.1	-5	0.0231237	17.2503	0.289528	7	ATCAATGATCACTTACTTG	TGTTTAC	-
filter47	MA1113.2	-3	0.0234657	17.5054	0.289528	13	ATCAATGATCACTTACTTG	AATGATTTATGAC	-
filter47	MA1536.1	-4	0.0234704	17.5089	0.289528	8	ATCAATGATCACTTACTTG	GAGGTCAT	+
filter47	MA1143.1	-7	0.0241813	18.0392	0.295658	10	ATCAATGATCACTTACTTG	ATGACGTAAC	+
filter47	MA1148.1	0	0.0252237	18.8169	0.301394	18	ATCAATGATCACTTACTTG	ATGACCTTTGACCTACAT	-
filter47	MA0704.1	-4	0.0254816	19.0093	0.301394	8	ATCAATGATCACTTACTTG	TTAATTAA	+
filter47	MA0710.1	-3	0.0259852	19.385	0.301394	10	ATCAATGATCACTTACTTG	GCTAATTAGC	+
filter47	MA0635.1	-3	0.0259852	19.385	0.301394	10	ATCAATGATCACTTACTTG	ACCGTTTAGC	-
filter47	MA1111.1	-2	0.0263956	19.6911	0.301394	11	ATCAATGATCACTTACTTG	CAAAGGTCAAA	+
filter47	MA0035.4	-3	0.0263956	19.6911	0.301394	11	ATCAATGATCACTTACTTG	ATAGATTAGAA	-
filter47	MA0904.2	-4	0.0276429	20.6216	0.308941	8	ATCAATGATCACTTACTTG	GTAATTAC	-
filter47	MA1505.1	-4	0.0276429	20.6216	0.308941	8	ATCAATGATCACTTACTTG	GTAATTAC	-
filter47	MA0523.1	-3	0.0288985	21.5583	0.308941	14	ATCAATGATCACTTACTTG	AAAGATCAAAGGAA	+
filter47	MA0602.1	-1	0.0288985	21.5583	0.308941	14	ATCAATGATCACTTACTTG	CTAATATTGCTAAA	+
filter47	MA1622.1	-1	0.0288985	21.5583	0.308941	14	ATCAATGATCACTTACTTG	ATGATGACTCATAA	+
filter47	MA1507.1	-4	0.0299634	22.3527	0.308941	8	ATCAATGATCACTTACTTG	ATCATTAG	+
filter47	MA0675.1	-4	0.0299634	22.3527	0.308941	8	ATCAATGATCACTTACTTG	TTAATTAG	-
filter47	MA0719.1	-4	0.0299634	22.3527	0.308941	8	ATCAATGATCACTTACTTG	GGGATTAT	-
filter47	MA1644.1	-3	0.0301931	22.524	0.309003	11	ATCAATGATCACTTACTTG	TCTGATTGGCT	-
filter47	MA0898.1	0	0.0312843	23.3381	0.314199	17	ATCAATGATCACTTACTTG	ACAAGCAATTAAAGAAT	+
filter47	MA0108.2	-4	0.0318882	23.7886	0.314199	15	ATCAATGATCACTTACTTG	GTATAAAAGGCGGGG	+
filter47	MA0496.3	-3	0.0318882	23.7886	0.314199	15	ATCAATGATCACTTACTTG	ATTGCTGAGTCAGCA	-
filter47	MA0681.2	-3	0.0320511	23.9101	0.314199	16	ATCAATGATCACTTACTTG	TTTAATCAAATTATAT	+
filter47	MA1142.1	-6	0.032132	23.9704	0.314199	10	ATCAATGATCACTTACTTG	GATGACTCAT	+
filter47	MA0102.4	-1	0.0325201	24.26	0.314199	14	ATCAATGATCACTTACTTG	ATATTGTGCAATAA	-
filter47	MA0658.1	-3	0.0344481	25.6983	0.327866	10	ATCAATGATCACTTACTTG	ACTAATTAGC	+
filter47	MA0877.2	-4	0.0351212	26.2004	0.327866	8	ATCAATGATCACTTACTTG	CCGTTTAG	-
filter47	MA1549.1	-2	0.0369096	27.5346	0.339968	10	ATCAATGATCACTTACTTG	ACCTCATTAT	-
filter47	MA0067.1	-6	0.0410367	30.6134	0.368164	8	ATCAATGATCACTTACTTG	AGTCACGC	+
filter47	MA0032.2	-4	0.0418763	31.2397	0.369177	11	ATCAATGATCACTTACTTG	ATATTTACATA	-
filter47	MA0482.2	-3	0.0418824	31.2443	0.369177	12	ATCAATGATCACTTACTTG	AAAGATAAGGAA	-
filter47	MA0782.2	-2	0.0422185	31.495	0.369177	15	ATCAATGATCACTTACTTG	TAGCTGTCACTCAAA	-
filter47	MA0014.3	-4	0.0445284	33.2182	0.38307	12	ATCAATGATCACTTACTTG	GGGGTCACGCTC	-
filter47	MA1655.1	0	0.0445284	33.2182	0.38307	12	ATCAATGATCACTTACTTG	GTGGCTGTTCCC	-
filter47	MA0593.1	-3	0.0446391	33.3008	0.38307	11	ATCAATGATCACTTACTTG	TTTGTTTACTT	-
filter47	MA0897.1	0	0.0454308	33.8914	0.387458	17	ATCAATGATCACTTACTTG	ACAAGCAATTAAAGAAT	+
filter47	MA1579.1	-2	0.0471194	35.151	0.397823	15	ATCAATGATCACTTACTTG	TACTCCAGAAAAGAT	+
filter47	MA0036.3	-3	0.0475598	35.4796	0.397823	11	ATCAATGATCACTTACTTG	AAAGATAAGAA	-
filter47	MA0880.1	-4	0.0477979	35.6572	0.397823	8	ATCAATGATCACTTACTTG	CCAATTAC	+
filter47	MA0893.2	-4	0.0477979	35.6572	0.397823	8	ATCAATGATCACTTACTTG	CTAATTAC	-
filter47	MA1645.1	-1	0.0485857	36.245	0.401959	14	ATCAATGATCACTTACTTG	TAACCACTCAAGAA	+
filter47	MA0721.1	-4	0.0515247	38.4375	0.422394	8	ATCAATGATCACTTACTTG	CTAATTAA	+
filter47	MA0648.1	-3	0.0516673	38.5438	0.422394	10	ATCAATGATCACTTACTTG	GGGGATTAGC	-
filter47	MA0050.2	0	0.0553533	41.2936	0.43321	19	ATCAATGATCACTTACTTG	TTTTACTTTCACTTTCACTTT	+
filter47	MA0717.1	-4	0.0554986	41.402	0.43321	8	ATCAATGATCACTTACTTG	CCAATTAA	+
filter47	MA0726.1	-4	0.0554986	41.402	0.43321	8	ATCAATGATCACTTACTTG	CTAATTAG	-
filter47	MA0601.1	-4	0.0573426	42.7776	0.442602	11	ATCAATGATCACTTACTTG	TTAATTAATAT	-
filter47	MA1146.1	-4	0.0584467	43.6012	0.448618	15	ATCAATGATCACTTACTTG	AAGGTCAATGACCTC	-
filter47	MA0890.1	-3	0.0588671	43.9148	0.449348	10	ATCAATGATCACTTACTTG	GCTAATTGGT	-
filter47	MA0017.2	-2	0.0610418	45.5372	0.453423	13	ATCAATGATCACTTACTTG	CAAAGGTCAAGGG	+
filter47	MA0836.2	-1	0.0610418	45.5372	0.453423	13	ATCAATGATCACTTACTTG	ATATTGTGCAATA	-
filter47	MA0754.1	-1	0.0627797	46.8337	0.463839	10	ATCAATGATCACTTACTTG	TTATCGATTA	-
filter47	MA1112.2	-1	0.0636856	47.5094	0.465234	12	ATCAATGATCACTTACTTG	TTAAAGGTCAAA	+
filter47	MA0089.2	-3	0.064137	47.8462	0.465234	16	ATCAATGATCACTTACTTG	ATTGCTGAGTCATTCT	-
filter47	MA0876.1	-4	0.0642381	47.9216	0.465234	8	ATCAATGATCACTTACTTG	CCAATTAA	+
filter47	MA1145.1	-4	0.0649547	48.4562	0.465234	15	ATCAATGATCACTTACTTG	GCGATGACGTCATCA	-
filter47	MA0766.2	-4	0.0669131	49.9172	0.465234	10	ATCAATGATCACTTACTTG	CAGATAAGGA	+
filter47	MA0695.1	0	0.0674886	50.3465	0.465234	12	ATCAATGATCACTTACTTG	TTCGGTGGTCGC	-
filter47	MA0881.1	-4	0.0690297	51.4962	0.465234	8	ATCAATGATCACTTACTTG	CCAATTAC	+
filter47	MA1499.1	-4	0.0690297	51.4962	0.465234	8	ATCAATGATCACTTACTTG	ATCATTAG	+
filter47	MA1541.1	-1	0.071784	53.5509	0.468309	17	ATCAATGATCACTTACTTG	GTCAAGTTCAAGGTCAA	+
filter47	MA0056.2	-1	0.0721564	53.8287	0.468309	13	ATCAATGATCACTTACTTG	CAAATCCCCACTT	+
filter47	MA1642.1	-3	0.0721564	53.8287	0.468309	13	ATCAATGATCACTTACTTG	TGCCATCTGTTCC	-
filter47	MA1535.1	-3	0.0721976	53.8594	0.468309	9	ATCAATGATCACTTACTTG	CGAGGTCAC	+
filter47	MA1500.1	-4	0.0741204	55.2938	0.478534	8	ATCAATGATCACTTACTTG	GTAATTAA	-
filter47	MA0833.2	-2	0.0751321	56.0485	0.48281	14	ATCAATGATCACTTACTTG	AAATGATGCAATAA	+
filter47	MA0040.1	-2	0.0775128	57.8245	0.493518	11	ATCAATGATCACTTACTTG	TATTGTTTATT	+
filter47	MA0700.2	-3	0.0775128	57.8245	0.493518	11	ATCAATGATCACTTACTTG	ATTAATTGGTT	-
filter48	MA1146.1	0	0.000967605	0.721833	0.407908	15	TAGTACTCTGACCCTGCAA	GAGGTCATTGACCTT	+
filter48	MA1148.1	0	0.00105167	0.784548	0.407908	18	TAGTACTCTGACCCTGCAA	ATGACCTTTGACCTACAT	-
filter48	MA1521.1	-4	0.00141593	1.05629	0.407908	15	TAGTACTCTGACCCTGCAA	TTGCTGAGTCAGCAA	+
filter48	MA1520.1	-4	0.0016443	1.22665	0.407908	15	TAGTACTCTGACCCTGCAA	ATGCTGAGTCAGCAA	+
filter48	MA1523.1	-2	0.00217614	1.6234	0.462723	10	TAGTACTCTGACCCTGCAA	GTACACTCAC	+
filter49	MA0139.1	2	5.58925e-08	4.16958e-05	7.49308e-05	17	GCCACCAGGTGGCGGCAGG	TGGCCACCAGGGGGCGCTA	+
filter49	MA0104.4	-2	8.0307e-07	0.00059909	0.000358872	12	GCCACCAGGTGGCGGCAGG	GGCCACGTGGCC	+
filter49	MA1568.1	-2	1.12154e-05	0.0083667	0.00375891	12	GCCACCAGGTGGCGGCAGG	CACCATATGGCG	+
filter49	MA0147.3	-2	2.18966e-05	0.0163348	0.00587102	12	GCCACCAGGTGGCGGCAGG	GGGCACGTGGCC	-
filter49	MA1524.1	-2	3.02381e-05	0.0225576	0.00643833	12	GCCACCAGGTGGCGGCAGG	GGACATATGGCG	-
filter49	MA1102.2	-3	5.09517e-05	0.0380099	0.00758967	12	GCCACCAGGTGGCGGCAGG	AGCAGGGGGCGC	+
filter49	MA1109.1	-2	9.45147e-05	0.070508	0.0108103	13	GCCACCAGGTGGCGGCAGG	GGACAGATGGCAG	+
filter49	MA1651.1	0	0.000109239	0.0814923	0.0108103	19	GCCACCAGGTGGCGGCAGG	GTTCCAAAATGGCTGCCTCCG	+
[truncated: 2,513 more rows]

## Sheet: HNF4A (transfer learning)
Query_ID	Target_ID	Optimal_offset	p-value	E-value	q-value	Overlap	Query_consensus	Target_consensus	Orientation
filter0	MA0615.1	-1	0.00019851	0.148088	0.296177	17	TTAATTTAAAGCACACTGT	CCATCGTACGTAAACTC	-
filter1	MA1478.1	-3	6.48329e-05	0.0483654	0.0967307	12	TTCAATGTGTTTTTTCAGA	AATGTAACAATT	-
filter1	MA0851.1	0	0.00055449	0.413649	0.413649	17	TTCAATGTGTTTTTTCAGA	GTGTTTGTTTACTTTTT	-
filter2	MA0620.3	-1	3.00922e-05	0.0224488	0.0209045	18	ATTAAGTGACTCTTGCTCT	TAAAGTCACGTGACTTTA	+
filter2	MA0782.2	0	5.82146e-05	0.0434281	0.0233695	15	ATTAAGTGACTCTTGCTCT	TTTGAGTGACAGCTA	+
filter2	MA0494.1	4	6.72813e-05	0.0501918	0.0233695	15	ATTAAGTGACTCTTGCTCT	TGACCTAAAGTAACCTCTG	+
filter2	MA1622.1	-2	0.000114172	0.0851722	0.0250958	14	ATTAAGTGACTCTTGCTCT	ATGATGACTCATAA	+
filter2	MA0609.2	-2	0.000153809	0.114742	0.0250958	16	ATTAAGTGACTCTTGCTCT	GCAGTGACGTCACTGC	+
filter2	MA1137.1	-3	0.000162565	0.121274	0.0250958	13	ATTAAGTGACTCTTGCTCT	TGATGACTCATAC	+
filter2	MA1149.1	5	0.000216883	0.161795	0.0299623	13	ATTAAGTGACTCTTGCTCT	TGACCTCTACATGACCTC	-
filter2	MA0615.1	-1	0.000237221	0.176967	0.0299623	17	ATTAAGTGACTCTTGCTCT	CCATCGTACGTAAACTC	-
filter2	MA1128.1	-3	0.000283738	0.211669	0.0315266	13	ATTAAGTGACTCTTGCTCT	TGATGACTCATCC	+
filter2	MA0067.1	-3	0.000294989	0.220062	0.0315266	8	ATTAAGTGACTCTTGCTCT	CCGTGACT	-
filter2	MA0489.1	0	0.000363683	0.271307	0.0352953	14	ATTAAGTGACTCTTGCTCT	AGGAGATGACTCAT	+
filter2	MA0477.2	-3	0.000443808	0.331081	0.0352953	13	ATTAAGTGACTCTTGCTCT	TGATGACTCATCC	+
filter2	MA1114.1	1	0.000443967	0.3312	0.0352953	16	ATTAAGTGACTCTTGCTCT	GGGTGAGTGACAGGCGG	+
filter2	MA1126.1	0	0.000481817	0.359436	0.0352953	16	ATTAAGTGACTCTTGCTCT	AAATGATGACGTCATC	-
filter2	MA1141.1	-3	0.000484491	0.36143	0.0352953	13	ATTAAGTGACTCTTGCTCT	CGATGACTCATCC	-
filter2	MA1101.2	0	0.000533914	0.3983	0.0353238	19	ATTAAGTGACTCTTGCTCT	AAAGCATGACTCATCATTT	+
filter2	MA1142.1	-4	0.000870444	0.649351	0.0486098	10	ATTAAGTGACTCTTGCTCT	GATGACTCAT	+
filter2	MA0851.1	0	0.000873868	0.651906	0.0486098	17	ATTAAGTGACTCTTGCTCT	AAAAAGTAAACAAACCC	+
filter2	MA1535.1	-5	0.000875052	0.652789	0.0486098	9	ATTAAGTGACTCTTGCTCT	GTGACCTCG	-
filter2	MA1111.1	-4	0.000909666	0.678611	0.0486098	11	ATTAAGTGACTCTTGCTCT	TTTGACCTTTG	-
filter2	MA0017.2	-2	0.000957661	0.714415	0.0488026	13	ATTAAGTGACTCTTGCTCT	CCCTTGACCTTTG	-
filter2	MA0014.3	-1	0.000983526	0.733711	0.0488026	12	ATTAAGTGACTCTTGCTCT	GAGCGTGACCCC	+
filter2	MA0490.2	-3	0.00112935	0.842497	0.0540265	13	ATTAAGTGACTCTTGCTCT	AAATGACTCATTT	+
filter2	MA1130.1	-4	0.00116658	0.870265	0.0540265	12	ATTAAGTGACTCTTGCTCT	GATGACTCATCC	-
filter2	MA0629.1	-1	0.00125744	0.93805	0.0563561	17	ATTAAGTGACTCTTGCTCT	TCGCTTTACAGCGTCTT	-
filter2	MA0258.2	-3	0.00129894	0.969011	0.0563969	15	ATTAAGTGACTCTTGCTCT	AGGTCACCCTGACCT	+
filter2	MA0853.1	0	0.00135098	1.00783	0.0568787	17	ATTAAGTGACTCTTGCTCT	GGTAATTAATTAATGCG	-
filter2	MA0491.2	-3	0.0016901	1.26081	0.0687246	13	ATTAAGTGACTCTTGCTCT	TGATGACTCATCC	+
filter2	MA1634.1	-4	0.00182224	1.35939	0.0687246	11	ATTAAGTGACTCTTGCTCT	TATGACTCATA	+
filter2	MA1143.1	0	0.0021221	1.58309	0.075599	10	ATTAAGTGACTCTTGCTCT	GTTACGTCAT	-
filter2	MA0496.3	-3	0.00218499	1.63	0.0758934	15	ATTAAGTGACTCTTGCTCT	TGCTGACTCAGCAAT	+
filter2	MA0462.2	-4	0.0023398	1.74549	0.0792886	11	ATTAAGTGACTCTTGCTCT	TATGACTCATA	+
filter2	MA0883.1	-1	0.00271796	2.02759	0.0899101	17	ATTAAGTGACTCTTGCTCT	TACATTAATCCGGTTCA	-
filter2	MA0495.3	-3	0.00305597	2.27976	0.0968036	16	ATTAAGTGACTCTTGCTCT	AAGTCAGCATTTTTTT	+
filter2	MA1132.1	-4	0.00322869	2.4086	0.0968036	10	ATTAAGTGACTCTTGCTCT	GATGACTCAT	+
filter2	MA0835.2	-4	0.0032379	2.41547	0.0968036	11	ATTAAGTGACTCTTGCTCT	TATGACTCATA	+
filter2	MA1110.1	-2	0.0032379	2.41547	0.0968036	11	ATTAAGTGACTCTTGCTCT	TCAATGACCTA	+
filter2	MA1536.1	-5	0.00339858	2.53534	0.098372	8	ATTAAGTGACTCTTGCTCT	ATGACCTC	-
filter2	MA0854.1	0	0.00380791	2.8407	0.10295	17	ATTAAGTGACTCTTGCTCT	GGTGATTAATTAATTCG	-
filter2	MA0592.3	-4	0.00392722	2.92971	0.10295	13	ATTAAGTGACTCTTGCTCT	TGTGACCTTGAGC	-
filter2	MA1545.1	-2	0.00489351	3.65056	0.124333	13	ATTAAGTGACTCTTGCTCT	CACATAACGGTAC	-
filter2	MA1546.1	-3	0.00492193	3.67176	0.124333	16	ATTAAGTGACTCTTGCTCT	CCGTCACGCTAATTAA	+
filter2	MA1112.2	-4	0.0052768	3.93649	0.128621	12	ATTAAGTGACTCTTGCTCT	TTTGACCTTTAA	-
filter2	MA1145.1	-3	0.00545603	4.0702	0.130697	15	ATTAAGTGACTCTTGCTCT	TGATGACGTCATCGC	+
filter2	MA0526.3	-3	0.00627825	4.68357	0.147843	14	ATTAAGTGACTCTTGCTCT	AGGTCACATGACCA	-
filter2	MA1640.1	-3	0.00667829	4.982	0.153177	15	ATTAAGTGACTCTTGCTCT	AAATGATTTATGGCT	+
filter2	MA0093.3	-3	0.00672522	5.01702	0.153177	14	ATTAAGTGACTCTTGCTCT	AGGTCACATGACCA	-
filter2	MA1134.1	-3	0.00707757	5.27987	0.153645	12	ATTAAGTGACTCTTGCTCT	GGATGACTCATC	-
filter2	MA1151.1	-6	0.00707757	5.27987	0.153645	12	ATTAAGTGACTCTTGCTCT	TGACCTACTTAT	-
filter2	MA1607.1	0	0.00720113	5.37204	0.153923	14	ATTAAGTGACTCTTGCTCT	AATATGTAAACAAA	+
filter2	MA0099.3	-4	0.00769249	5.7386	0.161209	10	ATTAAGTGACTCTTGCTCT	GATGACTCAT	-
filter2	MA0659.2	-3	0.00814736	6.07793	0.164053	15	ATTAAGTGACTCTTGCTCT	GAGTCAGCATTTTTT	+
filter2	MA0631.1	-1	0.00827952	6.17652	0.164332	17	ATTAAGTGACTCTTGCTCT	ATTAGTGATACCCTATC	-
filter2	MA0871.2	0	0.00873928	6.5195	0.170185	11	ATTAAGTGACTCTTGCTCT	CCCACGTGACC	+
filter2	MA0852.2	-2	0.00881939	6.57927	0.170185	14	ATTAAGTGACTCTTGCTCT	AATGTAAACAAGGC	+
filter2	MA1148.1	-5	0.00971982	7.25099	0.182491	14	ATTAAGTGACTCTTGCTCT	ATGACCTTTGACCTACAT	-
filter2	MA0896.1	0	0.00998302	7.44734	0.18471	17	ATTAAGTGACTCTTGCTCT	ATTCATTAATTGCTTGT	-
filter2	MA1657.1	-4	0.0101039	7.53749	0.18471	12	ATTAAGTGACTCTTGCTCT	TTTAACTCTTTC	-
filter2	MA1475.1	-4	0.011611	8.66184	0.204838	12	ATTAAGTGACTCTTGCTCT	GGTGACGTCACC	+
filter2	MA1150.1	-5	0.0116472	8.68884	0.204838	11	ATTAAGTGACTCTTGCTCT	GTGACCTAATT	-
filter2	MA0065.2	-6	0.0120076	8.9577	0.205719	13	ATTAAGTGACTCTTGCTCT	TGACCTTTGCCCTAC	-
filter2	MA0847.2	0	0.0121145	9.0374	0.205719	13	ATTAAGTGACTCTTGCTCT	GTTAAGTAAACAA	+
filter2	MA0089.2	-2	0.0121415	9.05759	0.205719	16	ATTAAGTGACTCTTGCTCT	AGAATGACTCAGCAAT	+
filter2	MA0478.1	-3	0.0124983	9.32374	0.209213	11	ATTAAGTGACTCTTGCTCT	GGATGACTCAT	+
filter2	MA0676.1	-5	0.0133161	9.93379	0.217686	9	ATTAAGTGACTCTTGCTCT	TTGACTTTT	-
filter2	MA1478.1	-1	0.0133178	9.93511	0.217686	12	ATTAAGTGACTCTTGCTCT	AATTGTTACATT	+
filter2	MA0679.2	1	0.0137391	10.2494	0.221028	15	ATTAAGTGACTCTTGCTCT	TATTTATTGATTTTTT	-
filter2	MA0706.1	-4	0.0138405	10.325	0.221028	10	ATTAAGTGACTCTTGCTCT	AGTAATTAAC	+
filter2	MA1633.1	-4	0.0147778	11.0242	0.231948	13	ATTAAGTGACTCTTGCTCT	GATGACTCAGCAA	+
filter2	MA0071.1	-6	0.0148582	11.0842	0.231948	10	ATTAAGTGACTCTTGCTCT	TGACCTTGAT	-
filter2	MA0492.1	-4	0.0164257	12.2536	0.24632	15	ATTAAGTGACTCTTGCTCT	GATGACATCATCTTT	-
filter2	MA0160.1	-5	0.0174689	13.0318	0.250979	8	ATTAAGTGACTCTTGCTCT	GTGACCTT	-
filter2	MA0150.2	-1	0.0174692	13.032	0.250979	15	ATTAAGTGACTCTTGCTCT	CAGCATGACTCAGCA	+
filter2	MA0140.2	-4	0.0186493	13.9124	0.261723	15	ATTAAGTGACTCTTGCTCT	CTTATCTGTGAGGAGCAG	+
filter2	MA0032.2	-2	0.0188809	14.0852	0.262324	11	ATTAAGTGACTCTTGCTCT	TATGTAAATAT	+
filter2	MA0030.1	-1	0.0191519	14.2873	0.263455	14	ATTAAGTGACTCTTGCTCT	ATTGTTTACGTTTG	-
filter2	MA1544.1	-2	0.0203788	15.2026	0.275255	14	ATTAAGTGACTCTTGCTCT	CAAATAACGGTTTT	-
filter2	MA0895.1	-4	0.0210173	15.6789	0.280775	10	ATTAAGTGACTCTTGCTCT	GTTAACTAGT	-
filter2	MA0498.2	-5	0.0229149	17.0945	0.290122	7	ATTAAGTGACTCTTGCTCT	TTGACAG	+
filter2	MA0159.1	5	0.0230339	17.1833	0.290122	12	ATTAAGTGACTCTTGCTCT	TGACCTCTCCATGACCT	-
filter2	MA0730.1	5	0.0230339	17.1833	0.290122	12	ATTAAGTGACTCTTGCTCT	TGACCTTTGCATGACCT	-
filter2	MA0050.2	0	0.0233835	17.4441	0.290122	19	ATTAAGTGACTCTTGCTCT	TTTTACTTTCACTTTCACTTT	+
filter2	MA0744.2	-2	0.0235711	17.584	0.290122	16	ATTAAGTGACTCTTGCTCT	AAAGCAACAGGTGGTT	+
filter2	MA1645.1	-3	0.0244946	18.273	0.290122	14	ATTAAGTGACTCTTGCTCT	TAACCACTCAAGAA	+
filter2	MA1652.1	-3	0.0244946	18.273	0.290122	14	ATTAAGTGACTCTTGCTCT	TTCTCACCTCCTCC	-
filter2	MA0018.4	-4	0.0246403	18.3817	0.290122	13	ATTAAGTGACTCTTGCTCT	TATGACATCATAA	-
filter2	MA0066.1	5	0.0249461	18.6098	0.291253	15	ATTAAGTGACTCTTGCTCT	GTAGGTCACGGTGACCTACT	+
filter2	MA0874.1	0	0.0273348	20.3918	0.312924	17	ATTAAGTGACTCTTGCTCT	GTCCATTAATTAATGGA	+
filter2	MA1135.1	-4	0.0274779	20.4985	0.312924	10	ATTAAGTGACTCTTGCTCT	GATGACTCAT	+
filter2	MA1651.1	3	0.0290881	21.6997	0.32494	18	ATTAAGTGACTCTTGCTCT	GTTCCAAAATGGCTGCCTCCG	+
filter2	MA0692.1	0	0.0293445	21.891	0.32494	10	ATTAAGTGACTCTTGCTCT	ATCACGTGAC	+
filter2	MA1632.1	-4	0.0296411	22.1123	0.32494	13	ATTAAGTGACTCTTGCTCT	AATGACCTCATTT	-
filter2	MA1107.2	-3	0.0297024	22.158	0.32494	16	ATTAAGTGACTCTTGCTCT	CAGCCACACCCACCCC	+
filter2	MA0080.5	2	0.0310139	23.1364	0.330092	18	ATTAAGTGACTCTTGCTCT	TTTTTCACTTCCTCTTTTTT	-
filter2	MA0846.1	-2	0.0310465	23.1607	0.330092	12	ATTAAGTGACTCTTGCTCT	TAAGTAAACAAA	+
filter2	MA1138.1	-4	0.0313219	23.3661	0.330092	10	ATTAAGTGACTCTTGCTCT	GATGACTCAT	+
filter2	MA1639.1	-4	0.0314977	23.4973	0.330092	13	ATTAAGTGACTCTTGCTCT	AATGATTGATGAC	-
filter2	MA0476.1	-4	0.0318364	23.75	0.330092	11	ATTAAGTGACTCTTGCTCT	TGTGACTCATT	+
filter2	MA0604.1	-5	0.033382	24.903	0.338877	8	ATTAAGTGACTCTTGCTCT	ATGACGTA	+
filter2	MA1144.1	-4	0.0334155	24.928	0.338877	10	ATTAAGTGACTCTTGCTCT	GATGACTCAT	+
filter2	MA1113.2	-4	0.0355223	26.4996	0.341489	13	ATTAAGTGACTCTTGCTCT	AATGATTTATGAC	-
filter2	MA1683.1	-1	0.036103	26.9329	0.341489	11	ATTAAGTGACTCTTGCTCT	TATGTTTACAT	-
filter2	MA0898.1	0	0.0361309	26.9537	0.341489	17	ATTAAGTGACTCTTGCTCT	ATTCTTTAATTGCTTGT	-
filter2	MA1621.1	-3	0.0371197	27.6913	0.343818	14	ATTAAGTGACTCTTGCTCT	CGAACACCTGTCCC	+
filter2	MA0594.2	-3	0.0379739	28.3285	0.349401	10	ATTAAGTGACTCTTGCTCT	CGTTTACGAC	-
filter2	MA1474.1	-4	0.0396633	29.5888	0.357835	12	ATTAAGTGACTCTTGCTCT	GGTGACGTGGCA	-
filter2	MA0643.1	-5	0.0430668	32.1278	0.376323	10	ATTAAGTGACTCTTGCTCT	ATGACCTTGA	-
filter2	MA0481.3	-1	0.0434413	32.4072	0.377223	11	ATTAAGTGACTCTTGCTCT	TATGTTTACAT	-
filter2	MA0829.2	-3	0.0441002	32.8987	0.378217	14	ATTAAGTGACTCTTGCTCT	AGATCACCTGATCT	+
filter2	MA0072.1	-5	0.0441002	32.8987	0.378217	14	ATTAAGTGACTCTTGCTCT	TTGACCTACTTATA	-
filter2	MA0148.4	-3	0.0474356	35.3869	0.394642	12	ATTAAGTGACTCTTGCTCT	ATGTAAACATGT	+
filter2	MA0117.2	1	0.0474356	35.3869	0.394642	11	ATTAAGTGACTCTTGCTCT	AAAATGCTGACT	+
filter2	MA0775.1	-5	0.0500093	37.307	0.411131	8	ATTAAGTGACTCTTGCTCT	TTGACAGG	+
filter2	MA1119.1	-1	0.0516987	38.5673	0.416874	16	ATTAAGTGACTCTTGCTCT	AACTGAAACCTGATAC	+
filter2	MA0047.3	-1	0.0520452	38.8257	0.416874	11	ATTAAGTGACTCTTGCTCT	TATGTTTACAT	-
filter2	MA0509.2	-3	0.0522082	38.9473	0.416874	14	ATTAAGTGACTCTTGCTCT	CTGTTGCTATGGCA	+
filter2	MA0844.1	-4	0.0522082	38.9473	0.416874	14	ATTAAGTGACTCTTGCTCT	GATGACGTGGCATT	-
filter2	MA0505.1	-4	0.0525758	39.2216	0.417411	15	ATTAAGTGACTCTTGCTCT	GCTGACCTTGAACTT	-
filter2	MA1133.1	-4	0.0533246	39.7801	0.419028	12	ATTAAGTGACTCTTGCTCT	AATGACGTCACA	-
filter2	MA1523.1	-5	0.0550578	41.0731	0.426249	10	ATTAAGTGACTCTTGCTCT	GTGAGTGTAC	-
filter2	MA1104.2	-1	0.0565012	42.1499	0.433705	13	ATTAAGTGACTCTTGCTCT	TTATCTTATCTTT	+
filter2	MA0003.4	-4	0.0583097	43.4991	0.43984	14	ATTAAGTGACTCTTGCTCT	ATTGCCTCAGGCCA	+
filter2	MA0603.1	-1	0.0584707	43.6192	0.43984	10	ATTAAGTGACTCTTGCTCT	GCACGTGACC	-
filter2	MA0897.1	0	0.0584932	43.636	0.43984	17	ATTAAGTGACTCTTGCTCT	ATTCTTTAATTGCTTGT	-
filter2	MA1540.1	-5	0.0585667	43.6908	0.43984	11	ATTAAGTGACTCTTGCTCT	GTGACCTTGAC	-
filter2	MA0642.1	-4	0.0620637	46.2995	0.456377	10	ATTAAGTGACTCTTGCTCT	GCTAATTGGG	-
filter2	MA0644.1	-4	0.0620637	46.2995	0.456377	10	ATTAAGTGACTCTTGCTCT	GTTAATTGGT	-
filter2	MA0499.2	-5	0.0631825	47.1341	0.462017	13	ATTAAGTGACTCTTGCTCT	GGGACAGGTGCTG	-
filter2	MA0063.2	-3	0.0657778	49.0702	0.473519	11	ATTAAGTGACTCTTGCTCT	TTTTGAGTGGT	-
filter2	MA1647.1	-3	0.0657778	49.0702	0.473519	11	ATTAAGTGACTCTTGCTCT	TAGAAACAGAC	-
filter2	MA0858.1	5	0.0682711	50.9302	0.488934	12	ATTAAGTGACTCTTGCTCT	TGACCTTTAGTTGACCT	-
filter2	MA0596.1	0	0.069819	52.085	0.489919	10	ATTAAGTGACTCTTGCTCT	ATGGGGTGAT	+
filter2	MA0662.1	-4	0.069819	52.085	0.489919	10	ATTAAGTGACTCTTGCTCT	GTTAATTAGA	-
filter2	MA0887.1	-4	0.069819	52.085	0.489919	10	ATTAAGTGACTCTTGCTCT	GCTAATTACC	-
filter2	MA0903.1	-4	0.069819	52.085	0.489919	10	ATTAAGTGACTCTTGCTCT	GCTAATTAGT	-
filter2	MA1615.1	-4	0.0705317	52.6166	0.492367	13	ATTAAGTGACTCTTGCTCT	CCTGGCCCCAGGG	-
filter2	MA0712.2	-3	0.0708767	52.874	0.492367	12	ATTAAGTGACTCTTGCTCT	TTCTAATCCCTT	-
filter3	MA0620.3	-1	2.5243e-09	1.88313e-06	1.46684e-06	18	GTGTGGTCACGTGATCTCC	TAAAGTCACGTGACTTTA	+
filter3	MA0615.1	-2	4.14216e-09	3.09005e-06	1.46684e-06	17	GTGTGGTCACGTGATCTCC	GAGTGTACGTAAGATGG	+
filter3	MA1126.1	0	3.02736e-06	0.00225841	0.000857647	16	GTGTGGTCACGTGATCTCC	AAATGATGACGTCATC	-
filter3	MA0526.3	-3	2.8619e-05	0.0213498	0.00525979	14	GTGTGGTCACGTGATCTCC	TGGTCATGTGACCT	+
filter3	MA0609.2	-2	2.9706e-05	0.0221606	0.00525979	16	GTGTGGTCACGTGATCTCC	GCAGTGACGTCACTGC	+
filter3	MA1145.1	-2	6.32229e-05	0.0471643	0.00995055	15	GTGTGGTCACGTGATCTCC	GCGATGACGTCATCA	-
filter3	MA0093.3	-3	0.000120853	0.0901563	0.0171188	14	GTGTGGTCACGTGATCTCC	TGGTCATGTGACCT	+
filter3	MA1475.1	-4	0.000212125	0.158245	0.0231133	12	GTGTGGTCACGTGATCTCC	GGTGACGTCACC	+
filter3	MA0692.1	-5	0.000282064	0.21042	0.0266361	10	GTGTGGTCACGTGATCTCC	GTCACGTGAT	-
filter3	MA0464.2	-5	0.000766798	0.572032	0.0611488	10	GTGTGGTCACGTGATCTCC	GTCACGTGAT	-
filter3	MA1474.1	-4	0.000777043	0.579674	0.0611488	12	GTGTGGTCACGTGATCTCC	TGCCACGTCACC	+
filter3	MA0664.1	-5	0.000946838	0.706341	0.0664086	10	GTGTGGTCACGTGATCTCC	ATCACGTGAT	+
filter3	MA0147.3	-4	0.00103007	0.768432	0.0664086	12	GTGTGGTCACGTGATCTCC	GGCCACGTGCCC	+
filter3	MA1143.1	-5	0.00105061	0.783753	0.0664086	10	GTGTGGTCACGTGATCTCC	GTTACGTCAT	-
filter3	MA0864.2	-2	0.00107829	0.804408	0.0664086	16	GTGTGGTCACGTGATCTCC	GTTTTGGCGCCATTTC	+
filter3	MA0603.1	-4	0.00116464	0.868821	0.0687377	10	GTGTGGTCACGTGATCTCC	GGTCACGTGC	+
filter3	MA0527.1	-3	0.0013983	1.04313	0.0714449	15	GTGTGGTCACGTGATCTCC	CTCTCGCGAGATCTG	+
filter3	MA1464.1	-5	0.00142717	1.06467	0.0714449	10	GTGTGGTCACGTGATCTCC	GGCACGTGAC	-
filter3	MA0829.2	-3	0.00178364	1.33059	0.0789536	14	GTGTGGTCACGTGATCTCC	AGATCAGGTGATCT	-
filter3	MA0018.4	-3	0.00188115	1.40334	0.0807467	13	GTGTGGTCACGTGATCTCC	TTATGATGTCATA	+
filter3	MA0104.4	-4	0.0029944	2.23382	0.106039	12	GTGTGGTCACGTGATCTCC	GGCCACGTGGCC	+
filter3	MA1133.1	-4	0.0029944	2.23382	0.106039	12	GTGTGGTCACGTGATCTCC	TGTGACGTCATT	+
filter3	MA0067.1	-4	0.00326004	2.43199	0.11263	8	GTGTGGTCACGTGATCTCC	AGTCACGC	+
filter3	MA0629.1	-2	0.00358491	2.67434	0.114872	17	GTGTGGTCACGTGATCTCC	AAGACGCTGTAAAGCGA	+
filter3	MA0831.2	-7	0.00362844	2.70682	0.114872	8	GTGTGGTCACGTGATCTCC	CACGTGAC	+
filter3	MA1621.1	-3	0.00364931	2.72238	0.114872	14	GTGTGGTCACGTGATCTCC	GGGACAGGTGTTCG	-
filter3	MA0825.1	-5	0.00448945	3.34913	0.136602	10	GTGTGGTCACGTGATCTCC	GGCACGTGGT	-
filter3	MA0638.1	-3	0.00459321	3.42653	0.136602	14	GTGTGGTCACGTGATCTCC	GTGCCACGTCATCA	+
filter3	MA0025.2	-4	0.00462896	3.4532	0.136602	13	GTGTGGTCACGTGATCTCC	TATTATGCAATAT	+
filter3	MA0058.3	-5	0.00537224	4.00769	0.155301	10	GTGTGGTCACGTGATCTCC	AGCACGTGGT	-
filter3	MA0844.1	-2	0.0057571	4.2948	0.159898	14	GTGTGGTCACGTGATCTCC	AATGCCACGTCATC	+
filter3	MA0494.1	0	0.00576323	4.29937	0.159898	19	GTGTGGTCACGTGATCTCC	CAGAGGTTACTTTAGGTCA	-
filter3	MA0594.2	-3	0.00586992	4.37896	0.159898	10	GTGTGGTCACGTGATCTCC	CGTTTACGAC	-
filter3	MA1636.1	-3	0.00635562	4.74129	0.169862	15	GTGTGGTCACGTGATCTCC	AAATGATGCAATCAT	+
filter3	MA0663.1	-5	0.00699186	5.21593	0.170758	10	GTGTGGTCACGTGATCTCC	ATCACGTGAT	+
filter3	MA1099.2	-5	0.00699186	5.21593	0.170758	10	GTGTGGTCACGTGATCTCC	GCCACGTGCC	-
filter3	MA1106.1	-4	0.00699186	5.21593	0.170758	10	GTGTGGTCACGTGATCTCC	GGGCACGTAC	-
filter3	MA1566.1	-5	0.00762226	5.68621	0.182501	10	GTGTGGTCACGTGATCTCC	GAGGTGTGAA	+
filter3	MA0043.3	-3	0.00773039	5.76687	0.182501	14	GTGTGGTCACGTGATCTCC	TTGTTATGCAACAA	+
filter3	MA0492.1	-4	0.00786194	5.86501	0.182564	15	GTGTGGTCACGTGATCTCC	GATGACATCATCTTT	-
filter3	MA0632.2	-6	0.00830335	6.1943	0.189704	10	GTGTGGTCACGTGATCTCC	TCACGCGCAC	+
filter3	MA1579.1	0	0.00904128	6.7448	0.199473	15	GTGTGGTCACGTGATCTCC	ATCTTTTCTGGAGTA	-
filter3	MA1139.1	-4	0.00929422	6.93349	0.199473	12	GTGTGGTCACGTGATCTCC	GATGACGTCATC	+
filter3	MA0014.3	-2	0.0116752	8.70972	0.232928	12	GTGTGGTCACGTGATCTCC	GGGGTCACGCTC	-
filter3	MA0834.1	-3	0.0118665	8.8524	0.233456	14	GTGTGGTCACGTGATCTCC	CGATGACGTCATCG	-
filter3	MA0636.1	-5	0.0126001	9.3997	0.234842	10	GTGTGGTCACGTGATCTCC	GTCACGTGAC	+
filter3	MA1129.1	-5	0.0126001	9.3997	0.234842	10	GTGTGGTCACGTGATCTCC	ATGACGTCAT	+
filter3	MA1545.1	-5	0.0132816	9.90806	0.238143	13	GTGTGGTCACGTGATCTCC	GTACCGTTATGTG	+
filter3	MA0830.2	-3	0.0132816	9.90806	0.238143	13	GTGTGGTCACGTGATCTCC	GGGGCAGGTGCCG	-
filter3	MA0862.1	-6	0.0144485	10.7786	0.252449	8	GTGTGGTCACGTGATCTCC	TTACGTAA	+
filter3	MA0639.1	-4	0.0145936	10.8868	0.252449	12	GTGTGGTCACGTGATCTCC	TGTTACGTAATA	-
filter3	MA0843.1	-4	0.0157032	11.7146	0.263955	12	GTGTGGTCACGTGATCTCC	TGTTACGTAATA	-
filter3	MA0626.1	-5	0.0160459	11.9702	0.263955	10	GTGTGGTCACGTGATCTCC	GGCACGTGTC	+
filter3	MA0871.2	-5	0.0165474	12.3443	0.263955	11	GTGTGGTCACGTGATCTCC	CCCACGTGACC	+
filter3	MA0828.1	-5	0.0173684	12.9568	0.270355	10	GTGTGGTCACGTGATCTCC	GTCACGTGAT	-
filter3	MA1546.1	-3	0.0183428	13.6837	0.282419	16	GTGTGGTCACGTGATCTCC	CCGTCACGCTAATTAA	+
filter3	MA1560.1	-5	0.0187871	14.0152	0.283105	10	GTGTGGTCACGTGATCTCC	CGCACGTGCA	+
filter3	MA1645.1	-3	0.0191729	14.303	0.285877	14	GTGTGGTCACGTGATCTCC	TAACCACTCAAGAA	+
filter3	MA0154.4	-1	0.0202201	15.0842	0.296036	15	GTGTGGTCACGTGATCTCC	AGTCCCCAGGGGACT	+
filter3	MA1607.1	-5	0.0204969	15.2907	0.296036	14	GTGTGGTCACGTGATCTCC	AATATGTAAACAAA	+
filter3	MA1131.1	-5	0.0206902	15.4349	0.296036	11	GTGTGGTCACGTGATCTCC	ATGACGTCATC	-
filter3	MA1121.1	-1	0.0216874	16.1788	0.307201	13	GTGTGGTCACGTGATCTCC	GGCTGGAATGTGA	-
filter3	MA1127.1	-5	0.0239426	17.8612	0.326101	11	GTGTGGTCACGTGATCTCC	ATGACGTCATC	-
filter3	MA1136.1	-5	0.0255466	19.0577	0.338192	10	GTGTGGTCACGTGATCTCC	ATGACGTCAT	+
filter3	MA0743.2	0	0.026664	19.8914	0.340265	16	GTGTGGTCACGTGATCTCC	AATTCAACAGGTGGTT	+
filter3	MA1119.1	-1	0.026664	19.8914	0.340265	16	GTGTGGTCACGTGATCTCC	AACTGAAACCTGATAC	+
filter3	MA1108.2	-5	0.0275408	20.5454	0.346494	10	GTGTGGTCACGTGATCTCC	GCCATGTGTC	-
filter3	MA1648.1	-4	0.0276413	20.6204	0.346494	11	GTGTGGTCACGTGATCTCC	CGGCAGGTGCG	-
filter3	MA0744.2	0	0.0283429	21.1438	0.352172	16	GTGTGGTCACGTGATCTCC	AAAGCAACAGGTGGTT	+
filter3	MA0259.1	-6	0.0291673	21.7588	0.35621	8	GTGTGGTCACGTGATCTCC	GCACGTCC	-
filter3	MA0140.2	3	0.0294947	22.0031	0.35621	15	GTGTGGTCACGTGATCTCC	CTGCTCCTCACAGATAAG	-
filter3	MA0839.1	-3	0.0323107	24.1038	0.384605	14	GTGTGGTCACGTGATCTCC	ATGCCACGTCATCA	+
filter3	MA0733.1	0	0.0339652	25.338	0.398684	16	GTGTGGTCACGTGATCTCC	TTACGCCCACGCATTT	+
filter3	MA0080.5	2	0.0340564	25.4061	0.398684	18	GTGTGGTCACGTGATCTCC	AAAAAAGAGGAAGTGAAAAA	+
filter3	MA0673.1	-5	0.0353361	26.3607	0.406938	9	GTGTGGTCACGTGATCTCC	TTCAAGTGG	-
filter3	MA0522.3	-4	0.0365847	27.2922	0.414576	11	GTGTGGTCACGTGATCTCC	GGGCAGGTGCG	-
filter3	MA0853.1	-2	0.038032	28.3719	0.427557	17	GTGTGGTCACGTGATCTCC	CGCATTAATTAATTACC	+
filter3	MA1631.1	-3	0.0446607	33.3169	0.48063	13	GTGTGGTCACGTGATCTCC	GGGGCAGGTGCTG	-
filter3	MA0598.3	0	0.0453058	33.7982	0.482522	15	GTGTGGTCACGTGATCTCC	GAAACAGGAAGTGAG	-
filter3	MA0102.4	-3	0.0469106	34.9953	0.488593	14	GTGTGGTCACGTGATCTCC	ATATTGTGCAATAA	-
filter3	MA0162.4	0	0.0469106	34.9953	0.488593	14	GTGTGGTCACGTGATCTCC	GGGCGTGGGCGTGG	-
filter3	MA0814.2	0	0.0469106	34.9953	0.488593	14	GTGTGGTCACGTGATCTCC	CCCGCCTCAGGCCC	-
filter3	MA0103.3	-4	0.0479746	35.789	0.496027	11	GTGTGGTCACGTGATCTCC	GCGCAGGTGGG	-
filter3	MA0616.2	-5	0.0490761	36.6108	0.496543	10	GTGTGGTCACGTGATCTCC	GGCACGTGCC	+
filter3	MA0003.4	0	0.0498399	37.1806	0.497169	14	GTGTGGTCACGTGATCTCC	ATTGCCTCAGGCCA	+
filter3	MA0852.2	-5	0.0498399	37.1806	0.497169	14	GTGTGGTCACGTGATCTCC	GCCTTGTTTACATT	-
filter4	MA0500.2	-2	0.000608707	0.454096	0.228945	12	CTGATCAGCTTCCTCACTC	CAGCAGCTGCTG	+
filter4	MA0140.2	0	0.000731582	0.54576	0.228945	18	CTGATCAGCTTCCTCACTC	CTTATCTGTGAGGAGCAG	+
filter4	MA0495.3	-1	0.000837322	0.624642	0.228945	16	CTGATCAGCTTCCTCACTC	AAGTCAGCATTTTTTT	+
filter4	MA1100.2	-3	0.000925941	0.690752	0.228945	10	CTGATCAGCTTCCTCACTC	GGCAGCTGCC	+
filter4	MA0629.1	3	0.00108255	0.807585	0.228945	14	CTGATCAGCTTCCTCACTC	TCGCTTTACAGCGTCTT	-
filter4	MA0830.2	-2	0.00141607	1.05639	0.2354	13	CTGATCAGCTTCCTCACTC	CGGCACCTGCCCC	+
filter4	MA1119.1	-1	0.0014311	1.0676	0.2354	16	CTGATCAGCTTCCTCACTC	GTATCAGGTTTCAGTT	-
filter4	MA0659.2	-1	0.00225053	1.6789	0.326025	15	CTGATCAGCTTCCTCACTC	GAGTCAGCATTTTTT	+
filter4	MA0615.1	0	0.0024225	1.80719	0.326025	17	CTGATCAGCTTCCTCACTC	GAGTGTACGTAAGATGG	+
filter4	MA1621.1	-1	0.00281541	2.10029	0.332322	14	CTGATCAGCTTCCTCACTC	CGAACACCTGTCCC	+
filter4	MA1472.1	-3	0.00324273	2.41908	0.332322	10	CTGATCAGCTTCCTCACTC	AACAGCTGTT	+
filter4	MA1652.1	-1	0.0032697	2.4392	0.332322	14	CTGATCAGCTTCCTCACTC	TTCTCACCTCCTCC	-
filter4	MA1631.1	-2	0.00370134	2.7612	0.332322	13	CTGATCAGCTTCCTCACTC	CAGCACCTGCCCC	+
filter4	MA0620.3	1	0.00381618	2.84687	0.332322	17	CTGATCAGCTTCCTCACTC	TAAAGTCACGTGACTTTA	+
filter4	MA1655.1	0	0.00408749	3.04927	0.336174	12	CTGATCAGCTTCCTCACTC	GGGAACAGCCAC	+
filter4	MA0117.2	-2	0.00479711	3.57864	0.373771	12	CTGATCAGCTTCCTCACTC	AGTCAGCATTTT	-
filter4	MA1619.1	-2	0.00561841	4.19134	0.391068	12	CTGATCAGCTTCCTCACTC	GCACAGCTGTGC	+
filter4	MA1618.1	-1	0.00583553	4.35331	0.391068	13	CTGATCAGCTTCCTCACTC	TAAACATCTGTTT	-
filter4	MA1642.1	-2	0.0072831	5.43319	0.431277	13	CTGATCAGCTTCCTCACTC	TGCCATCTGTTCC	-
filter4	MA0829.2	-1	0.00831174	6.20056	0.440085	14	CTGATCAGCTTCCTCACTC	AGATCACCTGATCT	+
filter4	MA1641.1	-2	0.00891821	6.65299	0.440085	12	CTGATCAGCTTCCTCACTC	GAACAGCTGTTC	+
filter4	MA1648.1	-3	0.00926086	6.9086	0.442252	11	CTGATCAGCTTCCTCACTC	CGCACCTGCCG	+
filter4	MA0521.1	-3	0.0100204	7.4752	0.463568	11	CTGATCAGCTTCCTCACTC	AACAGCTGCAG	+
filter5	MA0883.1	-1	1.23398e-05	0.00920546	0.0173019	17	AAAGCATAGATCAGATCAT	TGAACCGGATTAATGAA	+
filter5	MA0140.2	4	3.05458e-05	0.0227872	0.0214146	14	AAAGCATAGATCAGATCAT	CTGCTCCTCACAGATAAG	-
filter5	MA0615.1	0	5.69834e-05	0.0425097	0.0266327	17	AAAGCATAGATCAGATCAT	CCATCGTACGTAAACTC	-
filter5	MA0620.3	0	0.000468037	0.349156	0.0880544	18	AAAGCATAGATCAGATCAT	TAAAGTCACGTGACTTTA	+
filter5	MA0854.1	-1	0.000490918	0.366225	0.0880544	17	AAAGCATAGATCAGATCAT	GGTGATTAATTAATTCG	-
filter5	MA1104.2	-5	0.000502404	0.374794	0.0880544	13	AAAGCATAGATCAGATCAT	AAAGATAAGATAA	-
filter5	MA0712.2	-4	0.000727871	0.542992	0.100884	12	AAAGCATAGATCAGATCAT	AAGGGATTAGAA	+
filter5	MA0035.4	-5	0.000763574	0.569626	0.100884	11	AAAGCATAGATCAGATCAT	ATAGATTAGAA	-
filter5	MA0853.1	-1	0.000791454	0.590425	0.100884	17	AAAGCATAGATCAGATCAT	GGTAATTAATTAATGCG	-
filter5	MA1126.1	-4	0.00102288	0.763067	0.119517	15	AAAGCATAGATCAGATCAT	AAATGATGACGTCATC	-
filter5	MA0874.1	-1	0.00125794	0.938424	0.13388	17	AAAGCATAGATCAGATCAT	GTCCATTAATTAATGGA	+
filter5	MA0662.1	-5	0.00150956	1.12613	0.13388	10	AAAGCATAGATCAGATCAT	TCTAATTAAC	+
filter5	MA0851.1	-2	0.00170007	1.26826	0.13388	17	AAAGCATAGATCAGATCAT	GTGTTTGTTTACTTTTT	-
filter5	MA0629.1	-1	0.0019719	1.47104	0.13388	17	AAAGCATAGATCAGATCAT	AAGACGCTGTAAAGCGA	+
filter5	MA0036.3	-5	0.00200495	1.49569	0.13388	11	AAAGCATAGATCAGATCAT	AAAGATAAGAA	-
filter5	MA0706.1	-5	0.00203651	1.51924	0.13388	10	AAAGCATAGATCAGATCAT	GTTAATTACT	-
filter5	MA0494.1	-4	0.00231628	1.72795	0.13388	15	AAAGCATAGATCAGATCAT	CAGAGGTTACTTTAGGTCA	-
filter5	MA0891.1	-5	0.00247525	1.84653	0.13388	10	AAAGCATAGATCAGATCAT	GCGGATTAGG	-
filter5	MA0609.2	-1	0.00297724	2.22102	0.13388	16	AAAGCATAGATCAGATCAT	GCAGTGACGTCACTGC	+
filter5	MA1640.1	-1	0.0029951	2.23435	0.13388	15	AAAGCATAGATCAGATCAT	AGCCATAAATCATTT	-
filter5	MA0903.1	-5	0.00299797	2.23648	0.13388	10	AAAGCATAGATCAGATCAT	ACTAATTAGC	+
filter5	MA0896.1	-2	0.00304969	2.27507	0.13388	17	AAAGCATAGATCAGATCAT	ACAAGCAATTAATGAAT	+
filter5	MA0719.1	-6	0.00305547	2.27938	0.13388	8	AAAGCATAGATCAGATCAT	GGGATTAT	-
filter5	MA0887.1	-5	0.00329511	2.45815	0.136384	10	AAAGCATAGATCAGATCAT	GGTAATTAGC	+
filter5	MA1137.1	-3	0.00334536	2.49564	0.136384	13	AAAGCATAGATCAGATCAT	GTATGAGTCATCA	-
filter5	MA1518.1	-6	0.00340442	2.5397	0.136384	8	AAAGCATAGATCAGATCAT	GCAATTAC	+
filter5	MA0602.1	0	0.00364018	2.71557	0.141778	14	AAAGCATAGATCAGATCAT	TTTAGCAATATTAG	-
filter5	MA1622.1	-3	0.00424064	3.16352	0.152594	14	AAAGCATAGATCAGATCAT	TTATGAGTCATCAT	-
filter5	MA0492.1	-5	0.0043468	3.24272	0.152594	14	AAAGCATAGATCAGATCAT	AAAGATGATGTCATC	+
filter5	MA0888.1	-5	0.0043532	3.24749	0.152594	10	AAAGCATAGATCAGATCAT	GGTAATTAGC	+
filter5	MA0892.1	-5	0.0043532	3.24749	0.152594	10	AAAGCATAGATCAGATCAT	CCTAATTAAA	+
filter5	MA1101.2	0	0.00459737	3.42964	0.155497	19	AAAGCATAGATCAGATCAT	AAATGATGAGTCATGCTTT	-
filter5	MA0634.1	-5	0.00476874	3.55748	0.155497	10	AAAGCATAGATCAGATCAT	TCTAATTAAA	+
filter5	MA1497.1	-5	0.00521971	3.8939	0.166334	10	AAAGCATAGATCAGATCAT	GGTAATTAAC	+
filter5	MA0884.1	-6	0.00536208	4.00011	0.167074	13	AAAGCATAGATCAGATCAT	TTGATTAAATTAG	-
filter5	MA0648.1	-5	0.00570874	4.25872	0.170306	10	AAAGCATAGATCAGATCAT	GGGGATTAGC	-
filter5	MA0699.1	-5	0.00623862	4.65401	0.176356	10	AAAGCATAGATCAGATCAT	GCCAATTAGC	+
filter5	MA0037.3	-7	0.00634849	4.73598	0.176356	8	AAAGCATAGATCAGATCAT	AGATAAGA	+
filter5	MA1151.1	-1	0.00641464	4.78532	0.176356	12	AAAGCATAGATCAGATCAT	ATAAGTAGGTCA	+
filter5	MA1607.1	-5	0.00713224	5.32065	0.188685	14	AAAGCATAGATCAGATCAT	TTTGTTTACATATT	-
filter5	MA0642.1	-5	0.00810392	6.04552	0.190232	10	AAAGCATAGATCAGATCAT	CCCAATTAGC	+
filter5	MA0644.1	-5	0.00810392	6.04552	0.190232	10	AAAGCATAGATCAGATCAT	ACCAATTAAC	+
filter5	MA0766.2	-6	0.00810392	6.04552	0.190232	10	AAAGCATAGATCAGATCAT	CAGATAAGGA	+
filter5	MA0852.2	-3	0.00824084	6.14767	0.190232	14	AAAGCATAGATCAGATCAT	GCCTTGTTTACATT	-
filter5	MA0782.2	-4	0.00827612	6.17398	0.190232	15	AAAGCATAGATCAGATCAT	TTTGAGTGACAGCTA	+
filter5	MA0025.2	-2	0.00908705	6.77894	0.205503	13	AAAGCATAGATCAGATCAT	ATATTGCATAATA	-
filter5	MA0482.2	-5	0.00947512	7.06844	0.210878	12	AAAGCATAGATCAGATCAT	AAAGATAAGGAA	-
filter5	MA0898.1	-2	0.00977448	7.29176	0.214142	17	AAAGCATAGATCAGATCAT	ACAAGCAATTAAAGAAT	+
filter5	MA1149.1	-6	0.0100767	7.51719	0.215309	13	AAAGCATAGATCAGATCAT	GAGGTCATGTAGAGGTCA	+
filter5	MA1535.1	-5	0.0102884	7.67517	0.215309	9	AAAGCATAGATCAGATCAT	CGAGGTCAC	+
filter5	MA1471.1	-2	0.0110316	8.22958	0.224419	12	AAAGCATAGATCAGATCAT	AAAAACCATTAC	+
filter5	MA1150.1	-3	0.011114	8.29103	0.224419	11	AAAGCATAGATCAGATCAT	AATTAGGTCAC	+
filter5	MA1143.1	-9	0.011364	8.47752	0.224419	10	AAAGCATAGATCAGATCAT	ATGACGTAAC	+
filter5	MA1545.1	-6	0.0121517	9.06517	0.236384	13	AAAGCATAGATCAGATCAT	CACATAACGGTAC	-
filter5	MA0661.1	-5	0.0123432	9.20806	0.236384	10	AAAGCATAGATCAGATCAT	GTTAATTAGC	-
filter5	MA1536.1	-6	0.0124756	9.3068	0.236384	8	AAAGCATAGATCAGATCAT	GAGGTCAT	+
filter5	MA1495.1	-6	0.0136821	10.2069	0.252422	8	AAAGCATAGATCAGATCAT	GTAATTAC	+
filter5	MA0043.3	-2	0.0144296	10.7645	0.257891	14	AAAGCATAGATCAGATCAT	TTGTTGCATAACAA	-
filter5	MA0879.1	-5	0.0145303	10.8396	0.257891	10	AAAGCATAGATCAGATCAT	CCTAATTATC	+
filter5	MA1480.1	-6	0.0145303	10.8396	0.257891	10	AAAGCATAGATCAGATCAT	GGGATTATCT	-
filter5	MA0897.1	-2	0.0153291	11.4355	0.264106	17	AAAGCATAGATCAGATCAT	ACAAGCAATTAAAGAAT	+
filter5	MA1652.1	-2	0.0154456	11.5224	0.264106	14	AAAGCATAGATCAGATCAT	GGAGGAGGTGAGAA	+
filter5	MA1111.1	-4	0.0163636	12.2072	0.272606	11	AAAGCATAGATCAGATCAT	CAAAGGTCAAA	+
filter5	MA0705.1	-6	0.0164072	12.2398	0.272606	8	AAAGCATAGATCAGATCAT	CTAATTAG	-
filter5	MA0489.1	0	0.016526	12.3284	0.272606	14	AAAGCATAGATCAGATCAT	AGGAGATGACTCAT	+
filter5	MA0018.4	-3	0.0172856	12.8951	0.28013	13	AAAGCATAGATCAGATCAT	TATGACATCATAA	-
filter5	MA1145.1	-2	0.0173817	12.9667	0.28013	15	AAAGCATAGATCAGATCAT	TGATGACGTCATCGC	+
filter5	MA1113.2	-2	0.0198357	14.7974	0.312497	13	AAAGCATAGATCAGATCAT	GTCATAAATCATT	+
filter5	MA1128.1	-3	0.0212333	15.8401	0.32146	13	AAAGCATAGATCAGATCAT	GGATGAGTCATCA	-
filter5	MA1608.1	-5	0.0220509	16.45	0.32146	11	AAAGCATAGATCAGATCAT	ATCCATTAGCA	+
filter5	MA0714.1	-6	0.0221007	16.4871	0.32146	9	AAAGCATAGATCAGATCAT	GGGATTAAG	-
filter5	MA0631.1	-1	0.0222388	16.5901	0.32146	17	AAAGCATAGATCAGATCAT	GATAGGGTATCACTTAT	+
filter5	MA1636.1	-1	0.0224922	16.7792	0.321806	15	AAAGCATAGATCAGATCAT	ATGATTGCATCATTT	-
filter5	MA0707.1	-5	0.0232998	17.3817	0.323747	10	AAAGCATAGATCAGATCAT	GGTAATTAAA	+
filter5	MA1142.1	-5	0.0232998	17.3817	0.323747	10	AAAGCATAGATCAGATCAT	ATGAGTCATC	-
filter5	MA0067.1	-8	0.0233206	17.3972	0.323747	8	AAAGCATAGATCAGATCAT	AGTCACGC	+
filter5	MA0496.3	-1	0.0255245	19.0413	0.337628	15	AAAGCATAGATCAGATCAT	ATTGCTGAGTCAGCA	-
filter5	MA0710.1	-5	0.0271192	20.231	0.349557	10	AAAGCATAGATCAGATCAT	GCTAATTAGC	+
filter5	MA0108.2	-1	0.0271742	20.2719	0.349557	15	AAAGCATAGATCAGATCAT	CCCCGCCTTTTATAC	-
filter5	MA0477.2	-3	0.0277479	20.6999	0.352959	13	AAAGCATAGATCAGATCAT	GGATGAGTCATCA	-
filter5	MA0488.1	-6	0.0296323	22.1057	0.367684	13	AAAGCATAGATCAGATCAT	AAGATGATGTCAT	+
filter5	MA1639.1	-2	0.0296323	22.1057	0.367684	13	AAAGCATAGATCAGATCAT	GTCATCAATCATT	+
filter5	MA0495.3	0	0.0308278	22.9976	0.375866	16	AAAGCATAGATCAGATCAT	AAAAAAATGCTGACTT	-
filter5	MA0717.1	-6	0.0326549	24.3606	0.381553	8	AAAGCATAGATCAGATCAT	CCAATTAA	+
filter5	MA0721.1	-6	0.0326549	24.3606	0.381553	8	AAAGCATAGATCAGATCAT	CTAATTAA	+
filter5	MA0630.1	-6	0.0326549	24.3606	0.381553	8	AAAGCATAGATCAGATCAT	CCAATTAA	-
filter5	MA0877.2	-6	0.0326549	24.3606	0.381553	8	AAAGCATAGATCAGATCAT	CCGTTTAG	-
filter5	MA1651.1	-1	0.0330368	24.6454	0.382825	18	AAAGCATAGATCAGATCAT	GTTCCAAAATGGCTGCCTCCG	+
filter5	MA0704.1	-6	0.0354416	26.4395	0.399141	8	AAAGCATAGATCAGATCAT	TTAATTAA	+
filter5	MA0876.1	-6	0.0354416	26.4395	0.399141	8	AAAGCATAGATCAGATCAT	CCAATTAA	+
filter5	MA1496.1	-6	0.0354416	26.4395	0.399141	8	AAAGCATAGATCAGATCAT	GTCATTAG	+
filter5	MA0601.1	-5	0.0363047	27.0833	0.399141	11	AAAGCATAGATCAGATCAT	TTAATTAATAT	-
filter5	MA0635.1	-5	0.0364375	27.1824	0.399141	10	AAAGCATAGATCAGATCAT	ACCGTTTAGC	-
filter5	MA0886.1	-5	0.0364375	27.1824	0.399141	10	AAAGCATAGATCAGATCAT	GCTAATTAGC	-
filter5	MA0681.2	0	0.0368679	27.5035	0.400725	16	AAAGCATAGATCAGATCAT	TTTAATCAAATTATAT	+
filter5	MA1114.1	-3	0.0379486	28.3097	0.405159	16	AAAGCATAGATCAGATCAT	GGGTGAGTGACAGGCGG	+
filter5	MA1544.1	-6	0.0382527	28.5365	0.405159	13	AAAGCATAGATCAGATCAT	CAAATAACGGTTTT	-
filter5	MA0722.1	-6	0.0384317	28.6701	0.405159	8	AAAGCATAGATCAGATCAT	CTAATTAC	+
filter5	MA0723.1	-6	0.0384317	28.6701	0.405159	8	AAAGCATAGATCAGATCAT	CTAATTAC	+
filter5	MA0713.1	-2	0.0388911	29.0128	0.406754	11	AAAGCATAGATCAGATCAT	TAATTAAATTA	-
filter5	MA0594.2	-7	0.0391632	29.2157	0.406754	10	AAAGCATAGATCAGATCAT	CGTTTACGAC	-
filter5	MA1148.1	-3	0.0403492	30.1005	0.409579	16	AAAGCATAGATCAGATCAT	ATGTAGGTCAAAGGTCAT	+
filter5	MA0017.2	-4	0.0408628	30.4836	0.409579	13	AAAGCATAGATCAGATCAT	CAAAGGTCAAGGG	+
filter5	MA0056.2	-1	0.0408628	30.4836	0.409579	13	AAAGCATAGATCAGATCAT	AAGTGGGGATTTG	-
filter5	MA0621.1	-4	0.0416368	31.0611	0.409579	11	AAAGCATAGATCAGATCAT	AATTAATTAGT	+
filter5	MA0899.1	-5	0.0416368	31.0611	0.409579	11	AAAGCATAGATCAGATCAT	GGTAATAAAAA	+
filter5	MA0880.1	-6	0.041637	31.0612	0.409579	8	AAAGCATAGATCAGATCAT	CCAATTAC	+
filter5	MA1505.1	-6	0.041637	31.0612	0.409579	8	AAAGCATAGATCAGATCAT	GTAATTAC	+
filter5	MA0890.1	-5	0.0420642	31.3799	0.409579	10	AAAGCATAGATCAGATCAT	ACCAATTAGC	+
filter5	MA0003.4	-4	0.04324	32.2571	0.415261	14	AAAGCATAGATCAGATCAT	ATTGCCTCAGGCCA	+
filter5	MA0526.3	-2	0.04324	32.2571	0.415261	14	AAAGCATAGATCAGATCAT	AGGTCACATGACCA	-
filter5	MA1141.1	-3	0.0463119	34.5487	0.438752	13	AAAGCATAGATCAGATCAT	GGATGAGTCATCG	+
filter5	MA0700.2	-4	0.0476378	35.5378	0.447132	11	AAAGCATAGATCAGATCAT	AACCAATTAAT	+
filter5	MA0881.1	-6	0.0487427	36.3621	0.447132	8	AAAGCATAGATCAGATCAT	CCAATTAC	+
filter5	MA0904.2	-6	0.0487427	36.3621	0.447132	8	AAAGCATAGATCAGATCAT	GTAATTAC	+
filter5	MA1621.1	-2	0.048791	36.398	0.447132	14	AAAGCATAGATCAGATCAT	GGGACAGGTGTTCG	-
filter5	MA1644.1	-4	0.0509095	37.9785	0.458837	11	AAAGCATAGATCAGATCAT	AGCCAATCAGA	+
filter5	MA0679.2	-4	0.0521877	38.932	0.458837	15	AAAGCATAGATCAGATCAT	AAAAAATCAATAAATA	+
filter5	MA1642.1	-2	0.0523862	39.0801	0.458837	13	AAAGCATAGATCAGATCAT	GGAACAGATGGCA	+
filter5	MA0491.2	-3	0.0523862	39.0801	0.458837	13	AAAGCATAGATCAGATCAT	GGATGAGTCATCA	-
filter5	MA0675.1	-6	0.0526688	39.2909	0.458837	8	AAAGCATAGATCAGATCAT	CTAATTAA	+
filter5	MA1481.1	-6	0.0526688	39.2909	0.458837	8	AAAGCATAGATCAGATCAT	CTAATTAC	+
filter5	MA1130.1	-3	0.0542376	40.4613	0.469432	12	AAAGCATAGATCAGATCAT	GGATGAGTCATC	+
filter5	MA1129.1	-9	0.0556067	41.4826	0.473114	10	AAAGCATAGATCAGATCAT	ATGACGTCAT	+
filter5	MA0490.2	-3	0.0556752	41.5337	0.473114	13	AAAGCATAGATCAGATCAT	AAATGAGTCATTT	-
filter5	MA0875.1	-6	0.0568614	42.4186	0.474566	8	AAAGCATAGATCAGATCAT	GCAATTAG	+
filter5	MA1606.1	-5	0.0580378	43.2962	0.477916	11	AAAGCATAGATCAGATCAT	TTTGTTTACAT	-
filter5	MA0901.2	-4	0.0582855	43.481	0.477916	14	AAAGCATAGATCAGATCAT	AACCAATAAAATTT	+
filter5	MA0800.1	-6	0.0591418	44.1198	0.479666	13	AAAGCATAGATCAGATCAT	ATTTTCACACCTT	-
filter5	MA0754.1	-3	0.0595251	44.4058	0.479666	10	AAAGCATAGATCAGATCAT	TTATCGATTA	-
filter5	MA0711.1	-6	0.0613345	45.7555	0.483997	8	AAAGCATAGATCAGATCAT	CGGATTAA	-
filter5	MA0833.2	-2	0.0617886	46.0943	0.483997	14	AAAGCATAGATCAGATCAT	TTATTGCATCATTT	-
filter5	MA1119.1	-2	0.0652805	48.6992	0.490389	16	AAAGCATAGATCAGATCAT	GTATCAGGTTTCAGTT	-
filter5	MA0093.3	-2	0.0654723	48.8424	0.490389	14	AAAGCATAGATCAGATCAT	AGGTCACATGACCA	-
filter5	MA1634.1	-4	0.0660052	49.2399	0.490389	11	AAAGCATAGATCAGATCAT	TATGAGTCATA	-
filter5	MA0716.1	-6	0.0661021	49.3121	0.490389	8	AAAGCATAGATCAGATCAT	CTAATTAA	+
filter5	MA0725.1	-6	0.0661021	49.3121	0.490389	8	AAAGCATAGATCAGATCAT	CTAATTAT	+
filter5	MA0902.2	-6	0.0661021	49.3121	0.490389	8	AAAGCATAGATCAGATCAT	GTAATTAG	+
filter5	MA1500.1	-6	0.0661021	49.3121	0.490389	8	AAAGCATAGATCAGATCAT	GTAATTAA	-
filter6	MA1622.1	4	2.00067e-05	0.014925	0.00909963	10	GAGTCATGTGTCAACAATA	TTATGAGTCATCAT	-
filter6	MA1142.1	2	2.07555e-05	0.0154836	0.00909963	8	GAGTCATGTGTCAACAATA	ATGAGTCATC	-
filter6	MA1137.1	4	2.93066e-05	0.0218628	0.00909963	9	GAGTCATGTGTCAACAATA	GTATGAGTCATCA	-
filter6	MA0150.2	4	4.04732e-05	0.030193	0.00909963	11	GAGTCATGTGTCAACAATA	TGCTGAGTCATGCTG	-
filter6	MA0620.3	2	4.06868e-05	0.0303524	0.00909963	16	GAGTCATGTGTCAACAATA	TAAAGTCACGTGACTTTA	+
filter6	MA0099.3	2	4.4996e-05	0.033567	0.00909963	8	GAGTCATGTGTCAACAATA	ATGAGTCATC	+
filter6	MA0489.1	2	6.75915e-05	0.0504232	0.0119605	12	GAGTCATGTGTCAACAATA	ATGAGTCATCTCCT	-
filter6	MA0491.2	4	0.000101189	0.0754868	0.0125153	9	GAGTCATGTGTCAACAATA	GGATGAGTCATCA	-
filter6	MA1634.1	3	0.000103993	0.0775786	0.0125153	8	GAGTCATGTGTCAACAATA	TATGAGTCATA	-
filter6	MA1135.1	2	0.00011452	0.0854319	0.0125153	8	GAGTCATGTGTCAACAATA	ATGAGTCATC	-
filter6	MA0477.2	4	0.000121341	0.0905202	0.0125153	9	GAGTCATGTGTCAACAATA	GGATGAGTCATCA	-
filter6	MA0462.2	3	0.000126184	0.0941334	0.0125153	8	GAGTCATGTGTCAACAATA	TATGAGTCATA	-
filter6	MA1132.1	2	0.000126561	0.0944142	0.0125153	8	GAGTCATGTGTCAACAATA	ATGAGTCATC	-
filter6	MA0490.2	4	0.000145179	0.108303	0.0125153	9	GAGTCATGTGTCAACAATA	AAATGAGTCATTT	-
filter6	MA0526.3	0	0.000149105	0.111232	0.0125153	14	GAGTCATGTGTCAACAATA	TGGTCATGTGACCT	+
filter6	MA1633.1	5	0.000158669	0.118367	0.0125153	8	GAGTCATGTGTCAACAATA	TTGCTGAGTCATC	-
filter6	MA0496.3	6	0.000160935	0.120058	0.0125153	9	GAGTCATGTGTCAACAATA	ATTGCTGAGTCAGCA	-
filter6	MA1144.1	2	0.000170093	0.126889	0.0125153	8	GAGTCATGTGTCAACAATA	ATGAGTCATC	-
filter6	MA0093.3	0	0.000176816	0.131905	0.0125153	14	GAGTCATGTGTCAACAATA	TGGTCATGTGACCT	+
filter6	MA1138.1	2	0.000187446	0.139835	0.0126359	8	GAGTCATGTGTCAACAATA	ATGAGTCATC	-
filter6	MA1134.1	3	0.000204951	0.152893	0.0131879	9	GAGTCATGTGTCAACAATA	GATGAGTCATCC	+
filter6	MA0835.2	3	0.000243184	0.181415	0.0147752	8	GAGTCATGTGTCAACAATA	TATGAGTCATA	-
filter6	MA1141.1	4	0.000267391	0.199474	0.0147752	9	GAGTCATGTGTCAACAATA	GGATGAGTCATCG	+
filter6	MA1128.1	4	0.000267391	0.199474	0.0147752	9	GAGTCATGTGTCAACAATA	GGATGAGTCATCA	-
filter6	MA0591.1	5	0.000284235	0.212039	0.0147752	10	GAGTCATGTGTCAACAATA	GTGCTGAGTCATCCT	-
filter6	MA1130.1	4	0.000292243	0.218013	0.0147752	8	GAGTCATGTGTCAACAATA	GGATGAGTCATC	+
filter6	MA0478.1	2	0.000348979	0.260339	0.0170353	9	GAGTCATGTGTCAACAATA	ATGAGTCATCC	-
filter6	MA0067.1	-1	0.000417303	0.311308	0.0190563	8	GAGTCATGTGTCAACAATA	AGTCACGC	+
filter6	MA0089.2	6	0.000632389	0.471762	0.0279758	10	GAGTCATGTGTCAACAATA	ATTGCTGAGTCATTCT	-
filter6	MA0841.1	3	0.000827234	0.617117	0.0338121	8	GAGTCATGTGTCAACAATA	GATGAGTCATG	-
filter6	MA0659.2	0	0.000835972	0.623635	0.0338121	15	GAGTCATGTGTCAACAATA	GAGTCAGCATTTTTT	+
filter6	MA0476.1	3	0.000899127	0.670748	0.0348486	8	GAGTCATGTGTCAACAATA	AATGAGTCACA	-
filter6	MA1119.1	0	0.000910832	0.679481	0.0348486	16	GAGTCATGTGTCAACAATA	GTATCAGGTTTCAGTT	-
filter6	MA0495.3	0	0.000978766	0.73016	0.0355273	16	GAGTCATGTGTCAACAATA	AAGTCAGCATTTTTTT	+
filter6	MA1126.1	4	0.000978766	0.73016	0.0355273	12	GAGTCATGTGTCAACAATA	GATGACGTCATCATTT	+
filter6	MA0655.1	2	0.001119	0.834772	0.0394085	7	GAGTCATGTGTCAACAATA	ATGAGTCAT	-
filter6	MA1101.2	7	0.00114137	0.85146	0.0394085	12	GAGTCATGTGTCAACAATA	AAAGCATGACTCATCATTT	+
filter6	MA0692.1	-2	0.00280643	2.09359	0.0722336	10	GAGTCATGTGTCAACAATA	GTCACGTGAT	-
filter6	MA0829.2	0	0.00304141	2.26889	0.0729745	14	GAGTCATGTGTCAACAATA	AGATCAGGTGATCT	-
filter6	MA1621.1	0	0.00304141	2.26889	0.0729745	14	GAGTCATGTGTCAACAATA	GGGACAGGTGTTCG	-
filter6	MA1574.1	1	0.00368651	2.75013	0.0845954	14	GAGTCATGTGTCAACAATA	GGGGTCAAAGGTCAT	+
filter6	MA0069.1	0	0.00429077	3.20091	0.094908	14	GAGTCATGTGTCAACAATA	AACTCATGCGTGAA	-
filter6	MA0603.1	-1	0.00445737	3.3252	0.0970764	10	GAGTCATGTGTCAACAATA	GGTCACGTGC	+
filter6	MA0871.2	-1	0.00462344	3.44909	0.0976875	11	GAGTCATGTGTCAACAATA	GGTCACGTGGG	-
filter6	MA0501.1	8	0.00480844	3.5871	0.100102	7	GAGTCATGTGTCAACAATA	AAATTGCTGAGTCAT	-
filter6	MA0017.2	3	0.00567682	4.2349	0.113823	10	GAGTCATGTGTCAACAATA	CAAAGGTCAAGGG	+
filter6	MA1149.1	1	0.00570874	4.25872	0.113823	17	GAGTCATGTGTCAACAATA	GAGGTCATGTAGAGGTCA	+
filter6	MA1143.1	3	0.00645825	4.81785	0.126979	7	GAGTCATGTGTCAACAATA	GTTACGTCAT	-
filter6	MA0831.2	-2	0.00754956	5.63197	0.140623	8	GAGTCATGTGTCAACAATA	GTCACGTG	-
filter6	MA1114.1	4	0.00826489	6.1656	0.151948	13	GAGTCATGTGTCAACAATA	GGGTGAGTGACAGGCGG	+
filter6	MA0117.2	-1	0.00926339	6.91049	0.168122	12	GAGTCATGTGTCAACAATA	AGTCAGCATTTT	-
filter6	MA0498.2	0	0.00967471	7.21734	0.171008	7	GAGTCATGTGTCAACAATA	CTGTCAA	-
filter6	MA0609.2	1	0.00990564	7.3896	0.171008	15	GAGTCATGTGTCAACAATA	GCAGTGACGTCACTGC	+
filter6	MA1572.1	-1	0.0120822	9.01336	0.201223	12	GAGTCATGTGTCAACAATA	TGACAGCTGTCA	+
filter6	MA1593.1	-1	0.0146833	10.9537	0.241698	12	GAGTCATGTGTCAACAATA	AGTCTGCTGTTA	-
filter6	MA0782.2	3	0.0158453	11.8206	0.254898	12	GAGTCATGTGTCAACAATA	TTTGAGTGACAGCTA	+
filter6	MA1521.1	5	0.0158453	11.8206	0.254898	10	GAGTCATGTGTCAACAATA	TTGCTGACTCAGCAA	-
filter6	MA1520.1	5	0.0168192	12.5472	0.262169	10	GAGTCATGTGTCAACAATA	ATGCTGAGTCAGCAA	+
filter6	MA1570.1	-2	0.0170583	12.7255	0.262169	10	GAGTCATGTGTCAACAATA	AACATATGTT	+
filter6	MA1642.1	-1	0.0171985	12.8301	0.262169	13	GAGTCATGTGTCAACAATA	TGCCATCTGTTCC	-
filter6	MA0140.2	-2	0.0172233	12.8486	0.262169	17	GAGTCATGTGTCAACAATA	CTTATCTGTGAGGAGCAG	+
filter6	MA1148.1	4	0.0182067	13.5822	0.269808	14	GAGTCATGTGTCAACAATA	ATGTAGGTCAAAGGTCAT	+
filter6	MA1464.1	-2	0.0194548	14.5133	0.281028	10	GAGTCATGTGTCAACAATA	GTCACGTGCC	+
filter6	MA1536.1	1	0.0196589	14.6656	0.281108	7	GAGTCATGTGTCAACAATA	GAGGTCAT	+
filter6	MA0258.2	0	0.0200778	14.978	0.284226	15	GAGTCATGTGTCAACAATA	AGGTCACCCTGACCT	+
filter6	MA0504.1	2	0.0212854	15.8789	0.291985	13	GAGTCATGTGTCAACAATA	AGGGGTCAGAGGTCA	+
filter6	MA1524.1	-1	0.0214509	16.0024	0.291985	12	GAGTCATGTGTCAACAATA	CGCCATATGTCC	+
filter6	MA0146.2	0	0.0224037	16.7132	0.30205	14	GAGTCATGTGTCAACAATA	CAGGCCTCGGCCCC	-
filter6	MA0676.1	2	0.0227912	17.0023	0.304376	7	GAGTCATGTGTCAACAATA	AAAAGTCAA	+
filter6	MA0636.1	-2	0.0251773	18.7823	0.325774	10	GAGTCATGTGTCAACAATA	GTCACGTGAC	-
filter6	MA0892.1	-1	0.0251773	18.7823	0.325774	10	GAGTCATGTGTCAACAATA	TTTAATTAGG	-
filter6	MA0065.2	2	0.025314	18.8842	0.325774	13	GAGTCATGTGTCAACAATA	GTAGGGCAAAGGTCA	+
filter6	MA1640.1	4	0.0268027	19.9948	0.341825	11	GAGTCATGTGTCAACAATA	AAATGATTTATGGCT	+
filter6	MA1474.1	-1	0.0274016	20.4416	0.346343	12	GAGTCATGTGTCAACAATA	GGTGACGTGGCA	-
filter6	MA0830.2	0	0.0279305	20.8362	0.346834	13	GAGTCATGTGTCAACAATA	GGGGCAGGTGCCG	-
filter6	MA1109.1	0	0.0279305	20.8362	0.346834	13	GAGTCATGTGTCAACAATA	CTGCCATCTGTCC	-
filter6	MA1592.1	6	0.0282057	21.0415	0.347207	10	GAGTCATGTGTCAACAATA	AGCGAGAACTCATACC	-
filter6	MA0615.1	0	0.029125	21.7273	0.355432	17	GAGTCATGTGTCAACAATA	CCATCGTACGTAAACTC	-
filter6	MA0499.2	-1	0.0296265	22.1014	0.358462	13	GAGTCATGTGTCAACAATA	CAGCACCTGTCCC	+
filter6	MA1618.1	0	0.0314141	23.4349	0.372441	13	GAGTCATGTGTCAACAATA	TAAACATCTGTTT	-
filter6	MA1535.1	2	0.0315712	23.5521	0.372441	7	GAGTCATGTGTCAACAATA	CGAGGTCAC	+
filter6	MA0823.1	-2	0.0323655	24.1446	0.378656	10	GAGTCATGTGTCAACAATA	GGCACGTGTC	-
filter6	MA0494.1	7	0.032735	24.4203	0.37984	12	GAGTCATGTGTCAACAATA	TGACCTAAAGTAACCTCTG	+
filter6	MA1639.1	5	0.0332973	24.8398	0.383224	8	GAGTCATGTGTCAACAATA	GTCATCAATCATT	+
filter6	MA1620.1	-1	0.0347891	25.9526	0.397163	12	GAGTCATGTGTCAACAATA	GCACAGGTGTGT	-
filter6	MA1113.2	3	0.0352806	26.3193	0.399552	10	GAGTCATGTGTCAACAATA	AATGATTTATGAC	-
filter6	MA1645.1	4	0.0355866	26.5476	0.39982	10	GAGTCATGTGTCAACAATA	TAACCACTCAAGAA	+
filter6	MA0649.1	-2	0.0366029	27.3057	0.403813	10	GAGTCATGTGTCAACAATA	GACACGTGCC	+
filter6	MA1571.1	-1	0.0368933	27.5224	0.403813	12	GAGTCATGTGTCAACAATA	TGACAGCTGTCA	-
filter6	MA1631.1	0	0.0395653	29.5157	0.421763	13	GAGTCATGTGTCAACAATA	GGGGCAGGTGCTG	-
filter6	MA0779.1	2	0.0422709	31.5341	0.439998	15	GAGTCATGTGTCAACAATA	TGCAGTCATGCGTGACG	-
filter6	MA0631.1	6	0.0422709	31.5341	0.439998	11	GAGTCATGTGTCAACAATA	GATAGGGTATCACTTAT	+
filter6	MA0604.1	1	0.0435218	32.4673	0.449712	7	GAGTCATGTGTCAACAATA	TACGTCAT	-
filter6	MA1123.2	-1	0.0443059	33.0522	0.451227	13	GAGTCATGTGTCAACAATA	AAACATCTGGAAT	-
filter6	MA1644.1	3	0.0457083	34.0984	0.462185	8	GAGTCATGTGTCAACAATA	AGCCAATCAGA	+
filter6	MA1133.1	4	0.0464872	34.6795	0.466727	8	GAGTCATGTGTCAACAATA	TGTGACGTCATT	+
filter6	MA0854.1	2	0.0493728	36.8321	0.481155	15	GAGTCATGTGTCAACAATA	CGAATTAATTAATCACC	+
filter6	MA1108.2	-2	0.0494068	36.8574	0.481155	10	GAGTCATGTGTCAACAATA	GCCATGTGTC	-
filter6	MA0638.1	0	0.0496238	37.0194	0.481155	14	GAGTCATGTGTCAACAATA	TGATGACGTGGCAC	-
filter6	MA0844.1	-1	0.0496238	37.0194	0.481155	14	GAGTCATGTGTCAACAATA	GATGACGTGGCATT	-
filter6	MA1110.1	1	0.0513159	38.2817	0.491169	10	GAGTCATGTGTCAACAATA	TAGGTCATTGA	-
filter6	MA1651.1	6	0.0518776	38.7007	0.491169	15	GAGTCATGTGTCAACAATA	CGGAGGCAGCCATTTTGGAAC	-
filter6	MA0524.2	-1	0.0520646	38.8402	0.491169	12	GAGTCATGTGTCAACAATA	TGCCCTGGGGCA	-
filter6	MA1471.1	-2	0.0520646	38.8402	0.491169	12	GAGTCATGTGTCAACAATA	GTAATGGTTTTT	-
filter7	MA0851.1	-3	0.000223938	0.167057	0.178737	16	GAACAAAGACCAAGAAGAA	AAAAAGTAAACAAACCC	+
filter7	MA0679.2	-3	0.000239594	0.178737	0.178737	16	GAACAAAGACCAAGAAGAA	AAAAAATCAATAAATA	+
filter7	MA1508.1	-6	0.000576219	0.429859	0.286573	12	GAACAAAGACCAAGAAGAA	GAAACAGGAAGT	+
filter8	MA1644.1	-1	2.14228e-05	0.0159814	0.030463	11	GACTGATTGGAAGGGCTGT	TCTGATTGGCT	-
filter8	MA1114.1	0	7.89423e-05	0.0588909	0.0537048	17	GACTGATTGGAAGGGCTGT	GGGTGAGTGACAGGCGG	+
filter8	MA1645.1	1	0.000113302	0.0845234	0.0537048	13	GACTGATTGGAAGGGCTGT	TTCTTGAGTGGTTA	-
filter8	MA0060.3	-1	0.000304909	0.227462	0.0886185	11	GACTGATTGGAAGGGCTGT	TCTGATTGGTT	-
filter8	MA0699.1	-1	0.000320295	0.23894	0.0886185	10	GACTGATTGGAAGGGCTGT	GCTAATTGGC	-
filter8	MA0892.1	-1	0.000437123	0.326094	0.0886185	10	GACTGATTGGAAGGGCTGT	TTTAATTAGG	-
filter8	MA1137.1	0	0.000457745	0.341477	0.0886185	13	GACTGATTGGAAGGGCTGT	TGATGACTCATAC	+
filter8	MA0700.2	-1	0.00049856	0.371926	0.0886185	11	GACTGATTGGAAGGGCTGT	ATTAATTGGTT	-
filter8	MA0644.1	-1	0.000592059	0.441676	0.0923074	10	GACTGATTGGAAGGGCTGT	GTTAATTGGT	-
filter8	MA0782.2	-1	0.000649143	0.48426	0.0923074	15	GACTGATTGGAAGGGCTGT	TTTGAGTGACAGCTA	+
filter8	MA1622.1	0	0.000923471	0.688909	0.10943	14	GACTGATTGGAAGGGCTGT	TTATGAGTCATCAT	-
filter8	MA0884.1	-2	0.00118361	0.882977	0.129468	13	GACTGATTGGAAGGGCTGT	TTGATTAAATTAG	-
filter8	MA0634.1	-1	0.00154764	1.15454	0.157195	10	GACTGATTGGAAGGGCTGT	TTTAATTAGA	-
filter8	MA0662.1	-1	0.00169695	1.26593	0.16087	10	GACTGATTGGAAGGGCTGT	GTTAATTAGA	-
filter8	MA1142.1	-1	0.0018594	1.38711	0.165253	10	GACTGATTGGAAGGGCTGT	GATGACTCAT	+
filter8	MA0642.1	-1	0.00203602	1.51887	0.170306	10	GACTGATTGGAAGGGCTGT	GCTAATTGGG	-
filter8	MA0035.4	-1	0.00276644	2.06376	0.218547	11	GACTGATTGGAAGGGCTGT	ATAGATTAGAA	-
filter8	MA0615.1	-1	0.00304341	2.27038	0.221486	17	GACTGATTGGAAGGGCTGT	GAGTGTACGTAAGATGG	+
filter8	MA0903.1	-1	0.00317362	2.36752	0.221486	10	GACTGATTGGAAGGGCTGT	GCTAATTAGT	-
filter8	MA0063.2	0	0.00327092	2.4401	0.221486	11	GACTGATTGGAAGGGCTGT	TTTTGAGTGGT	-
filter8	MA1518.1	-2	0.00377882	2.819	0.244247	8	GACTGATTGGAAGGGCTGT	GTAATTGC	-
filter8	MA0706.1	-1	0.00447563	3.33882	0.265179	10	GACTGATTGGAAGGGCTGT	GTTAATTACT	-
filter8	MA1497.1	-1	0.00486993	3.63297	0.268118	10	GACTGATTGGAAGGGCTGT	GTTAATTACC	-
filter8	MA1128.1	0	0.00527944	3.93846	0.268118	13	GACTGATTGGAAGGGCTGT	TGATGACTCATCC	+
filter8	MA1639.1	-1	0.00527944	3.93846	0.268118	13	GACTGATTGGAAGGGCTGT	AATGATTGATGAC	-
filter8	MA1640.1	0	0.00558937	4.16967	0.27407	15	GACTGATTGGAAGGGCTGT	AAATGATTTATGGCT	+
filter8	MA0718.1	-1	0.0062517	4.66377	0.296328	10	GACTGATTGGAAGGGCTGT	GTTAATTGGC	-
filter8	MA0853.1	2	0.00669779	4.99655	0.307232	15	GACTGATTGGAAGGGCTGT	CGCATTAATTAATTACC	+
filter8	MA0611.1	-2	0.00728943	5.43791	0.310227	8	GACTGATTGGAAGGGCTGT	TTGATTGG	-
filter8	MA1625.1	0	0.00784106	5.84943	0.310227	15	GACTGATTGGAAGGGCTGT	GATTTCTGGGAAATG	-
filter8	MA0894.1	-1	0.0079841	5.95614	0.310227	10	GACTGATTGGAAGGGCTGT	GCTAATTGGC	+
filter8	MA0733.1	0	0.00846342	6.31371	0.310227	16	GACTGATTGGAAGGGCTGT	AAATGCGTGGGCGTAA	-
filter8	MA0879.1	-1	0.00865255	6.4548	0.310227	10	GACTGATTGGAAGGGCTGT	GATAATTAGG	-
filter8	MA0890.1	-1	0.00865255	6.4548	0.310227	10	GACTGATTGGAAGGGCTGT	GCTAATTGGT	-
filter8	MA0630.1	-2	0.00872655	6.51001	0.310227	8	GACTGATTGGAAGGGCTGT	TTAATTGG	+
filter8	MA0717.1	-2	0.00872655	6.51001	0.310227	8	GACTGATTGGAAGGGCTGT	TTAATTGG	-
filter8	MA0889.1	-1	0.00937172	6.9913	0.324278	10	GACTGATTGGAAGGGCTGT	GCTAATTAGT	-
filter8	MA1634.1	-1	0.00994138	7.41627	0.324278	11	GACTGATTGGAAGGGCTGT	TATGACTCATA	+
filter8	MA0707.1	-1	0.010145	7.56817	0.324278	10	GACTGATTGGAAGGGCTGT	TTTAATTACC	-
filter8	MA0710.1	-1	0.010145	7.56817	0.324278	10	GACTGATTGGAAGGGCTGT	GCTAATTAGC	-
filter8	MA0854.1	2	0.0103924	7.75273	0.324278	15	GACTGATTGGAAGGGCTGT	CGAATTAATTAATCACC	+
filter8	MA1130.1	0	0.0108251	8.07554	0.324278	12	GACTGATTGGAAGGGCTGT	GGATGAGTCATC	+
filter8	MA0880.1	-2	0.0113613	8.47555	0.324278	8	GACTGATTGGAAGGGCTGT	GTAATTGG	-
filter8	MA0477.2	0	0.0116263	8.67322	0.324278	13	GACTGATTGGAAGGGCTGT	TGATGACTCATCC	+
filter8	MA0108.2	0	0.0116303	8.6762	0.324278	15	GACTGATTGGAAGGGCTGT	GTATAAAAGGCGGGG	+
filter8	MA0462.2	-1	0.0134068	10.0015	0.336174	11	GACTGATTGGAAGGGCTGT	TATGACTCATA	+
filter8	MA0067.1	0	0.0134935	10.0661	0.336174	8	GACTGATTGGAAGGGCTGT	CCGTGACT	-
filter8	MA0496.3	0	0.0140961	10.5157	0.336174	15	GACTGATTGGAAGGGCTGT	TGCTGACTCAGCAAT	+
filter8	MA1104.2	-1	0.0142888	10.6595	0.336174	13	GACTGATTGGAAGGGCTGT	AAAGATAAGATAA	-
filter8	MA0503.1	-1	0.0144298	10.7646	0.336174	11	GACTGATTGGAAGGGCTGT	CTTGAGTGGCT	-
filter8	MA0666.1	-2	0.0146885	10.9576	0.336174	8	GACTGATTGGAAGGGCTGT	CTAATTGG	-
filter8	MA0721.1	-2	0.0146885	10.9576	0.336174	8	GACTGATTGGAAGGGCTGT	TTAATTAG	-
filter8	MA0888.1	-1	0.014956	11.1571	0.336174	10	GACTGATTGGAAGGGCTGT	GGTAATTAGC	+
filter8	MA1523.1	-2	0.014956	11.1571	0.336174	10	GACTGATTGGAAGGGCTGT	GTGAGTGTAC	-
filter8	MA0881.1	-2	0.0159775	11.9192	0.336174	8	GACTGATTGGAAGGGCTGT	GTAATTGG	-
filter8	MA0620.3	2	0.0162635	12.1326	0.336174	16	GACTGATTGGAAGGGCTGT	TAAAGTCACGTGACTTTA	+
filter8	MA0490.2	0	0.0163599	12.2045	0.336174	13	GACTGATTGGAAGGGCTGT	AAATGACTCATTT	+
filter8	MA1141.1	0	0.0163599	12.2045	0.336174	13	GACTGATTGGAAGGGCTGT	GGATGAGTCATCG	+
filter8	MA0835.2	-1	0.0166912	12.4516	0.336174	11	GACTGATTGGAAGGGCTGT	TATGACTCATA	+
filter8	MA0887.1	-1	0.0174008	12.981	0.336174	10	GACTGATTGGAAGGGCTGT	GGTAATTAGC	+
filter8	MA0891.1	-1	0.0174008	12.981	0.336174	10	GACTGATTGGAAGGGCTGT	GCGGATTAGG	-
filter8	MA0122.3	-1	0.0174944	13.0508	0.336174	13	GACTGATTGGAAGGGCTGT	TTTAAGTGGTTAT	-
filter8	MA1608.1	0	0.0179383	13.382	0.340107	11	GACTGATTGGAAGGGCTGT	TGCTAATGGAT	-
filter8	MA0491.2	0	0.0186997	13.95	0.349878	13	GACTGATTGGAAGGGCTGT	TGATGACTCATCC	+
filter8	MA0712.2	0	0.0190597	14.2185	0.351289	12	GACTGATTGGAAGGGCTGT	AAGGGATTAGAA	+
filter8	MA0465.2	0	0.0204141	15.2289	0.358378	12	GACTGATTGGAAGGGCTGT	TTTTTATTGCTT	-
filter8	MA0899.1	0	0.022202	16.5627	0.380374	11	GACTGATTGGAAGGGCTGT	TTTTTATTACC	-
filter8	MA1134.1	0	0.0233867	17.4465	0.382483	12	GACTGATTGGAAGGGCTGT	GGATGACTCATC	-
filter8	MA0635.1	-1	0.023401	17.4572	0.382483	10	GACTGATTGGAAGGGCTGT	GCTAAACGGT	+
filter8	MA0661.1	-1	0.023401	17.4572	0.382483	10	GACTGATTGGAAGGGCTGT	GTTAATTAGC	-
filter8	MA1478.1	-1	0.0250147	18.6609	0.404211	12	GACTGATTGGAAGGGCTGT	AATGTAACAATT	-
filter8	MA0489.1	-2	0.0263808	19.6801	0.417685	14	GACTGATTGGAAGGGCTGT	ATGAGTCATCTCCT	-
filter8	MA1624.1	-1	0.0267438	19.9509	0.417685	12	GACTGATTGGAAGGGCTGT	ATTTCTTGGAAA	-
filter8	MA1126.1	-1	0.0270234	20.1595	0.417685	16	GACTGATTGGAAGGGCTGT	GATGACGTCATCATTT	+
filter8	MA1113.2	-1	0.0276466	20.6244	0.422722	13	GACTGATTGGAAGGGCTGT	AATGATTTATGAC	-
filter8	MA0708.1	-2	0.0282148	21.0482	0.425478	8	GACTGATTGGAAGGGCTGT	TTAATTGG	-
filter8	MA0070.1	-1	0.0285795	21.3203	0.425478	12	GACTGATTGGAAGGGCTGT	TTTGATTGATGG	-
filter8	MA0681.2	0	0.0303287	22.6252	0.425478	16	GACTGATTGGAAGGGCTGT	ATATAATTTGATTAAA	-
filter8	MA0716.1	-2	0.030517	22.7657	0.425478	8	GACTGATTGGAAGGGCTGT	TTAATTAG	-
filter8	MA1132.1	-1	0.0311981	23.2738	0.425478	10	GACTGATTGGAAGGGCTGT	GATGACTCAT	+
filter8	MA0018.4	0	0.0313906	23.4174	0.425478	13	GACTGATTGGAAGGGCTGT	TTATGATGTCATA	+
filter8	MA0609.2	1	0.0321142	23.9572	0.425478	15	GACTGATTGGAAGGGCTGT	GCAGTGACGTCACTGC	+
filter8	MA0125.1	-3	0.0329842	24.6062	0.425478	8	GACTGATTGGAAGGGCTGT	TAATTGGT	+
filter8	MA0618.1	-2	0.0329842	24.6062	0.425478	8	GACTGATTGGAAGGGCTGT	TTAATTAG	+
filter8	MA0027.2	-2	0.0329842	24.6062	0.425478	8	GACTGATTGGAAGGGCTGT	CTAATTAG	-
filter8	MA0876.1	-2	0.0329842	24.6062	0.425478	8	GACTGATTGGAAGGGCTGT	TTAATTGG	-
filter8	MA0882.1	-2	0.0329842	24.6062	0.425478	8	GACTGATTGGAAGGGCTGT	GTAATTGG	-
filter8	MA1636.1	0	0.0331529	24.7321	0.425478	15	GACTGATTGGAAGGGCTGT	AAATGATGCAATCAT	+
filter8	MA0658.1	-1	0.0334783	24.9748	0.425478	10	GACTGATTGGAAGGGCTGT	ACTAATTAGC	+
filter8	MA1463.1	-1	0.0334783	24.9748	0.425478	10	GACTGATTGGAAGGGCTGT	TTTAATTAGA	-
filter8	MA0143.4	-1	0.0335645	25.0391	0.425478	11	GACTGATTGGAAGGGCTGT	AAACAATGGAA	+
filter8	MA0080.5	0	0.0337726	25.1943	0.425478	19	GACTGATTGGAAGGGCTGT	AAAAAAGAGGAAGTGAAAAA	+
filter8	MA1149.1	1	0.0339115	25.298	0.425478	17	GACTGATTGGAAGGGCTGT	GAGGTCATGTAGAGGTCA	+
filter8	MA0896.1	2	0.0354745	26.4639	0.425478	15	GACTGATTGGAAGGGCTGT	ATTCATTAATTGCTTGT	-
filter8	MA0898.1	2	0.0354745	26.4639	0.425478	15	GACTGATTGGAAGGGCTGT	ATTCTTTAATTGCTTGT	-
filter8	MA0675.1	-2	0.0356263	26.5772	0.425478	8	GACTGATTGGAAGGGCTGT	TTAATTAG	-
filter8	MA0518.1	-2	0.035788	26.6979	0.425478	14	GACTGATTGGAAGGGCTGT	TTTCCAGGAAATGG	+
filter8	MA0886.1	-1	0.0359056	26.7856	0.425478	10	GACTGATTGGAAGGGCTGT	GCTAATTAGC	-
filter8	MA0901.2	2	0.037995	28.3443	0.437445	12	GACTGATTGGAAGGGCTGT	AAATTTTATTGGTT	-
filter8	MA1647.1	0	0.038371	28.6248	0.437445	11	GACTGATTGGAAGGGCTGT	GTCTGTTTCTA	+
filter8	MA0036.3	-1	0.038371	28.6248	0.437445	11	GACTGATTGGAAGGGCTGT	AAAGATAAGAA	-
filter8	MA0705.1	-2	0.0384536	28.6864	0.437445	8	GACTGATTGGAAGGGCTGT	CTAATTAG	-
filter8	MA0720.1	-2	0.0384536	28.6864	0.437445	8	GACTGATTGGAAGGGCTGT	TTAATTAG	-
filter8	MA0701.2	-2	0.0414765	30.9415	0.464403	8	GACTGATTGGAAGGGCTGT	TTAATTAG	-
filter8	MA0874.1	2	0.0418088	31.1894	0.464467	15	GACTGATTGGAAGGGCTGT	TCCATTAATTAATGGAC	-
filter8	MA0502.2	-2	0.0421592	31.4508	0.464728	12	GACTGATTGGAAGGGCTGT	CTCATTGGCCAG	+
filter8	MA0621.1	0	0.0437789	32.6591	0.471871	11	GACTGATTGGAAGGGCTGT	AATTAATTAGT	+
filter8	MA0468.1	-3	0.0437789	32.6591	0.471871	11	GACTGATTGGAAGGGCTGT	TGATTAAATTA	-
filter8	MA0897.1	3	0.0441346	32.9244	0.471871	14	GACTGATTGGAAGGGCTGT	ATTCTTTAATTGCTTGT	-
filter8	MA0779.1	6	0.0441346	32.9244	0.471871	11	GACTGATTGGAAGGGCTGT	CGTCACGCATGACTGCA	+
filter8	MA0709.1	-2	0.0447061	33.3508	0.474415	8	GACTGATTGGAAGGGCTGT	TTAATTGG	-
filter8	MA0602.1	0	0.0453616	33.8397	0.477805	14	GACTGATTGGAAGGGCTGT	CTAATATTGCTAAA	+
filter8	MA0775.1	-2	0.0481538	35.9227	0.489101	8	GACTGATTGGAAGGGCTGT	TTGACAGG	+
filter8	MA0722.1	-2	0.0481538	35.9227	0.489101	8	GACTGATTGGAAGGGCTGT	GTAATTAG	-
filter8	MA0723.1	-2	0.0481538	35.9227	0.489101	8	GACTGATTGGAAGGGCTGT	GTAATTAG	-
filter8	MA0883.1	2	0.0491346	36.6544	0.495524	15	GACTGATTGGAAGGGCTGT	TACATTAATCCGGTTCA	-
filter8	MA1143.1	-2	0.0505378	37.7012	0.499232	10	GACTGATTGGAAGGGCTGT	ATGACGTAAC	+
filter8	MA1471.1	-2	0.0508881	37.9626	0.499232	12	GACTGATTGGAAGGGCTGT	GTAATGGTTTTT	-
filter8	MA0498.2	-2	0.0509066	37.9763	0.499232	7	GACTGATTGGAAGGGCTGT	TTGACAG	+
filter10	MA0609.2	0	6.4923e-09	4.84325e-06	4.42753e-06	16	GGGCTGACCTCAAATCATC	GCAGTGACGTCACTGC	+
filter10	MA1126.1	-2	3.411e-07	0.000254461	0.000155079	16	GGGCTGACCTCAAATCATC	GATGACGTCATCATTT	+
filter10	MA1145.1	-1	1.19236e-06	0.000889498	0.000406574	15	GGGCTGACCTCAAATCATC	TGATGACGTCATCGC	+
filter10	MA0615.1	0	3.33534e-06	0.00248816	0.000790402	17	GGGCTGACCTCAAATCATC	GAGTGTACGTAAGATGG	+
filter10	MA1475.1	-2	4.99074e-06	0.00372309	0.000790402	12	GGGCTGACCTCAAATCATC	GGTGACGTCACC	-
filter10	MA0018.4	-2	5.37317e-06	0.00400838	0.000790402	13	GGGCTGACCTCAAATCATC	TATGACATCATAA	-
filter10	MA0620.3	1	6.28708e-06	0.00469016	0.000790402	17	GGGCTGACCTCAAATCATC	TAAAGTCACGTGACTTTA	+
filter10	MA1133.1	-2	1.02678e-05	0.00765979	0.00107728	12	GGGCTGACCTCAAATCATC	AATGACGTCACA	-
filter10	MA1632.1	-2	4.13108e-05	0.0308178	0.00375635	13	GGGCTGACCTCAAATCATC	AATGACCTCATTT	-
filter10	MA0492.1	-2	4.46022e-05	0.0332732	0.00380215	15	GGGCTGACCTCAAATCATC	GATGACATCATCTTT	-
filter10	MA1111.1	-2	5.035e-05	0.0375611	0.00403965	11	GGGCTGACCTCAAATCATC	TTTGACCTTTG	-
filter10	MA0829.2	-1	8.09528e-05	0.0603908	0.00581128	14	GGGCTGACCTCAAATCATC	AGATCACCTGATCT	+
filter10	MA1143.1	-3	9.39791e-05	0.0701084	0.00610387	10	GGGCTGACCTCAAATCATC	ATGACGTAAC	+
filter10	MA1139.1	-2	0.000131914	0.098408	0.00817829	12	GGGCTGACCTCAAATCATC	GATGACGTCATC	+
filter10	MA1474.1	-2	0.00014527	0.108371	0.00825578	12	GGGCTGACCTCAAATCATC	GGTGACGTGGCA	-
filter10	MA1112.2	-2	0.000159865	0.11926	0.00872183	12	GGGCTGACCTCAAATCATC	TTTGACCTTTAA	-
filter10	MA0592.3	-2	0.000188661	0.140741	0.00989696	13	GGGCTGACCTCAAATCATC	TGTGACCTTGAGC	-
filter10	MA1131.1	-2	0.000347192	0.259005	0.0175388	11	GGGCTGACCTCAAATCATC	GATGACGTCAT	+
filter10	MA0684.2	-3	0.000401359	0.299414	0.0184077	12	GGGCTGACCTCAAATCATC	AAAACCTCAAAT	+
filter10	MA0638.1	-1	0.000414729	0.309388	0.0184077	14	GGGCTGACCTCAAATCATC	TGATGACGTGGCAC	-
filter10	MA0834.1	-1	0.000414729	0.309388	0.0184077	14	GGGCTGACCTCAAATCATC	CGATGACGTCATCG	-
filter10	MA1127.1	-2	0.000418377	0.312109	0.0184077	11	GGGCTGACCTCAAATCATC	GATGACGTCAT	+
filter10	MA0017.2	0	0.000450954	0.336412	0.019221	13	GGGCTGACCTCAAATCATC	CCCTTGACCTTTG	-
filter10	MA0844.1	-2	0.000487521	0.363691	0.0201499	14	GGGCTGACCTCAAATCATC	GATGACGTGGCATT	-
filter10	MA1536.1	-3	0.000621258	0.463458	0.0242101	8	GGGCTGACCTCAAATCATC	ATGACCTC	-
filter10	MA1129.1	-3	0.000769708	0.574202	0.0283738	10	GGGCTGACCTCAAATCATC	ATGACGTCAT	+
filter10	MA1136.1	-3	0.000843201	0.629028	0.0296025	10	GGGCTGACCTCAAATCATC	ATGACGTCAT	-
filter10	MA0526.3	-1	0.000846447	0.631449	0.0296025	14	GGGCTGACCTCAAATCATC	AGGTCACATGACCA	-
filter10	MA1148.1	-3	0.000945488	0.705334	0.0321213	16	GGGCTGACCTCAAATCATC	ATGACCTTTGACCTACAT	-
filter10	MA1535.1	-3	0.00100763	0.751693	0.0321213	9	GGGCTGACCTCAAATCATC	GTGACCTCG	-
filter10	MA0140.2	-3	0.00101267	0.755451	0.0321213	16	GGGCTGACCTCAAATCATC	CTTATCTGTGAGGAGCAG	+
filter10	MA0605.2	-2	0.00121248	0.904508	0.0367354	12	GGGCTGACCTCAAATCATC	GATGACGTCATC	+
filter10	MA0093.3	-1	0.00123894	0.924246	0.0367354	14	GGGCTGACCTCAAATCATC	AGGTCACATGACCA	-
filter10	MA1470.1	2	0.00131962	0.984437	0.0382952	18	GGGCTGACCTCAAATCATC	AAAGCATGACGTCATGATTT	+
filter10	MA0840.1	-2	0.00142536	1.06332	0.038882	12	GGGCTGACCTCAAATCATC	AATGACGTCACC	+
filter10	MA1150.1	-3	0.00199076	1.48511	0.0502828	11	GGGCTGACCTCAAATCATC	GTGACCTAATT	-
filter10	MA0505.1	-2	0.00216828	1.61753	0.051884	15	GGGCTGACCTCAAATCATC	GCTGACCTTGAACTT	-
filter10	MA0065.2	-4	0.00232396	1.73367	0.0546505	15	GGGCTGACCTCAAATCATC	TGACCTTTGCCCTAC	-
filter10	MA1149.1	7	0.00256553	1.91389	0.0575289	11	GGGCTGACCTCAAATCATC	TGACCTCTACATGACCTC	-
filter10	MA1621.1	-1	0.0025729	1.91938	0.0575289	14	GGGCTGACCTCAAATCATC	CGAACACCTGTCCC	+
filter10	MA0594.2	-1	0.00281703	2.1015	0.0619716	10	GGGCTGACCTCAAATCATC	CGTTTACGAC	-
filter10	MA0159.1	-4	0.00292376	2.18113	0.0632988	15	GGGCTGACCTCAAATCATC	TGACCTCTCCATGACCT	-
filter10	MA1652.1	-1	0.00317874	2.37134	0.0677437	14	GGGCTGACCTCAAATCATC	TTCTCACCTCCTCC	-
filter10	MA0258.2	5	0.00326962	2.43914	0.0686084	10	GGGCTGACCTCAAATCATC	AGGTCAGGGTGACCT	-
filter10	MA0160.1	-3	0.00347875	2.59515	0.0718907	8	GGGCTGACCTCAAATCATC	GTGACCTT	-
filter10	MA0656.1	-2	0.00360489	2.68925	0.0733855	12	GGGCTGACCTCAAATCATC	GATGACGTCATC	+
filter10	MA0604.1	-3	0.00413979	3.08828	0.0826136	8	GGGCTGACCTCAAATCATC	ATGACGTA	+
filter10	MA1615.1	-2	0.00424657	3.16794	0.0827436	13	GGGCTGACCTCAAATCATC	CCTGGCCCCAGGG	-
filter10	MA0071.1	-4	0.00455372	3.39707	0.0863278	10	GGGCTGACCTCAAATCATC	TGACCTTGAT	-
filter10	MA0488.1	-3	0.00455711	3.39961	0.0863278	13	GGGCTGACCTCAAATCATC	ATGACATCATCTT	-
filter10	MA0864.2	0	0.00498547	3.71916	0.0931486	16	GGGCTGACCTCAAATCATC	GAAATGGCGCCAAAAC	-
filter10	MA0494.1	6	0.0054875	4.09367	0.101143	13	GGGCTGACCTCAAATCATC	TGACCTAAAGTAACCTCTG	+
filter10	MA1576.1	-3	0.00582758	4.34738	0.102714	16	GGGCTGACCTCAAATCATC	GTGACCTTACGTGACCTTA	+
filter10	MA0080.5	0	0.0059674	4.45168	0.102714	19	GGGCTGACCTCAAATCATC	TTTTTCACTTCCTCTTTTTT	-
filter10	MA1151.1	-4	0.00600004	4.47603	0.102714	12	GGGCTGACCTCAAATCATC	TGACCTACTTAT	-
filter10	MA1119.1	-1	0.00602457	4.49433	0.102714	16	GGGCTGACCTCAAATCATC	GTATCAGGTTTCAGTT	-
filter10	MA1622.1	0	0.00627474	4.68096	0.105659	14	GGGCTGACCTCAAATCATC	ATGATGACTCATAA	+
filter10	MA0676.1	-3	0.00674275	5.03009	0.110803	9	GGGCTGACCTCAAATCATC	TTGACTTTT	-
filter10	MA0639.1	-2	0.00741393	5.53079	0.120382	12	GGGCTGACCTCAAATCATC	TATTACGTAACA	+
filter10	MA0603.1	-2	0.00777607	5.80094	0.121023	10	GGGCTGACCTCAAATCATC	GGTCACGTGC	+
filter10	MA1540.1	-3	0.00788357	5.88114	0.121023	11	GGGCTGACCTCAAATCATC	GTGACCTTGAC	-
filter10	MA0745.2	-2	0.00789703	5.89119	0.121023	13	GGGCTGACCTCAAATCATC	ATGCACCTGTCAT	+
filter10	MA0072.1	-3	0.00815126	6.08084	0.123531	14	GGGCTGACCTCAAATCATC	TTGACCTACTTATA	-
filter10	MA0629.1	0	0.00842624	6.28598	0.125178	17	GGGCTGACCTCAAATCATC	AAGACGCTGTAAAGCGA	+
filter10	MA0839.1	-1	0.00869438	6.48601	0.126595	14	GGGCTGACCTCAAATCATC	TGATGACGTGGCAT	-
filter10	MA0743.2	-2	0.00872473	6.50865	0.126595	16	GGGCTGACCTCAAATCATC	AACCACCTGTTGAATT	-
filter10	MA0643.1	-3	0.00901752	6.72707	0.126891	10	GGGCTGACCTCAAATCATC	ATGACCTTGA	-
filter10	MA1137.1	-1	0.00902419	6.73205	0.126891	13	GGGCTGACCTCAAATCATC	TGATGACTCATAC	+
filter10	MA1140.2	-2	0.00912506	6.8073	0.127	12	GGGCTGACCTCAAATCATC	GATGACGTCATC	-
filter10	MA0744.2	-2	0.00927026	6.91561	0.127717	16	GGGCTGACCTCAAATCATC	AACCACCTGTTGCTTT	-
filter10	MA0067.1	-1	0.00945361	7.05239	0.128941	8	GGGCTGACCTCAAATCATC	CCGTGACT	-
filter10	MA0830.2	-2	0.00964102	7.1922	0.130195	13	GGGCTGACCTCAAATCATC	CGGCACCTGCCCC	+
filter10	MA1575.1	-3	0.0104778	7.81646	0.136106	16	GGGCTGACCTCAAATCATC	GTGACCTCATTGAGGTCAC	+
filter10	MA1640.1	-1	0.011072	8.2597	0.142467	15	GGGCTGACCTCAAATCATC	AAATGATTTATGGCT	+
filter10	MA0014.3	1	0.0119642	8.92527	0.152041	11	GGGCTGACCTCAAATCATC	GAGCGTGACCCC	+
filter10	MA1110.1	0	0.012039	8.98112	0.152041	11	GGGCTGACCTCAAATCATC	TCAATGACCTA	+
filter10	MA0499.2	-2	0.0125108	9.33309	0.15655	13	GGGCTGACCTCAAATCATC	CAGCACCTGTCCC	+
filter10	MA0693.2	-4	0.013925	10.3881	0.171106	8	GGGCTGACCTCAAATCATC	TGAACTCA	-
filter10	MA1466.1	-1	0.0143805	10.7278	0.175125	14	GGGCTGACCTCAAATCATC	TGATGACGTGGCAG	+
filter10	MA1620.1	-2	0.0145948	10.8877	0.176162	12	GGGCTGACCTCAAATCATC	ACACACCTGTGC	+
filter10	MA0496.3	-1	0.0158787	11.8455	0.189978	15	GGGCTGACCTCAAATCATC	TGCTGACTCAGCAAT	+
filter10	MA1645.1	0	0.0162508	12.1231	0.19274	14	GGGCTGACCTCAAATCATC	TTCTTGAGTGGTTA	-
filter10	MA0858.1	7	0.0169169	12.62	0.19891	10	GGGCTGACCTCAAATCATC	TGACCTTTAGTTGACCT	-
filter10	MA0602.1	-3	0.0172663	12.8807	0.201283	14	GGGCTGACCTCAAATCATC	CTAATATTGCTAAA	+
filter10	MA0730.1	7	0.0178954	13.35	0.205251	10	GGGCTGACCTCAAATCATC	TGACCTTTGCATGACCT	-
filter10	MA0498.2	-3	0.0179076	13.3591	0.205251	7	GGGCTGACCTCAAATCATC	TTGACAG	+
filter10	MA0843.1	-2	0.018913	14.1091	0.213328	12	GGGCTGACCTCAAATCATC	TATTACGTAACA	+
filter10	MA1114.1	-1	0.0189252	14.1182	0.213328	17	GGGCTGACCTCAAATCATC	GGGTGAGTGACAGGCGG	+
filter10	MA1574.1	-3	0.020064	14.9678	0.223877	15	GGGCTGACCTCAAATCATC	ATGACCTTTGACCCC	-
filter10	MA0775.1	-3	0.0201893	15.0612	0.223877	8	GGGCTGACCTCAAATCATC	TTGACAGG	+
filter10	MA1631.1	-2	0.0219863	16.4018	0.238468	13	GGGCTGACCTCAAATCATC	CAGCACCTGCCCC	+
filter10	MA0871.2	-2	0.0220297	16.4341	0.238468	11	GGGCTGACCTCAAATCATC	GGTCACGTGGG	-
filter10	MA1113.2	-2	0.0233635	17.4292	0.245767	13	GGGCTGACCTCAAATCATC	AATGATTTATGAC	-
filter10	MA1545.1	0	0.0233635	17.4292	0.245767	13	GGGCTGACCTCAAATCATC	CACATAACGGTAC	-
filter10	MA1550.1	-3	0.0234819	17.5175	0.245767	16	GGGCTGACCTCAAATCATC	TTGACCTTTGACCCCT	-
filter10	MA0853.1	0	0.0236049	17.6092	0.245767	17	GGGCTGACCTCAAATCATC	CGCATTAATTAATTACC	+
filter10	MA0504.1	-4	0.0238321	17.7788	0.246254	15	GGGCTGACCTCAAATCATC	TGACCTCTGACCCCT	-
filter10	MA0598.3	-3	0.0266869	19.9085	0.268072	15	GGGCTGACCTCAAATCATC	CTCACTTCCTGTTTC	+
filter10	MA0035.4	-1	0.0267299	19.9405	0.268072	11	GGGCTGACCTCAAATCATC	TTCTAATCTAT	+
filter10	MA0103.3	-3	0.0267299	19.9405	0.268072	11	GGGCTGACCTCAAATCATC	CCCACCTGCGC	+
filter10	MA0597.1	-3	0.0272138	20.3015	0.270933	9	GGGCTGACCTCAAATCATC	CTGCCCGCA	+
filter10	MA1592.1	0	0.0277142	20.6748	0.271945	16	GGGCTGACCTCAAATCATC	GGTATGAGTTCTCGCT	+
filter10	MA1118.1	-3	0.0284846	21.2495	0.27554	11	GGGCTGACCTCAAATCATC	GTAACCTGATA	+
filter10	MA0141.3	-2	0.0284846	21.2495	0.27554	11	GGGCTGACCTCAAATCATC	TATGACCTTGA	-
filter10	MA0862.1	-4	0.0288328	21.5093	0.276944	8	GGGCTGACCTCAAATCATC	TTACGTAA	-
filter10	MA1128.1	-1	0.0314781	23.4826	0.292068	13	GGGCTGACCTCAAATCATC	TGATGACTCATCC	+
filter10	MA0036.3	-1	0.0323046	24.0993	0.297712	11	GGGCTGACCTCAAATCATC	TTCTTATCTTT	+
filter10	MA0081.2	-2	0.0326208	24.3351	0.298608	16	GGGCTGACCTCAAATCATC	TTTCACTTCCTCTTTT	+
filter10	MA0595.1	-3	0.0333504	24.8794	0.29985	10	GGGCTGACCTCAAATCATC	ATCACCCCAC	+
filter10	MA1464.1	-3	0.0333504	24.8794	0.29985	10	GGGCTGACCTCAAATCATC	GGCACGTGAC	-
filter10	MA0003.4	-3	0.0347796	25.9456	0.310047	14	GGGCTGACCTCAAATCATC	ATTGCCTCAGGCCA	+
filter10	MA0482.2	0	0.0372946	27.8218	0.330308	12	GGGCTGACCTCAAATCATC	TTCCTTATCTTT	+
filter10	MA0677.1	-4	0.0388957	29.0162	0.337906	14	GGGCTGACCTCAAATCATC	TGACCTTTGACCTC	-
filter10	MA0147.3	-2	0.0395725	29.5211	0.341609	12	GGGCTGACCTCAAATCATC	GGGCACGTGGCC	-
filter10	MA1579.1	-3	0.0414253	30.9033	0.350941	15	GGGCTGACCTCAAATCATC	TACTCCAGAAAAGAT	+
filter10	MA1625.1	-1	0.0414253	30.9033	0.350941	15	GGGCTGACCTCAAATCATC	CATTTCCCAGAAATC	+
filter10	MA0664.1	-3	0.0429615	32.0493	0.359489	10	GGGCTGACCTCAAATCATC	ATCACGTGAT	+
filter10	MA1132.1	-2	0.0429615	32.0493	0.359489	10	GGGCTGACCTCAAATCATC	GATGACTCAT	+
filter10	MA0692.1	-3	0.045715	34.1034	0.364478	10	GGGCTGACCTCAAATCATC	ATCACGTGAC	+
filter10	MA1106.1	-2	0.045715	34.1034	0.364478	10	GGGCTGACCTCAAATCATC	GGGCACGTAC	-
filter10	MA0814.2	-3	0.0458803	34.2267	0.364478	14	GGGCTGACCTCAAATCATC	CCCGCCTCAGGCCC	-
filter10	MA1147.1	4	0.0460895	34.3828	0.364478	11	GGGCTGACCTCAAATCATC	GAGGTCATTGACCCC	+
filter10	MA0522.3	-3	0.0466281	34.7846	0.364478	11	GGGCTGACCTCAAATCATC	CGCACCTGCCC	+
filter10	MA0851.1	-1	0.0468929	34.9821	0.364478	17	GGGCTGACCTCAAATCATC	GTGTTTGTTTACTTTTT	-
filter10	MA1141.1	-1	0.0470317	35.0856	0.364478	13	GGGCTGACCTCAAATCATC	CGATGACTCATCC	-
filter10	MA0828.1	-3	0.0486217	36.2718	0.374671	10	GGGCTGACCTCAAATCATC	ATCACGTGAC	+
filter10	MA0112.3	6	0.0493346	36.8036	0.378029	11	GGGCTGACCTCAAATCATC	AAGGTCACGGTGACCTG	+
filter10	MA0477.2	-1	0.0497328	37.1007	0.378951	13	GGGCTGACCTCAAATCATC	TGATGACTCATCC	+
filter10	MA1142.1	-2	0.0516885	38.5596	0.388545	10	GGGCTGACCTCAAATCATC	GATGACTCAT	+
filter10	MA1533.1	-3	0.0518881	38.7085	0.388545	16	GGGCTGACCTCAAATCATC	ATGAACTCGATGAACTC	+
filter10	MA1651.1	3	0.0520859	38.8561	0.388545	18	GGGCTGACCTCAAATCATC	CGGAGGCAGCCATTTTGGAAC	-
filter10	MA1546.1	-1	0.0523264	39.0355	0.388545	16	GGGCTGACCTCAAATCATC	CCGTCACGCTAATTAA	+
filter10	MA1534.1	-3	0.0524162	39.1025	0.388545	9	GGGCTGACCTCAAATCATC	ATGAACTTT	+
filter10	MA1636.1	0	0.0539558	40.251	0.395657	15	GGGCTGACCTCAAATCATC	ATGATTGCATCATTT	-
filter10	MA0854.1	0	0.0545573	40.6998	0.396353	17	GGGCTGACCTCAAATCATC	CGAATTAATTAATCACC	+
filter10	MA0903.1	-2	0.0549225	40.9722	0.396353	10	GGGCTGACCTCAAATCATC	GCTAATTAGT	-
filter10	MA1567.1	-1	0.0549225	40.9722	0.396353	10	GGGCTGACCTCAAATCATC	TTCACACCTC	-
filter10	MA1616.1	0	0.056828	42.3937	0.40527	15	GGGCTGACCTCAAATCATC	AGGAAAACCTGGAGC	+
filter10	MA0860.1	6	0.0573466	42.7806	0.40527	11	GGGCTGACCTCAAATCATC	TGACCTTTCGTGACCTT	-
filter10	MA0636.1	-3	0.0583308	43.5148	0.407997	10	GGGCTGACCTCAAATCATC	GTCACGTGAC	-
filter10	MA1648.1	-3	0.0590288	44.0355	0.410093	11	GGGCTGACCTCAAATCATC	CGCACCTGCCG	+
filter10	MA1130.1	-2	0.0592429	44.1952	0.410093	12	GGGCTGACCTCAAATCATC	GATGACTCATCC	-
filter10	MA1537.1	-3	0.0598331	44.6355	0.410093	15	GGGCTGACCTCAAATCATC	GTGACCTTTGACCTC	-
filter10	MA0883.1	1	0.0602604	44.9542	0.410956	16	GGGCTGACCTCAAATCATC	TACATTAATCCGGTTCA	-
filter10	MA1566.1	-1	0.0619208	46.1929	0.418243	10	GGGCTGACCTCAAATCATC	TTCACACCTC	-
filter10	MA0114.4	-1	0.0619421	46.2088	0.418243	13	GGGCTGACCTCAAATCATC	TTTGGACTTTGGA	-
filter10	MA0640.2	0	0.0632303	47.1698	0.424837	14	GGGCTGACCTCAAATCATC	ACCAGGAAGTGGAA	-
filter10	MA0774.1	-3	0.0639542	47.7098	0.425537	8	GGGCTGACCTCAAATCATC	TTGACAGC	+
filter10	MA0464.2	-3	0.0656999	49.0121	0.435002	10	GGGCTGACCTCAAATCATC	ATCACGTGAC	+
filter10	MA0523.1	2	0.0666186	49.6975	0.436843	12	GGGCTGACCTCAAATCATC	TTCCTTTGATCTTT	-
filter10	MA0831.2	-3	0.0680951	50.7989	0.441004	8	GGGCTGACCTCAAATCATC	GTCACGTG	-
filter10	MA0490.2	-1	0.068968	51.4502	0.441004	13	GGGCTGACCTCAAATCATC	AAATGACTCATTT	+
filter10	MA0491.2	-1	0.068968	51.4502	0.441004	13	GGGCTGACCTCAAATCATC	TGATGACTCATCC	+
filter10	MA0025.2	-1	0.068968	51.4502	0.441004	13	GGGCTGACCTCAAATCATC	ATATTGCATAATA	-
filter10	MA0663.1	-3	0.0696759	51.9782	0.441004	10	GGGCTGACCTCAAATCATC	ATCACGTGAT	+
filter10	MA1541.1	3	0.0697923	52.065	0.441004	14	GGGCTGACCTCAAATCATC	TTGACCTTGAACTTGAC	-
filter10	MA0911.1	0	0.0699904	52.2128	0.441004	12	GGGCTGACCTCAAATCATC	AATTTTACGACC	-
filter10	MA0484.2	-1	0.0727316	54.2578	0.455051	13	GGGCTGACCTCAAATCATC	TCTGGACTTTGGA	-
filter10	MA0672.1	-3	0.0738564	55.0969	0.456255	10	GGGCTGACCTCAAATCATC	ACCACTTGAA	+
filter10	MA0117.2	3	0.0739276	55.15	0.456255	9	GGGCTGACCTCAAATCATC	AAAATGCTGACT	+
filter10	MA1123.2	-4	0.0766703	57.1961	0.461314	13	GGGCTGACCTCAAATCATC	AAACATCTGGAAT	-
filter10	MA1146.1	4	0.0770259	57.4613	0.461314	11	GGGCTGACCTCAAATCATC	GAGGTCATTGACCTT	+
filter10	MA0104.4	-2	0.078053	58.2275	0.461314	12	GGGCTGACCTCAAATCATC	GGCCACGTGGCC	+
filter10	MA0892.1	-2	0.0782494	58.374	0.461314	10	GGGCTGACCTCAAATCATC	TTTAATTAGG	-
filter10	MA1634.1	-2	0.0784678	58.537	0.461314	11	GGGCTGACCTCAAATCATC	TATGACTCATA	+
filter10	MA0782.2	2	0.0809335	60.3764	0.465595	13	GGGCTGACCTCAAATCATC	TTTGAGTGACAGCTA	+
filter10	MA0043.3	-1	0.0817877	61.0136	0.465595	14	GGGCTGACCTCAAATCATC	TTGTTGCATAACAA	-
filter10	MA0891.1	-2	0.0828628	61.8157	0.465595	10	GGGCTGACCTCAAATCATC	CCTAATCCGC	+
filter10	MA0596.1	-3	0.0828628	61.8157	0.465595	10	GGGCTGACCTCAAATCATC	ATCACCCCAT	-
filter10	MA0462.2	-2	0.0829509	61.8814	0.465595	11	GGGCTGACCTCAAATCATC	TATGACTCATA	+
filter10	MA0673.1	-4	0.0852676	63.6097	0.473043	9	GGGCTGACCTCAAATCATC	CCACTTGAA	+
filter10	MA1544.1	0	0.0860119	64.1649	0.473043	14	GGGCTGACCTCAAATCATC	CAAATAACGGTTTT	-
filter10	MA1552.1	3	0.0860119	64.1649	0.473043	11	GGGCTGACCTCAAATCATC	AAGGTCATGACCTT	+
filter10	MA0820.1	-3	0.0877048	65.4277	0.476588	10	GGGCTGACCTCAAATCATC	ACCACCTGTT	+
filter10	MA0706.1	-2	0.0877048	65.4277	0.476588	10	GGGCTGACCTCAAATCATC	GTTAATTACT	-
filter10	MA1497.1	-2	0.0877048	65.4277	0.476588	10	GGGCTGACCTCAAATCATC	GTTAATTACC	-
filter10	MA1538.1	4	0.08926	66.588	0.481126	11	GGGCTGACCTCAAATCATC	AAGGTCATTGACCTT	+
filter10	MA1583.1	0	0.0895981	66.8402	0.481126	13	GGGCTGACCTCAAATCATC	GCATTGCCGCAGT	+
filter10	MA0671.1	-2	0.0903986	67.4374	0.481632	9	GGGCTGACCTCAAATCATC	CTTGGCACG	-
filter10	MA0002.2	-1	0.0925711	69.0581	0.491288	11	GGGCTGACCTCAAATCATC	GTCTGTGGTTT	+
filter10	MA1104.2	1	0.0942986	70.3467	0.494681	12	GGGCTGACCTCAAATCATC	TTATCTTATCTTT	+
filter11	MA0162.4	-4	0.000132037	0.0984997	0.196455	14	CCACGCGTGTGGGAATTAG	GGGCGTGGGCGTGG	-
filter11	MA0615.1	0	0.00045049	0.336065	0.335137	17	CCACGCGTGTGGGAATTAG	GAGTGTACGTAAGATGG	+
filter11	MA0733.1	-2	0.000818639	0.610705	0.406012	16	CCACGCGTGTGGGAATTAG	AAATGCGTGGGCGTAA	-
filter11	MA1627.1	-4	0.00133084	0.992805	0.495031	14	CCACGCGTGTGGGAATTAG	GTGTGGGGGAGGGG	-
filter12	MA0615.1	-2	9.9593e-06	0.00742964	0.014658	17	AACAGACATATGCACAAGA	CCATCGTACGTAAACTC	-
filter12	MA0620.3	0	0.000173747	0.129616	0.0662318	18	AACAGACATATGCACAAGA	TAAAGTCACGTGACTTTA	+
filter12	MA1115.1	-7	0.000180003	0.134282	0.0662318	11	AACAGACATATGCACAAGA	ATATGCAAATT	+
filter12	MA0627.2	-6	0.000468102	0.349204	0.123252	13	AACAGACATATGCACAAGA	AATATGCAAATAA	+
filter12	MA0738.1	-9	0.00153825	1.14753	0.249283	9	AACAGACATATGCACAAGA	ATGCCCACC	+
filter12	MA0065.2	-3	0.00160453	1.19698	0.249283	15	AACAGACATATGCACAAGA	TGACCTTTGCCCTAC	-
filter12	MA0043.3	-4	0.00165697	1.2361	0.249283	14	AACAGACATATGCACAAGA	TTGTTATGCAACAA	+
filter12	MA0785.1	-6	0.00169373	1.26352	0.249283	12	AACAGACATATGCACAAGA	AATATGCAAATT	+
filter12	MA0025.2	-5	0.00193191	1.44121	0.258489	13	AACAGACATATGCACAAGA	TATTATGCAATAT	+
filter12	MA0836.2	-7	0.00291832	2.17706	0.298465	12	AACAGACATATGCACAAGA	TATTGCACAATAT	+
filter12	MA1579.1	-2	0.00296862	2.21459	0.298465	15	AACAGACATATGCACAAGA	ATCTTTTCTGGAGTA	-
filter12	MA0629.1	-3	0.0032696	2.43912	0.298465	16	AACAGACATATGCACAAGA	AAGACGCTGTAAAGCGA	+
filter12	MA0102.4	-6	0.00337981	2.52134	0.298465	13	AACAGACATATGCACAAGA	TTATTGCACAATAT	+
filter12	MA0142.1	-2	0.00344743	2.57178	0.298465	15	AACAGACATATGCACAAGA	CTTTGTTATGCAAAT	+
filter12	MA0786.1	-7	0.00397649	2.96646	0.310921	12	AACAGACATATGCACAAGA	TTATGCAAATTA	+
filter12	MA1148.1	-2	0.00401381	2.9943	0.310921	17	AACAGACATATGCACAAGA	ATGACCTTTGACCTACAT	-
filter12	MA1607.1	-4	0.0049394	3.68479	0.34618	14	AACAGACATATGCACAAGA	AATATGTAAACAAA	+
filter12	MA0507.1	-7	0.00592675	4.42135	0.396498	12	AACAGACATATGCACAAGA	ATATGCAAATGAA	-
filter12	MA0852.2	-4	0.00663597	4.95043	0.424643	14	AACAGACATATGCACAAGA	GCCTTGTTTACATT	-
filter12	MA0495.3	-3	0.00785493	5.85978	0.462257	16	AACAGACATATGCACAAGA	AAAAAAATGCTGACTT	-
filter12	MA1636.1	-4	0.008166	6.09184	0.462257	15	AACAGACATATGCACAAGA	AAATGATGCAATCAT	+
filter12	MA0108.2	0	0.008166	6.09184	0.462257	15	AACAGACATATGCACAAGA	CCCCGCCTTTTATAC	-
filter12	MA0056.2	-6	0.00862676	6.43556	0.470253	13	AACAGACATATGCACAAGA	CAAATCCCCACTT	+
filter12	MA0526.3	-2	0.00950129	7.08796	0.499427	14	AACAGACATATGCACAAGA	AGGTCACATGACCA	-
filter13	MA0615.1	0	5.87402e-06	0.00438202	0.00843133	17	AAGCGCATGTCAGTCATTA	GAGTGTACGTAAGATGG	+
filter13	MA1126.1	-2	5.92507e-05	0.044201	0.042523	16	AAGCGCATGTCAGTCATTA	GATGACGTCATCATTT	+
filter13	MA0896.1	0	0.000192789	0.14382	0.0820069	17	AAGCGCATGTCAGTCATTA	ACAAGCAATTAATGAAT	+
filter13	MA1114.1	-2	0.000228533	0.170486	0.0820069	17	AAGCGCATGTCAGTCATTA	CCGCCTGTCACTCACCC	-
filter13	MA0620.3	1	0.000395953	0.295381	0.0947225	17	AAGCGCATGTCAGTCATTA	TAAAGTCACGTGACTTTA	+
filter13	MA0782.2	-3	0.000570772	0.425796	0.109762	15	AAGCGCATGTCAGTCATTA	TAGCTGTCACTCAAA	-
filter13	MA0898.1	0	0.000838285	0.62536	0.127612	17	AAGCGCATGTCAGTCATTA	ACAAGCAATTAAAGAAT	+
filter13	MA0609.2	0	0.000977966	0.729563	0.127612	16	AAGCGCATGTCAGTCATTA	GCAGTGACGTCACTGC	+
filter13	MA1145.1	0	0.0012149	0.906318	0.128448	15	AAGCGCATGTCAGTCATTA	GCGATGACGTCATCA	-
filter13	MA1640.1	0	0.00131798	0.983214	0.128448	15	AAGCGCATGTCAGTCATTA	AGCCATAAATCATTT	-
filter13	MA0854.1	-1	0.00132877	0.991262	0.128448	17	AAGCGCATGTCAGTCATTA	CGAATTAATTAATCACC	+
filter13	MA0018.4	-1	0.00134232	1.00137	0.128448	13	AAGCGCATGTCAGTCATTA	TTATGATGTCATA	+
filter13	MA0897.1	0	0.00143285	1.06891	0.128541	17	AAGCGCATGTCAGTCATTA	ACAAGCAATTAAAGAAT	+
filter13	MA0629.1	0	0.00207723	1.54962	0.169595	17	AAGCGCATGTCAGTCATTA	AAGACGCTGTAAAGCGA	+
filter13	MA0492.1	1	0.00268457	2.00269	0.202806	14	AAGCGCATGTCAGTCATTA	AAAGATGATGTCATC	+
filter13	MA0494.1	1	0.00419716	3.13108	0.272196	18	AAGCGCATGTCAGTCATTA	TGACCTAAAGTAACCTCTG	+
filter13	MA0853.1	0	0.00455127	3.39524	0.272196	17	AAGCGCATGTCAGTCATTA	CGCATTAATTAATTACC	+
filter13	MA1475.1	-2	0.00542007	4.04337	0.307724	12	AAGCGCATGTCAGTCATTA	GGTGACGTCACC	-
filter13	MA0080.5	4	0.00557409	4.15827	0.307724	16	AAGCGCATGTCAGTCATTA	AAAAAAGAGGAAGTGAAAAA	+
filter13	MA0488.1	0	0.00641873	4.78837	0.325326	13	AAGCGCATGTCAGTCATTA	AAGATGATGTCAT	+
filter13	MA0679.2	-3	0.00678139	5.05892	0.325326	16	AAGCGCATGTCAGTCATTA	AAAAAATCAATAAATA	+
filter13	MA0526.3	-1	0.00709483	5.29274	0.325326	14	AAGCGCATGTCAGTCATTA	TGGTCATGTGACCT	+
filter13	MA1632.1	-1	0.00747949	5.5797	0.325326	13	AAGCGCATGTCAGTCATTA	AAATGAGGTCATT	+
filter13	MA1137.1	-6	0.00747949	5.5797	0.325326	13	AAGCGCATGTCAGTCATTA	GTATGAGTCATCA	-
filter13	MA1143.1	-3	0.0079618	5.9395	0.336119	10	AAGCGCATGTCAGTCATTA	GTTACGTCAT	-
filter13	MA1622.1	-2	0.00821151	6.12578	0.336756	14	AAGCGCATGTCAGTCATTA	TTATGAGTCATCAT	-
filter13	MA0140.2	-5	0.00865634	6.45763	0.336944	14	AAGCGCATGTCAGTCATTA	CTTATCTGTGAGGAGCAG	+
filter13	MA0598.3	-3	0.00868559	6.47945	0.336944	15	AAGCGCATGTCAGTCATTA	CTCACTTCCTGTTTC	+
filter13	MA0874.1	0	0.0089425	6.67111	0.337782	17	AAGCGCATGTCAGTCATTA	TCCATTAATTAATGGAC	-
filter13	MA0081.2	2	0.00954029	7.11706	0.348191	14	AAGCGCATGTCAGTCATTA	AAAAGAGGAAGTGAAA	-
filter13	MA1113.2	-1	0.0100912	7.52807	0.348191	13	AAGCGCATGTCAGTCATTA	GTCATAAATCATT	+
filter13	MA1652.1	-1	0.0101884	7.60055	0.348191	14	AAGCGCATGTCAGTCATTA	GGAGGAGGTGAGAA	+
filter13	MA1621.1	-1	0.0101884	7.60055	0.348191	14	AAGCGCATGTCAGTCATTA	GGGACAGGTGTTCG	-
filter13	MA0093.3	-1	0.0109377	8.15955	0.365107	14	AAGCGCATGTCAGTCATTA	TGGTCATGTGACCT	+
filter13	MA0067.1	-7	0.0115726	8.63317	0.37752	8	AAGCGCATGTCAGTCATTA	AGTCACGC	+
filter13	MA1142.1	-8	0.0121417	9.05769	0.387281	10	AAGCGCATGTCAGTCATTA	ATGAGTCATC	-
filter13	MA1151.1	-4	0.0128575	9.59171	0.401199	12	AAGCGCATGTCAGTCATTA	ATAAGTAGGTCA	+
filter13	MA0631.1	0	0.0131877	9.838	0.402746	17	AAGCGCATGTCAGTCATTA	GATAGGGTATCACTTAT	+
filter13	MA1133.1	-2	0.0138574	10.3376	0.411646	12	AAGCGCATGTCAGTCATTA	TGTGACGTCATT	+
filter13	MA0883.1	-1	0.0140527	10.4833	0.411646	17	AAGCGCATGTCAGTCATTA	TACATTAATCCGGTTCA	-
filter13	MA0829.2	-1	0.0144609	10.7879	0.415132	14	AAGCGCATGTCAGTCATTA	AGATCAGGTGATCT	-
filter13	MA0791.1	0	0.0172166	12.8436	0.456515	16	AAGCGCATGTCAGTCATTA	ATGCATAATTAATGAG	+
filter13	MA1149.1	-5	0.0172565	12.8734	0.456515	14	AAGCGCATGTCAGTCATTA	GAGGTCATGTAGAGGTCA	+
filter13	MA1127.1	-2	0.0174927	13.0496	0.456515	11	AAGCGCATGTCAGTCATTA	GATGACGTCAT	+
filter13	MA0844.1	0	0.0189787	14.1581	0.477916	14	AAGCGCATGTCAGTCATTA	AATGCCACGTCATC	+
filter13	MA0159.1	5	0.0204247	15.2368	0.488612	12	AAGCGCATGTCAGTCATTA	AGGTCACGGAGAGGTCA	+
filter14	MA0615.1	-1	2.50002e-07	0.000186501	0.000255092	17	GTAAATGACATCAGTCCCT	GAGTGTACGTAAGATGG	+
filter14	MA1126.1	-3	9.90719e-07	0.000739076	0.000471528	16	GTAAATGACATCAGTCCCT	GATGACGTCATCATTT	+
filter14	MA0018.4	-3	7.42436e-06	0.00553857	0.00212341	13	GTAAATGACATCAGTCCCT	TATGACATCATAA	-
filter14	MA0609.2	-1	7.43578e-06	0.00554709	0.00212341	16	GTAAATGACATCAGTCCCT	GCAGTGACGTCACTGC	+
filter14	MA1145.1	-2	6.31257e-05	0.0470917	0.00929095	15	GTAAATGACATCAGTCCCT	TGATGACGTCATCGC	+
filter14	MA0620.3	0	6.50702e-05	0.0485424	0.00929095	18	GTAAATGACATCAGTCCCT	TAAAGTCACGTGACTTTA	+
filter14	MA0492.1	-3	0.0001128	0.0841485	0.0146418	15	GTAAATGACATCAGTCCCT	GATGACATCATCTTT	-
filter14	MA1632.1	-3	0.000452286	0.337406	0.0496762	13	GTAAATGACATCAGTCCCT	AATGACCTCATTT	-
filter14	MA0488.1	-4	0.000716192	0.534279	0.0730432	13	GTAAATGACATCAGTCCCT	ATGACATCATCTT	-
filter14	MA0594.2	-6	0.00103948	0.77545	0.0989468	10	GTAAATGACATCAGTCCCT	GTCGTAAACG	+
filter14	MA1133.1	-3	0.00129399	0.965316	0.115475	12	GTAAATGACATCAGTCCCT	TGTGACGTCATT	+
filter14	MA1475.1	-3	0.00154545	1.1529	0.124885	12	GTAAATGACATCAGTCCCT	GGTGACGTCACC	+
filter14	MA0025.2	-2	0.00157436	1.17447	0.124885	13	GTAAATGACATCAGTCCCT	ATATTGCATAATA	-
filter14	MA0629.1	0	0.00176014	1.31306	0.127756	17	GTAAATGACATCAGTCCCT	TCGCTTTACAGCGTCTT	-
filter14	MA1143.1	-4	0.00187899	1.40172	0.127756	10	GTAAATGACATCAGTCCCT	ATGACGTAAC	+
filter14	MA1137.1	0	0.00238841	1.78176	0.155012	13	GTAAATGACATCAGTCCCT	GTATGAGTCATCA	-
filter14	MA1636.1	-1	0.00285859	2.13251	0.170067	15	GTAAATGACATCAGTCCCT	ATGATTGCATCATTT	-
filter14	MA1642.1	-5	0.00304625	2.2725	0.173982	13	GTAAATGACATCAGTCCCT	TGCCATCTGTTCC	-
filter14	MA1139.1	-3	0.00332746	2.48228	0.182733	12	GTAAATGACATCAGTCCCT	GATGACGTCATC	+
filter14	MA0140.2	4	0.00361017	2.69319	0.184274	14	GTAAATGACATCAGTCCCT	CTGCTCCTCACAGATAAG	-
filter14	MA0854.1	-1	0.00361362	2.69576	0.184274	17	GTAAATGACATCAGTCCCT	CGAATTAATTAATCACC	+
filter14	MA1651.1	2	0.00466564	3.48057	0.219471	19	GTAAATGACATCAGTCCCT	CGGAGGCAGCCATTTTGGAAC	-
filter14	MA1618.1	-4	0.00488307	3.64277	0.219471	13	GTAAATGACATCAGTCCCT	TAAACATCTGTTT	-
filter14	MA0834.1	-2	0.00528054	3.93928	0.219471	14	GTAAATGACATCAGTCCCT	CGATGACGTCATCG	+
filter14	MA1129.1	-4	0.00559869	4.17662	0.219471	10	GTAAATGACATCAGTCCCT	ATGACGTCAT	+
filter14	MA1136.1	-4	0.00559869	4.17662	0.219471	10	GTAAATGACATCAGTCCCT	ATGACGTCAT	-
filter14	MA0853.1	-1	0.00585535	4.36809	0.220013	17	GTAAATGACATCAGTCCCT	CGCATTAATTAATTACC	+
filter14	MA0526.3	-2	0.00658768	4.91441	0.236286	14	GTAAATGACATCAGTCCCT	AGGTCACATGACCA	-
filter14	MA1131.1	-3	0.00661942	4.93808	0.236286	11	GTAAATGACATCAGTCCCT	GATGACGTCAT	+
filter14	MA1123.2	-5	0.00713161	5.32018	0.24836	13	GTAAATGACATCAGTCCCT	AAACATCTGGAAT	-
filter14	MA1640.1	-2	0.00739489	5.51659	0.248463	15	GTAAATGACATCAGTCCCT	AAATGATTTATGGCT	+
filter14	MA0043.3	-2	0.00761647	5.68189	0.248463	14	GTAAATGACATCAGTCCCT	TTGTTGCATAACAA	-
filter14	MA0883.1	0	0.0076566	5.71182	0.248463	17	GTAAATGACATCAGTCCCT	TGAACCGGATTAATGAA	+
filter14	MA1149.1	6	0.00801734	5.98094	0.254029	12	GTAAATGACATCAGTCCCT	TGACCTCTACATGACCTC	-
filter14	MA1622.1	0	0.00818396	6.10523	0.254029	14	GTAAATGACATCAGTCCCT	TTATGAGTCATCAT	-
filter14	MA0093.3	-2	0.00878968	6.5571	0.266407	14	GTAAATGACATCAGTCCCT	AGGTCACATGACCA	-
filter14	MA0109.1	-5	0.00927071	6.91595	0.266407	10	GTAAATGACATCAGTCCCT	AACCTTATAT	+
filter14	MA0833.2	-2	0.0101251	7.55329	0.283469	14	GTAAATGACATCAGTCCCT	TTATTGCATCATTT	-
filter14	MA1110.1	-3	0.0105885	7.89904	0.285258	11	GTAAATGACATCAGTCCCT	TAGGTCATTGA	-
filter14	MA1150.1	-4	0.0105885	7.89904	0.285258	11	GTAAATGACATCAGTCCCT	GTGACCTAATT	-
filter14	MA1109.1	-4	0.011865	8.85132	0.307838	13	GTAAATGACATCAGTCCCT	CTGCCATCTGTCC	-
filter14	MA1128.1	0	0.011865	8.85132	0.307838	13	GTAAATGACATCAGTCCCT	GGATGAGTCATCA	-
filter14	MA0631.1	-1	0.0120828	9.0138	0.307838	17	GTAAATGACATCAGTCCCT	GATAGGGTATCACTTAT	+
filter14	MA1127.1	-4	0.0123246	9.19414	0.307838	11	GTAAATGACATCAGTCCCT	ATGACGTCATC	-
filter14	MA1148.1	0	0.0125047	9.32848	0.307838	18	GTAAATGACATCAGTCCCT	ATGTAGGTCAAAGGTCAT	+
filter14	MA0122.3	-1	0.013662	10.1918	0.316034	13	GTAAATGACATCAGTCCCT	ATAACCACTTAAA	+
filter14	MA0851.1	-1	0.0137229	10.2373	0.316034	17	GTAAATGACATCAGTCCCT	AAAAAGTAAACAAACCC	+
filter14	MA0874.1	-1	0.0146172	10.9045	0.324899	17	GTAAATGACATCAGTCCCT	TCCATTAATTAATGGAC	-
filter14	MA0840.1	-3	0.0154135	11.4985	0.324899	12	GTAAATGACATCAGTCCCT	AATGACGTCACC	+
filter14	MA1151.1	-5	0.0154135	11.4985	0.324899	12	GTAAATGACATCAGTCCCT	TGACCTACTTAT	-
filter14	MA0896.1	-2	0.0165675	12.3593	0.331035	17	GTAAATGACATCAGTCCCT	ACAAGCAATTAATGAAT	+
filter14	MA0659.2	-4	0.0166927	12.4528	0.331035	15	GTAAATGACATCAGTCCCT	GAGTCAGCATTTTTT	+
filter14	MA1470.1	1	0.0183841	13.7146	0.342311	19	GTAAATGACATCAGTCCCT	AAAGCATGACGTCATGATTT	+
filter14	MA1146.1	-3	0.0190094	14.181	0.342311	15	GTAAATGACATCAGTCCCT	GAGGTCATTGACCTT	+
filter14	MA0744.2	-3	0.0190387	14.2029	0.342311	16	GTAAATGACATCAGTCCCT	AACCACCTGTTGCTTT	-
filter14	MA0114.4	-2	0.0192739	14.3784	0.342311	13	GTAAATGACATCAGTCCCT	TTTGGACTTTGGA	-
filter14	MA0003.4	-4	0.01999	14.9125	0.342311	14	GTAAATGACATCAGTCCCT	ATTGCCTCAGGCCA	+
filter14	MA0602.1	0	0.01999	14.9125	0.342311	14	GTAAATGACATCAGTCCCT	TTTAGCAATATTAG	-
filter14	MA0065.2	-5	0.0202732	15.1238	0.342311	14	GTAAATGACATCAGTCCCT	TGACCTTTGCCCTAC	-
filter14	MA0494.1	5	0.0203093	15.1507	0.342311	14	GTAAATGACATCAGTCCCT	TGACCTAAAGTAACCTCTG	+
filter14	MA1111.1	-3	0.0205915	15.3612	0.342311	11	GTAAATGACATCAGTCCCT	TTTGACCTTTG	-
filter14	MA0484.2	-2	0.0206178	15.3808	0.342311	13	GTAAATGACATCAGTCCCT	TCTGGACTTTGGA	-
filter14	MA0490.2	0	0.0206178	15.3808	0.342311	13	GTAAATGACATCAGTCCCT	AAATGAGTCATTT	-
filter14	MA0592.3	-3	0.0206178	15.3808	0.342311	13	GTAAATGACATCAGTCCCT	TGTGACCTTGAGC	-
filter14	MA0911.1	-5	0.0218625	16.3094	0.346888	12	GTAAATGACATCAGTCCCT	GGTCGTAAAATT	+
filter14	MA1497.1	-5	0.0219012	16.3383	0.346888	10	GTAAATGACATCAGTCCCT	GGTAATTAAC	+
filter14	MA0477.2	0	0.0220448	16.4454	0.346888	13	GTAAATGACATCAGTCCCT	GGATGAGTCATCA	-
filter14	MA1608.1	-5	0.0221081	16.4927	0.346888	11	GTAAATGACATCAGTCCCT	ATCCATTAGCA	+
filter14	MA1621.1	-4	0.0227817	16.9951	0.35357	14	GTAAATGACATCAGTCCCT	CGAACACCTGTCCC	+
filter14	MA1121.1	-5	0.0235596	17.5754	0.355808	13	GTAAATGACATCAGTCCCT	TCACATTCCAGCC	+
filter14	MA1639.1	-6	0.0235596	17.5754	0.355808	13	GTAAATGACATCAGTCCCT	GTCATCAATCATT	+
filter14	MA0067.1	-2	0.0242485	18.0894	0.355808	8	GTAAATGACATCAGTCCCT	CCGTGACT	-
filter14	MA0495.3	-4	0.024421	18.2181	0.355808	15	GTAAATGACATCAGTCCCT	AAGTCAGCATTTTTTT	+
filter14	MA0864.2	-1	0.0259651	19.37	0.374483	16	GTAAATGACATCAGTCCCT	GAAATGGCGCCAAAAC	-
filter14	MA1540.1	-4	0.027271	20.3442	0.389385	11	GTAAATGACATCAGTCCCT	GTGACCTTGAC	-
filter14	MA0604.1	-4	0.0284742	21.2417	0.391724	8	GTAAATGACATCAGTCCCT	ATGACGTA	+
filter14	MA0862.1	-5	0.0284742	21.2417	0.391724	8	GTAAATGACATCAGTCCCT	TTACGTAA	+
filter14	MA1112.2	-3	0.0286505	21.3733	0.391724	12	GTAAATGACATCAGTCCCT	TTTGACCTTTAA	-
filter14	MA1575.1	-4	0.0287642	21.4581	0.391724	15	GTAAATGACATCAGTCCCT	GTGACCTCAATGAGGTCAC	-
filter14	MA0080.5	-1	0.0291747	21.7644	0.391724	18	GTAAATGACATCAGTCCCT	TTTTTCACTTCCTCTTTTTT	-
filter14	MA1142.1	-9	0.0293553	21.899	0.391724	10	GTAAATGACATCAGTCCCT	ATGAGTCATC	-
filter14	MA0491.2	0	0.0305891	22.8195	0.400033	13	GTAAATGACATCAGTCCCT	GGATGAGTCATCA	-
filter14	MA1130.1	0	0.0306154	22.8391	0.400033	12	GTAAATGACATCAGTCCCT	GGATGAGTCATC	+
filter14	MA1141.1	0	0.0347571	25.9288	0.426284	13	GTAAATGACATCAGTCCCT	GGATGAGTCATCG	+
filter14	MA1119.1	0	0.0350809	26.1704	0.426284	16	GTAAATGACATCAGTCCCT	AACTGAAACCTGATAC	+
filter14	MA0258.2	-4	0.0355277	26.5037	0.426284	15	GTAAATGACATCAGTCCCT	AGGTCACCCTGACCT	+
filter14	MA0598.3	-4	0.0355277	26.5037	0.426284	15	GTAAATGACATCAGTCCCT	CTCACTTCCTGTTTC	+
filter14	MA0505.1	-3	0.0355277	26.5037	0.426284	15	GTAAATGACATCAGTCCCT	GCTGACCTTGAACTT	-
filter14	MA0017.2	-1	0.0370235	27.6195	0.436888	13	GTAAATGACATCAGTCCCT	CCCTTGACCTTTG	-
filter14	MA1113.2	-6	0.0394191	29.4067	0.457335	13	GTAAATGACATCAGTCCCT	GTCATAAATCATT	+
filter14	MA0814.2	-4	0.0426594	31.8239	0.483417	14	GTAAATGACATCAGTCCCT	CCCGCCTCAGGCCC	-
filter14	MA0782.2	1	0.0451064	33.6494	0.495244	14	GTAAATGACATCAGTCCCT	TTTGAGTGACAGCTA	+
filter14	MA0829.2	-2	0.0453113	33.8022	0.495244	14	GTAAATGACATCAGTCCCT	AGATCACCTGATCT	+
filter15	MA0620.3	-2	1.21488e-06	0.0009063	0.000852304	17	GCCCAGGTCAGGTGATCTG	TAAAGTCACGTGACTTTA	+
filter15	MA0830.2	-4	3.13915e-06	0.00234181	0.00146819	13	GCCCAGGTCAGGTGATCTG	GGGGCAGGTGCCG	-
filter15	MA0829.2	-4	9.20133e-06	0.00686419	0.00258209	14	GCCCAGGTCAGGTGATCTG	AGATCAGGTGATCT	-
filter15	MA1621.1	-4	9.20133e-06	0.00686419	0.00258209	14	GCCCAGGTCAGGTGATCTG	GGGACAGGTGTTCG	-
filter15	MA1631.1	-4	1.2244e-05	0.00913406	0.00286329	13	GCCCAGGTCAGGTGATCTG	GGGGCAGGTGCTG	-
filter15	MA1648.1	-5	2.04661e-05	0.0152677	0.0041023	11	GCCCAGGTCAGGTGATCTG	CGGCAGGTGCG	-
filter15	MA1100.2	-6	3.39012e-05	0.0252903	0.00557496	10	GCCCAGGTCAGGTGATCTG	GGCAGCTGCC	+
filter15	MA0103.3	-5	4.35273e-05	0.0324714	0.00557496	11	GCCCAGGTCAGGTGATCTG	GCGCAGGTGGG	-
filter15	MA0522.3	-5	4.35273e-05	0.0324714	0.00557496	11	GCCCAGGTCAGGTGATCTG	GGGCAGGTGCG	-
filter15	MA0499.2	-4	4.76795e-05	0.0355689	0.00557496	13	GCCCAGGTCAGGTGATCTG	GGGACAGGTGCTG	-
filter15	MA0500.2	-5	0.000120867	0.0901665	0.0113059	12	GCCCAGGTCAGGTGATCTG	CAGCAGCTGCTG	+
filter15	MA0526.3	-4	0.000138096	0.10302	0.0121103	14	GCCCAGGTCAGGTGATCTG	TGGTCATGTGACCT	+
filter15	MA1642.1	-4	0.00015003	0.111922	0.012127	13	GCCCAGGTCAGGTGATCTG	GGAACAGATGGCA	+
filter15	MA0820.1	-6	0.000155573	0.116057	0.012127	10	GCCCAGGTCAGGTGATCTG	AACAGGTGGT	-
filter15	MA1618.1	-5	0.000165791	0.12368	0.0122433	13	GCCCAGGTCAGGTGATCTG	AAACAGATGTTTA	+
filter15	MA0093.3	-4	0.000265861	0.198332	0.0172486	14	GCCCAGGTCAGGTGATCTG	TGGTCATGTGACCT	+
filter15	MA0745.2	-4	0.000270449	0.201755	0.0172486	13	GCCCAGGTCAGGTGATCTG	ATGACAGGTGCAT	-
filter15	MA1620.1	-5	0.000307145	0.22913	0.0187373	12	GCCCAGGTCAGGTGATCTG	GCACAGGTGTGT	-
filter15	MA1472.1	-6	0.000435907	0.325186	0.0228184	10	GCCCAGGTCAGGTGATCTG	AACAGCTGTT	-
filter15	MA1109.1	-5	0.000476234	0.35527	0.0228184	13	GCCCAGGTCAGGTGATCTG	GGACAGATGGCAG	+
filter15	MA0692.1	-6	0.000486236	0.362732	0.0228184	10	GCCCAGGTCAGGTGATCTG	GTCACGTGAT	-
filter15	MA0615.1	-2	0.000490489	0.365905	0.0228184	17	GCCCAGGTCAGGTGATCTG	CCATCGTACGTAAACTC	-
filter15	MA1619.1	-5	0.000552934	0.412489	0.0228184	12	GCCCAGGTCAGGTGATCTG	GCACAGCTGTGC	+
filter15	MA1641.1	-5	0.000552934	0.412489	0.0228184	12	GCCCAGGTCAGGTGATCTG	GAACAGCTGTTC	+
filter15	MA0140.2	7	0.000591319	0.441124	0.0237053	11	GCCCAGGTCAGGTGATCTG	CTTATCTGTGAGGAGCAG	+
filter15	MA1558.1	-6	0.000670929	0.500513	0.0254429	10	GCCCAGGTCAGGTGATCTG	GGCAGGTGCA	+
filter15	MA1123.2	-4	0.000750335	0.55975	0.0277053	13	GCCCAGGTCAGGTGATCTG	ATTCCAGATGTTT	+
filter15	MA0147.3	-5	0.000806923	0.601964	0.0290308	12	GCCCAGGTCAGGTGATCTG	GGGCACGTGGCC	-
filter15	MA0521.1	-5	0.001006	0.750477	0.0344275	11	GCCCAGGTCAGGTGATCTG	CTGCAGCTGTT	-
filter15	MA0100.3	-6	0.00112634	0.84025	0.037628	10	GCCCAGGTCAGGTGATCTG	GACAGTTGGT	-
filter15	MA0603.1	-5	0.00167815	1.2519	0.0511875	10	GCCCAGGTCAGGTGATCTG	GGTCACGTGC	+
filter15	MA0744.2	-2	0.00186557	1.39171	0.0556687	16	GCCCAGGTCAGGTGATCTG	AACCACCTGTTGCTTT	-
filter15	MA0104.4	-5	0.00198376	1.47989	0.0556687	12	GCCCAGGTCAGGTGATCTG	GGCCACGTGGCC	+
filter15	MA0825.1	-6	0.00203821	1.5205	0.0560751	10	GCCCAGGTCAGGTGATCTG	GGCACGTGGT	-
filter15	MA0464.2	-6	0.00224354	1.67368	0.0605372	10	GCCCAGGTCAGGTGATCTG	GTCACGTGAT	-
filter15	MA1593.1	-5	0.0025674	1.91528	0.0679686	12	GCCCAGGTCAGGTGATCTG	TAACAGCAGACT	+
filter15	MA1635.1	-6	0.00271195	2.02311	0.0691846	10	GCCCAGGTCAGGTGATCTG	CGCAGCTGCG	+
filter15	MA0743.2	-1	0.00290808	2.16943	0.0708256	16	GCCCAGGTCAGGTGATCTG	AATTCAACAGGTGGTT	+
filter15	MA1464.1	-6	0.00297818	2.22172	0.0708256	10	GCCCAGGTCAGGTGATCTG	GGCACGTGAC	-
filter15	MA0664.1	-6	0.00326806	2.43797	0.0748246	10	GCCCAGGTCAGGTGATCTG	ATCACGTGAT	+
filter15	MA1524.1	-5	0.00359164	2.67937	0.0775303	12	GCCCAGGTCAGGTGATCTG	GGACATATGGCG	-
filter15	MA1638.1	-6	0.0039264	2.92909	0.0822263	10	GCCCAGGTCAGGTGATCTG	ACCAGATGGC	+
filter15	MA1646.1	-5	0.00423365	3.1583	0.0860909	12	GCCCAGGTCAGGTGATCTG	AAACAGAAGCAG	+
filter15	MA0058.3	-6	0.00514245	3.83627	0.100249	10	GCCCAGGTCAGGTGATCTG	AGCACGTGGT	-
filter15	MA1126.1	-1	0.00514424	3.8376	0.100249	16	GCCCAGGTCAGGTGATCTG	AAATGATGACGTCATC	-
filter15	MA1579.1	-1	0.00564182	4.2088	0.106974	15	GCCCAGGTCAGGTGATCTG	ATCTTTTCTGGAGTA	-
filter15	MA0139.1	1	0.00588432	4.38971	0.110085	18	GCCCAGGTCAGGTGATCTG	TAGCGCCCCCTGGTGGCCA	-
filter15	MA1119.1	-2	0.00725893	5.41517	0.127313	16	GCCCAGGTCAGGTGATCTG	AACTGAAACCTGATAC	+
filter15	MA1570.1	-6	0.0086554	6.45693	0.144577	10	GCCCAGGTCAGGTGATCTG	AACATATGTT	+
filter15	MA0816.1	-6	0.0086554	6.45693	0.144577	10	GCCCAGGTCAGGTGATCTG	AGCAGCTGCT	-
filter15	MA0629.1	-2	0.00949472	7.08306	0.153128	17	GCCCAGGTCAGGTGATCTG	AAGACGCTGTAAAGCGA	+
filter15	MA1616.1	-4	0.0105349	7.85907	0.167973	15	GCCCAGGTCAGGTGATCTG	GCTCCAGGTTTTCCT	-
filter15	MA1108.2	-6	0.0111273	8.30095	0.169704	10	GCCCAGGTCAGGTGATCTG	GCCATGTGTC	-
filter15	MA0080.5	1	0.0120343	8.97756	0.174786	19	GCCCAGGTCAGGTGATCTG	AAAAAAGAGGAAGTGAAAAA	+
filter15	MA0154.4	-2	0.0137657	10.2692	0.19709	15	GCCCAGGTCAGGTGATCTG	AGTCCCCAGGGGACT	+
filter15	MA1629.1	-4	0.013908	10.3753	0.197115	14	GCCCAGGTCAGGTGATCTG	CTCACAGCAGGGGG	+
filter15	MA0751.1	-2	0.0147037	10.969	0.206309	15	GCCCAGGTCAGGTGATCTG	GCACAGCGGGGGGTC	-
filter15	MA0831.2	-8	0.0155631	11.6101	0.212007	8	GCCCAGGTCAGGTGATCTG	CACGTGAC	+
filter15	MA0609.2	-3	0.0170327	12.7064	0.227607	16	GCCCAGGTCAGGTGATCTG	GCAGTGACGTCACTGC	+
filter15	MA0520.1	-3	0.0178779	13.3369	0.236647	15	GCCCAGGTCAGGTGATCTG	CATTTCCTGAGAAAT	+
filter15	MA1628.1	-6	0.0180519	13.4667	0.236717	11	GCCCAGGTCAGGTGATCTG	CACAGCAGGGG	+
filter15	MA0659.2	-4	0.019067	14.224	0.247714	15	GCCCAGGTCAGGTGATCTG	GAGTCAGCATTTTTT	+
filter15	MA1529.1	-2	0.0205807	15.3532	0.264927	17	GCCCAGGTCAGGTGATCTG	GGGCCGCAGCTGCGTCCC	+
filter15	MA0626.1	-6	0.0211354	15.767	0.269593	10	GCCCAGGTCAGGTGATCTG	GACACGTGCC	-
filter15	MA1652.1	-4	0.022167	16.5366	0.276399	14	GCCCAGGTCAGGTGATCTG	GGAGGAGGTGAGAA	+
filter15	MA0091.1	-6	0.0224569	16.7529	0.276399	12	GCCCAGGTCAGGTGATCTG	AACAGATGGTCG	-
filter15	MA0695.1	-7	0.0224569	16.7529	0.276399	12	GCCCAGGTCAGGTGATCTG	TTCGGTGGTCGC	-
filter15	MA1655.1	-7	0.0224569	16.7529	0.276399	12	GCCCAGGTCAGGTGATCTG	GTGGCTGTTCCC	-
filter15	MA0871.2	-5	0.0242409	18.0837	0.290725	11	GCCCAGGTCAGGTGATCTG	GGTCACGTGGG	-
filter15	MA1566.1	-8	0.0246568	18.394	0.290725	10	GCCCAGGTCAGGTGATCTG	GAGGTGTGAA	+
filter15	MA0761.2	-5	0.0252321	18.8231	0.295028	14	GCCCAGGTCAGGTGATCTG	AAACAGGAAGTGAA	+
filter15	MA0048.2	-6	0.0266071	19.8489	0.306006	10	GCCCAGGTCAGGTGATCTG	CGCAGCTGCG	+
filter15	MA0691.1	-6	0.0266071	19.8489	0.306006	10	GCCCAGGTCAGGTGATCTG	AACAGCTGAT	+
filter15	MA0495.3	-2	0.0279385	20.8421	0.314537	16	GCCCAGGTCAGGTGATCTG	AAAAAAATGCTGACTT	-
filter15	MA0003.4	-4	0.0286743	21.391	0.314537	14	GCCCAGGTCAGGTGATCTG	TGGCCTGAGGCAAT	-
filter15	MA1099.2	-6	0.028694	21.4057	0.314537	10	GCCCAGGTCAGGTGATCTG	GCCACGTGCC	-
filter15	MA1467.1	-6	0.028694	21.4057	0.314537	10	GCCCAGGTCAGGTGATCTG	GACAGCTGTT	-
filter15	MA1559.1	-6	0.0309254	23.0703	0.328725	10	GCCCAGGTCAGGTGATCTG	AACAGGTGCA	+
filter15	MA1560.1	-6	0.0333099	24.8492	0.343657	10	GCCCAGGTCAGGTGATCTG	CGCACGTGCA	+
filter15	MA1567.1	-8	0.0333099	24.8492	0.343657	10	GCCCAGGTCAGGTGATCTG	GAGGTGTGAA	+
filter15	MA0056.2	-6	0.0344365	25.6896	0.352113	13	GCCCAGGTCAGGTGATCTG	AAGTGGGGATTTG	-
filter15	MA0062.3	-5	0.0346314	25.835	0.352113	14	GCCCAGGTCAGGTGATCTG	AAACAGGAAGTGGG	-
filter15	MA0598.3	-4	0.0355531	26.5226	0.358884	15	GCCCAGGTCAGGTGATCTG	GAAACAGGAAGTGAG	-
filter15	MA0597.1	-2	0.0387351	28.8964	0.388211	9	GCCCAGGTCAGGTGATCTG	TGCGGGCAG	-
filter15	MA0527.1	-1	0.0400873	29.9052	0.393335	15	GCCCAGGTCAGGTGATCTG	CAGATCTCGCGAGAG	-
filter15	MA1149.1	-1	0.0412371	30.7629	0.395068	18	GCCCAGGTCAGGTGATCTG	TGACCTCTACATGACCTC	-
filter15	MA0823.1	-6	0.0414706	30.9371	0.395068	10	GCCCAGGTCAGGTGATCTG	GACACGTGCC	+
filter15	MA1645.1	-3	0.0416718	31.0872	0.395068	14	GCCCAGGTCAGGTGATCTG	TTCTTGAGTGGTTA	-
filter15	MA0814.2	-5	0.0442868	33.0379	0.403354	14	GCCCAGGTCAGGTGATCTG	GGGCCTGAGGCGGG	+
filter15	MA0017.2	-1	0.0444516	33.1609	0.403354	13	GCCCAGGTCAGGTGATCTG	CAAAGGTCAAGGG	+
filter15	MA0698.1	-4	0.0444516	33.1609	0.403354	13	GCCCAGGTCAGGTGATCTG	CATCCAGATGTTC	+
filter15	MA0636.1	-6	0.0445581	33.2404	0.403354	10	GCCCAGGTCAGGTGATCTG	GTCACGTGAC	-
filter15	MA1468.1	-6	0.0445581	33.2404	0.403354	10	GCCCAGGTCAGGTGATCTG	GACATATGTT	-
filter15	MA0896.1	-2	0.0459634	34.2887	0.413408	17	GCCCAGGTCAGGTGATCTG	ATTCATTAATTGCTTGT	-
filter15	MA0663.1	-6	0.0478459	35.693	0.414401	10	GCCCAGGTCAGGTGATCTG	ATCACGTGAT	+
filter15	MA0819.1	-6	0.0478459	35.693	0.414401	10	GCCCAGGTCAGGTGATCTG	AACACGTGTT	-
filter15	MA1568.1	-5	0.0503305	37.5466	0.433247	12	GCCCAGGTCAGGTGATCTG	CGCCATATGGTG	-
filter15	MA0258.2	-3	0.0507278	37.843	0.433986	15	GCCCAGGTCAGGTGATCTG	AGGTCAGGGTGACCT	-
filter15	MA0649.1	-6	0.0513443	38.3029	0.433986	10	GCCCAGGTCAGGTGATCTG	GACACGTGCC	+
filter15	MA1105.2	-4	0.0571756	42.653	0.476107	12	GCCCAGGTCAGGTGATCTG	AAAACAGGTTTT	+
filter15	MA0616.2	-6	0.0590166	44.0264	0.487098	10	GCCCAGGTCAGGTGATCTG	GGCACGTGCC	-
filter15	MA0473.3	-5	0.0596629	44.5085	0.489553	14	GCCCAGGTCAGGTGATCTG	AAACAGGAAGTGGG	+
filter15	MA0122.3	-6	0.0605322	45.157	0.493798	13	GCCCAGGTCAGGTGATCTG	TTTAAGTGGTTAT	-
filter15	MA1474.1	-5	0.0608934	45.4265	0.493873	12	GCCCAGGTCAGGTGATCTG	TGCCACGTCACC	+
filter16	MA1126.1	-3	2.68146e-05	0.0200037	0.0396522	16	ACCGCCAGCTGATGGAATT	AAATGATGACGTCATC	-
filter16	MA0018.4	-6	0.000262446	0.195784	0.157994	13	ACCGCCAGCTGATGGAATT	TTATGATGTCATA	+
filter16	MA0743.2	-2	0.000320528	0.239114	0.157994	16	ACCGCCAGCTGATGGAATT	AACCACCTGTTGAATT	-
filter16	MA0744.2	-2	0.000481271	0.359028	0.177921	16	ACCGCCAGCTGATGGAATT	AACCACCTGTTGCTTT	-
filter16	MA0140.2	2	0.00115129	0.858861	0.340495	16	ACCGCCAGCTGATGGAATT	CTGCTCCTCACAGATAAG	-
filter16	MA0492.1	-4	0.00234017	1.74577	0.467235	15	ACCGCCAGCTGATGGAATT	AAAGATGATGTCATC	+
filter16	MA0488.1	-5	0.00265063	1.97737	0.467235	13	ACCGCCAGCTGATGGAATT	AAGATGATGTCAT	+
filter16	MA1621.1	-1	0.00312875	2.33405	0.467235	14	ACCGCCAGCTGATGGAATT	GGGACAGGTGTTCG	-
filter16	MA0615.1	-1	0.00330146	2.46289	0.467235	17	ACCGCCAGCTGATGGAATT	CCATCGTACGTAAACTC	-
filter16	MA1143.1	-8	0.00344993	2.57365	0.467235	10	ACCGCCAGCTGATGGAATT	ATGACGTAAC	+
filter16	MA0620.3	1	0.00379158	2.82852	0.467235	17	ACCGCCAGCTGATGGAATT	TAAAGTCACGTGACTTTA	+
filter17	MA0615.1	-2	6.57177e-06	0.00490254	0.0096917	17	CCTATTTATGCATAACCCA	CCATCGTACGTAAACTC	-
filter17	MA1579.1	0	0.000426505	0.318173	0.209663	15	CCTATTTATGCATAACCCA	ATCTTTTCTGGAGTA	-
filter17	MA0043.3	-4	0.000820496	0.61209	0.264417	14	CCTATTTATGCATAACCCA	TTGTTGCATAACAA	-
filter17	MA1636.1	-3	0.000896481	0.668775	0.264417	15	CCTATTTATGCATAACCCA	ATGATTGCATCATTT	-
filter17	MA0108.2	0	0.00123275	0.919633	0.303	15	CCTATTTATGCATAACCCA	CCCCGCCTTTTATAC	-
filter17	MA0629.1	-2	0.00201667	1.50444	0.328804	17	CCTATTTATGCATAACCCA	TCGCTTTACAGCGTCTT	-
filter17	MA1115.1	-4	0.00215353	1.60654	0.328804	11	CCTATTTATGCATAACCCA	AATTTGCATAT	-
filter17	MA0627.2	-3	0.00220979	1.6485	0.328804	13	CCTATTTATGCATAACCCA	TTATTTGCATATT	-
filter17	MA0025.2	-4	0.00259471	1.93566	0.328804	13	CCTATTTATGCATAACCCA	ATATTGCATAATA	-
filter17	MA0080.5	0	0.00298973	2.23034	0.339161	19	CCTATTTATGCATAACCCA	TTTTTCACTTCCTCTTTTTT	-
filter17	MA0836.2	-5	0.00355526	2.65222	0.366938	13	CCTATTTATGCATAACCCA	TATTGCACAATAT	+
filter17	MA0102.4	-4	0.00400917	2.99084	0.366938	14	CCTATTTATGCATAACCCA	TTATTGCACAATAT	+
filter17	MA0598.3	-3	0.00411872	3.07256	0.366938	15	CCTATTTATGCATAACCCA	CTCACTTCCTGTTTC	+
filter17	MA1137.1	-5	0.00447866	3.34108	0.366938	13	CCTATTTATGCATAACCCA	TGATGACTCATAC	+
filter17	MA1583.1	-4	0.00447866	3.34108	0.366938	13	CCTATTTATGCATAACCCA	GCATTGCCGCAGT	+
filter17	MA0495.3	-3	0.00510065	3.80508	0.382158	16	CCTATTTATGCATAACCCA	AAGTCAGCATTTTTTT	+
filter17	MA0738.1	-7	0.0051827	3.86629	0.382158	9	CCTATTTATGCATAACCCA	ATGCCCACC	+
filter17	MA0507.1	-2	0.00561679	4.19012	0.394445	13	CCTATTTATGCATAACCCA	TTCATTTGCATAT	+
filter17	MA0140.2	-7	0.00736265	5.49254	0.435656	12	CCTATTTATGCATAACCCA	CTGCTCCTCACAGATAAG	-
filter17	MA0761.2	-3	0.00770877	5.75074	0.435656	14	CCTATTTATGCATAACCCA	TTCACTTCCTGTTT	-
filter17	MA0883.1	-2	0.00786379	5.86639	0.435656	17	CCTATTTATGCATAACCCA	TGAACCGGATTAATGAA	+
filter17	MA1126.1	-2	0.00818372	6.10506	0.435656	16	CCTATTTATGCATAACCCA	GATGACGTCATCATTT	+
filter17	MA1622.1	-5	0.00827149	6.17053	0.435656	14	CCTATTTATGCATAACCCA	TTATGAGTCATCAT	-
filter17	MA0146.2	0	0.00887148	6.61812	0.438318	14	CCTATTTATGCATAACCCA	GGGGCCGAGGCCTG	+
filter17	MA0833.2	-4	0.0095109	7.09513	0.438318	14	CCTATTTATGCATAACCCA	TTATTGCATCATTT	-
filter17	MA0659.2	-2	0.0108751	8.1128	0.471705	15	CCTATTTATGCATAACCCA	AAAAAATGCTGACTC	-
filter17	MA0019.1	-3	0.0118932	8.87234	0.473072	12	CCTATTTATGCATAACCCA	GGGATTGCATCT	-
filter17	MA1651.1	1	0.011902	8.87888	0.473072	19	CCTATTTATGCATAACCCA	GTTCCAAAATGGCTGCCTCCG	+
filter17	MA0640.2	-2	0.0125105	9.33282	0.473072	14	CCTATTTATGCATAACCCA	TTCCACTTCCTGGT	+
filter18	MA0140.2	-4	3.70954e-05	0.0276732	0.0544827	15	AGTGGTCATGTCTGTGCTG	CTTATCTGTGAGGAGCAG	+
filter18	MA0615.1	-1	0.000138782	0.103531	0.0691073	17	AGTGGTCATGTCTGTGCTG	GAGTGTACGTAAGATGG	+
filter18	MA0620.3	0	0.000188211	0.140406	0.0691073	18	AGTGGTCATGTCTGTGCTG	TAAAGTCACGTGACTTTA	+
filter18	MA0883.1	0	0.000565675	0.421993	0.120945	17	AGTGGTCATGTCTGTGCTG	TACATTAATCCGGTTCA	-
filter18	MA0602.1	0	0.000576433	0.430019	0.120945	14	AGTGGTCATGTCTGTGCTG	TTTAGCAATATTAG	-
filter18	MA0609.2	-1	0.00149257	1.11346	0.219216	16	AGTGGTCATGTCTGTGCTG	GCAGTGACGTCACTGC	+
filter18	MA1640.1	-2	0.00208587	1.55606	0.278505	15	AGTGGTCATGTCTGTGCTG	AAATGATTTATGGCT	+
filter18	MA1651.1	1	0.00250089	1.86566	0.306092	19	AGTGGTCATGTCTGTGCTG	GTTCCAAAATGGCTGCCTCCG	+
filter18	MA1126.1	-2	0.00317758	2.37047	0.311638	16	AGTGGTCATGTCTGTGCTG	AAATGATGACGTCATC	-
filter18	MA0629.1	-1	0.00318275	2.37433	0.311638	17	AGTGGTCATGTCTGTGCTG	AAGACGCTGTAAAGCGA	+
filter18	MA0854.1	0	0.00318275	2.37433	0.311638	17	AGTGGTCATGTCTGTGCTG	CGAATTAATTAATCACC	+
filter18	MA1104.2	0	0.00383599	2.86165	0.352124	13	AGTGGTCATGTCTGTGCTG	TTATCTTATCTTT	+
filter18	MA0706.1	-3	0.00473377	3.53139	0.377382	10	AGTGGTCATGTCTGTGCTG	GTTAATTACT	-
filter18	MA0853.1	0	0.00518985	3.87163	0.377382	17	AGTGGTCATGTCTGTGCTG	CGCATTAATTAATTACC	+
filter18	MA1642.1	-3	0.0052994	3.95335	0.377382	13	AGTGGTCATGTCTGTGCTG	TGCCATCTGTTCC	-
filter18	MA0494.1	5	0.00539588	4.02533	0.377382	14	AGTGGTCATGTCTGTGCTG	TGACCTAAAGTAACCTCTG	+
filter18	MA0018.4	-2	0.00573732	4.28004	0.383023	13	AGTGGTCATGTCTGTGCTG	TTATGATGTCATA	+
filter18	MA0851.1	-1	0.00728526	5.4348	0.416356	17	AGTGGTCATGTCTGTGCTG	GTGTTTGTTTACTTTTT	-
filter18	MA0874.1	0	0.00728526	5.4348	0.416356	17	AGTGGTCATGTCTGTGCTG	TCCATTAATTAATGGAC	-
filter18	MA0887.1	-3	0.00737055	5.49843	0.416356	10	AGTGGTCATGTCTGTGCTG	GCTAATTACC	-
filter18	MA0888.1	-3	0.00875106	6.52829	0.476031	10	AGTGGTCATGTCTGTGCTG	GCTAATTACC	-
filter18	MA1137.1	-5	0.00913308	6.81327	0.479068	13	AGTGGTCATGTCTGTGCTG	TGATGACTCATAC	+
filter19	MA1622.1	-3	4.50285e-06	0.00335912	0.00644715	14	TGAACCCTGACTCAAGTGG	ATGATGACTCATAA	+
filter19	MA1137.1	-4	2.96662e-05	0.022131	0.0128059	13	TGAACCCTGACTCAAGTGG	GTATGAGTCATCA	-
filter19	MA1645.1	-4	4.60743e-05	0.0343715	0.0128059	14	TGAACCCTGACTCAAGTGG	TAACCACTCAAGAA	+
filter19	MA1114.1	0	5.71754e-05	0.0426528	0.0128059	17	TGAACCCTGACTCAAGTGG	CCGCCTGTCACTCACCC	-
filter19	MA0615.1	-2	6.26074e-05	0.0467051	0.0128059	17	TGAACCCTGACTCAAGTGG	CCATCGTACGTAAACTC	-
filter19	MA0477.2	-4	0.000107931	0.0805162	0.0154534	13	TGAACCCTGACTCAAGTGG	TGATGACTCATCC	+
filter19	MA0490.2	-4	0.000107931	0.0805162	0.0154534	13	TGAACCCTGACTCAAGTGG	AAATGACTCATTT	+
filter19	MA0491.2	-4	0.000107931	0.0805162	0.0154534	13	TGAACCCTGACTCAAGTGG	TGATGACTCATCC	+
filter19	MA0782.2	-1	0.000134771	0.100539	0.0175422	15	TGAACCCTGACTCAAGTGG	TAGCTGTCACTCAAA	-
filter19	MA0496.3	-4	0.000147853	0.110298	0.0176412	15	TGAACCCTGACTCAAGTGG	TGCTGACTCAGCAAT	+
filter19	MA1128.1	-4	0.000218029	0.162649	0.0240133	13	TGAACCCTGACTCAAGTGG	TGATGACTCATCC	+
filter19	MA1142.1	-5	0.000241789	0.180375	0.024728	10	TGAACCCTGACTCAAGTGG	GATGACTCAT	+
filter19	MA1101.2	-1	0.000281383	0.209912	0.0268588	18	TGAACCCTGACTCAAGTGG	AAAGCATGACTCATCATTT	+
filter19	MA1141.1	-4	0.000467415	0.348691	0.0370511	13	TGAACCCTGACTCAAGTGG	CGATGACTCATCC	-
filter19	MA1640.1	-2	0.000469502	0.350249	0.0370511	15	TGAACCCTGACTCAAGTGG	AGCCATAAATCATTT	-
filter19	MA1634.1	-5	0.000491671	0.366786	0.0370511	11	TGAACCCTGACTCAAGTGG	TATGACTCATA	+
filter19	MA0462.2	-5	0.000666703	0.497361	0.0385985	11	TGAACCCTGACTCAAGTGG	TATGACTCATA	+
filter19	MA1130.1	-5	0.000668111	0.49841	0.0385985	12	TGAACCCTGACTCAAGTGG	GATGACTCATCC	-
filter19	MA0489.1	-1	0.000704566	0.525607	0.0387998	14	TGAACCCTGACTCAAGTGG	AGGAGATGACTCAT	+
filter19	MA0835.2	-5	0.00119922	0.894616	0.0553882	11	TGAACCCTGACTCAAGTGG	TATGACTCATA	+
filter19	MA0476.1	-5	0.00144939	1.08125	0.0648511	11	TGAACCCTGACTCAAGTGG	TGTGACTCATT	+
filter19	MA0003.4	-5	0.00161981	1.20838	0.0682129	14	TGAACCCTGACTCAAGTGG	ATTGCCTCAGGCCA	+
filter19	MA1134.1	-4	0.00167181	1.24717	0.068391	12	TGAACCCTGACTCAAGTGG	GGATGACTCATC	-
filter19	MA1639.1	-3	0.00190867	1.42386	0.0759116	13	TGAACCCTGACTCAAGTGG	GTCATCAATCATT	+
filter19	MA0063.2	-6	0.00251426	1.87563	0.0972946	11	TGAACCCTGACTCAAGTGG	ACCACTCAAAA	+
filter19	MA1583.1	-5	0.00311734	2.32554	0.111585	13	TGAACCCTGACTCAAGTGG	ACTGCGGCAATGC	-
filter19	MA0814.2	-5	0.0035476	2.64651	0.123889	14	TGAACCCTGACTCAAGTGG	CCCGCCTCAGGCCC	-
filter19	MA0629.1	-2	0.00365487	2.72653	0.124596	17	TGAACCCTGACTCAAGTGG	AAGACGCTGTAAAGCGA	+
filter19	MA0851.1	-2	0.0042004	3.1335	0.135624	17	TGAACCCTGACTCAAGTGG	AAAAAGTAAACAAACCC	+
filter19	MA0684.2	-5	0.00426255	3.17986	0.135624	12	TGAACCCTGACTCAAGTGG	AAAACCTCAAAT	+
filter19	MA1592.1	-2	0.00496183	3.70152	0.154442	16	TGAACCCTGACTCAAGTGG	AGCGAGAACTCATACC	-
filter19	MA1633.1	-5	0.00539657	4.02584	0.156917	13	TGAACCCTGACTCAAGTGG	GATGACTCAGCAA	+
filter19	MA1581.1	-6	0.00539657	4.02584	0.156917	13	TGAACCCTGACTCAAGTGG	CGGGCTCAAGGAC	-
filter19	MA1132.1	-5	0.00550096	4.10371	0.156917	10	TGAACCCTGACTCAAGTGG	GATGACTCAT	+
filter19	MA0089.2	-2	0.00570409	4.25525	0.156917	16	TGAACCCTGACTCAAGTGG	ATTGCTGAGTCATTCT	-
filter19	MA1521.1	-3	0.00571673	4.26468	0.156917	15	TGAACCCTGACTCAAGTGG	TTGCTGACTCAGCAA	-
filter19	MA0080.5	1	0.00592019	4.41646	0.156917	19	TGAACCCTGACTCAAGTGG	TTTTTCACTTCCTCTTTTTT	-
filter19	MA0150.2	-4	0.0061373	4.57843	0.156917	15	TGAACCCTGACTCAAGTGG	TGCTGAGTCATGCTG	-
filter19	MA0883.1	-3	0.00676013	5.04306	0.169809	16	TGAACCCTGACTCAAGTGG	TACATTAATCCGGTTCA	-
filter19	MA0853.1	-2	0.00722562	5.39032	0.175349	17	TGAACCCTGACTCAAGTGG	GGTAATTAATTAATGCG	-
filter19	MA0099.3	-5	0.00776519	5.79283	0.183135	10	TGAACCCTGACTCAAGTGG	GATGACTCAT	-
filter19	MA1113.2	-3	0.00786845	5.86986	0.183135	13	TGAACCCTGACTCAAGTGG	GTCATAAATCATT	+
filter19	MA0733.1	-1	0.00802968	5.99014	0.183135	16	TGAACCCTGACTCAAGTGG	TTACGCCCACGCATTT	+
filter19	MA0070.1	-4	0.00805807	6.01132	0.183135	12	TGAACCCTGACTCAAGTGG	CCATCAATCAAA	+
filter19	MA1126.1	-1	0.0104861	7.82263	0.224485	16	TGAACCCTGACTCAAGTGG	AAATGATGACGTCATC	-
filter19	MA0478.1	-6	0.0105046	7.83646	0.224485	11	TGAACCCTGACTCAAGTGG	ATGAGTCATCC	-
filter19	MA0854.1	-2	0.0114064	8.50917	0.233309	17	TGAACCCTGACTCAAGTGG	GGTGATTAATTAATTCG	-
filter19	MA1636.1	-4	0.0139449	10.4029	0.27152	15	TGAACCCTGACTCAAGTGG	AAATGATGCAATCAT	+
filter19	MA1520.1	-3	0.0139449	10.4029	0.27152	15	TGAACCCTGACTCAAGTGG	TTGCTGACTCAGCAT	-
filter19	MA0769.2	-8	0.0154648	11.5368	0.295233	11	TGAACCCTGACTCAAGTGG	ACATCAAAGGA	-
filter19	MA0501.1	0	0.0159014	11.8624	0.295682	15	TGAACCCTGACTCAAGTGG	AAATTGCTGAGTCAT	-
filter19	MA0874.1	-2	0.0188315	14.0483	0.332875	17	TGAACCCTGACTCAAGTGG	GTCCATTAATTAATGGA	+
filter19	MA1138.1	-5	0.0204419	15.2497	0.348437	10	TGAACCCTGACTCAAGTGG	GATGACTCAT	+
filter19	MA1144.1	-5	0.0204419	15.2497	0.348437	10	TGAACCCTGACTCAAGTGG	GATGACTCAT	+
filter19	MA1135.1	-6	0.0204419	15.2497	0.348437	10	TGAACCCTGACTCAAGTGG	ATGAGTCATC	-
filter19	MA0067.1	-9	0.0214471	15.9996	0.357068	8	TGAACCCTGACTCAAGTGG	AGTCACGC	+
filter19	MA0494.1	-1	0.0235386	17.5598	0.362383	18	TGAACCCTGACTCAAGTGG	CAGAGGTTACTTTAGGTCA	-
filter19	MA1523.1	-5	0.023801	17.7555	0.362383	10	TGAACCCTGACTCAAGTGG	GTACACTCAC	+
filter19	MA0631.1	-2	0.0240006	17.9045	0.362383	17	TGAACCCTGACTCAAGTGG	GATAGGGTATCACTTAT	+
filter19	MA0610.1	-5	0.0241337	18.0037	0.362383	11	TGAACCCTGACTCAAGTGG	ATTGATACATT	-
filter19	MA1478.1	-4	0.0242601	18.098	0.362383	12	TGAACCCTGACTCAAGTGG	AATTGTTACATT	+
filter19	MA1121.1	-5	0.0242973	18.1258	0.362383	13	TGAACCCTGACTCAAGTGG	TCACATTCCAGCC	+
filter19	MA0591.1	-3	0.026472	19.7481	0.387841	15	TGAACCCTGACTCAAGTGG	AGGATGACTCAGCAC	+
filter19	MA0609.2	-3	0.0270878	20.2075	0.387841	16	TGAACCCTGACTCAAGTGG	GCAGTGACGTCACTGC	+
filter19	MA1107.2	-2	0.0270878	20.2075	0.387841	16	TGAACCCTGACTCAAGTGG	CAGCCACACCCACCCC	+
filter19	MA1115.1	-7	0.0278662	20.7882	0.395036	11	TGAACCCTGACTCAAGTGG	ATATGCAAATT	+
filter19	MA0108.2	-2	0.0281644	21.0106	0.395349	15	TGAACCCTGACTCAAGTGG	CCCCGCCTTTTATAC	-
filter19	MA0884.1	-2	0.0296277	22.1023	0.407892	13	TGAACCCTGACTCAAGTGG	CTAATTTAATCAA	+
filter19	MA0043.3	-4	0.0304895	22.7451	0.407987	14	TGAACCCTGACTCAAGTGG	TTGTTATGCAACAA	+
filter19	MA0833.2	-3	0.0304895	22.7451	0.407987	14	TGAACCCTGACTCAAGTGG	TTATTGCATCATTT	-
filter19	MA0109.1	-9	0.0320219	23.8884	0.424526	10	TGAACCCTGACTCAAGTGG	AACCTTATAT	+
filter19	MA0140.2	0	0.0331878	24.7581	0.431983	18	TGAACCCTGACTCAAGTGG	CTGCTCCTCACAGATAAG	-
filter19	MA1149.1	-7	0.0331878	24.7581	0.431983	12	TGAACCCTGACTCAAGTGG	GAGGTCATGTAGAGGTCA	+
filter19	MA0492.1	-4	0.0359479	26.8172	0.463694	15	TGAACCCTGACTCAAGTGG	GATGACATCATCTTT	-
filter19	MA1151.1	-2	0.0365054	27.233	0.46475	12	TGAACCCTGACTCAAGTGG	ATAAGTAGGTCA	+
filter19	MA0503.1	-5	0.0369027	27.5294	0.46475	11	TGAACCCTGACTCAAGTGG	AGCCACTCAAG	+
filter19	MA0892.1	-9	0.0370036	27.6047	0.46475	10	TGAACCCTGACTCAAGTGG	TTTAATTAGG	-
filter19	MA0896.1	-2	0.0383515	28.6102	0.477492	17	TGAACCCTGACTCAAGTGG	ACAAGCAATTAATGAAT	+
filter21	MA0615.1	-1	0.000103347	0.0770966	0.129842	17	TGCAGTGACTCATACAGCC	GAGTGTACGTAAGATGG	+
filter21	MA0598.3	0	0.000256614	0.191434	0.129842	15	TGCAGTGACTCATACAGCC	CTCACTTCCTGTTTC	+
filter21	MA0140.2	-8	0.000306024	0.228294	0.129842	11	TGCAGTGACTCATACAGCC	CTGCTCCTCACAGATAAG	-
filter21	MA1622.1	-1	0.000550481	0.410659	0.161257	14	TGCAGTGACTCATACAGCC	ATGATGACTCATAA	+
filter21	MA1137.1	-2	0.00065428	0.488093	0.161257	13	TGCAGTGACTCATACAGCC	TGATGACTCATAC	+
filter21	MA0473.3	0	0.0024364	1.81756	0.416857	14	TGCAGTGACTCATACAGCC	CCCACTTCCTGTTT	-
filter21	MA1592.1	0	0.00296664	2.21311	0.416857	16	TGCAGTGACTCATACAGCC	AGCGAGAACTCATACC	-
filter21	MA0494.1	5	0.00338533	2.52545	0.416857	14	TGCAGTGACTCATACAGCC	TGACCTAAAGTAACCTCTG	+
filter21	MA0080.5	3	0.00353434	2.63662	0.416857	17	TGCAGTGACTCATACAGCC	TTTTTCACTTCCTCTTTTTT	-
filter21	MA0477.2	-2	0.00356302	2.65801	0.416857	13	TGCAGTGACTCATACAGCC	TGATGACTCATCC	+
filter21	MA0062.3	0	0.00386449	2.88291	0.416857	14	TGCAGTGACTCATACAGCC	CCCACTTCCTGTTT	+
filter21	MA0640.2	1	0.00416666	3.10833	0.416857	13	TGCAGTGACTCATACAGCC	TTCCACTTCCTGGT	+
filter21	MA1126.1	-2	0.00451466	3.36793	0.416857	16	TGCAGTGACTCATACAGCC	GATGACGTCATCATTT	+
filter21	MA0761.2	0	0.00483718	3.60854	0.416857	14	TGCAGTGACTCATACAGCC	TTCACTTCCTGTTT	-
filter21	MA1128.1	-2	0.00487169	3.63428	0.416857	13	TGCAGTGACTCATACAGCC	TGATGACTCATCC	+
filter21	MA0782.2	1	0.00547153	4.08176	0.416857	14	TGCAGTGACTCATACAGCC	TAGCTGTCACTCAAA	-
filter21	MA0874.1	0	0.00580891	4.33345	0.416857	17	TGCAGTGACTCATACAGCC	TCCATTAATTAATGGAC	-
filter21	MA1141.1	-2	0.00612686	4.57064	0.416857	13	TGCAGTGACTCATACAGCC	CGATGACTCATCC	-
filter21	MA1114.1	2	0.0062016	4.62639	0.416857	15	TGCAGTGACTCATACAGCC	CCGCCTGTCACTCACCC	-
filter21	MA0490.2	-2	0.00767056	5.72224	0.491892	13	TGCAGTGACTCATACAGCC	AAATGACTCATTT	+
filter21	MA0853.1	0	0.00803129	5.99134	0.491892	17	TGCAGTGACTCATACAGCC	CGCATTAATTAATTACC	+
filter21	MA1142.1	-4	0.00831579	6.20358	0.491892	10	TGCAGTGACTCATACAGCC	ATGAGTCATC	-
filter21	MA0491.2	-2	0.00888808	6.63051	0.493233	13	TGCAGTGACTCATACAGCC	TGATGACTCATCC	+
filter21	MA1130.1	-3	0.00900554	6.71813	0.493233	12	TGCAGTGACTCATACAGCC	GATGACTCATCC	-
filter21	MA1634.1	-3	0.00941202	7.02136	0.497085	11	TGCAGTGACTCATACAGCC	TATGACTCATA	+
filter23	MA1100.2	-8	1.41692e-05	0.0105702	0.0053837	10	ATTCGACCCCCAGCTGGGG	GGCAGCTGCC	+
filter23	MA1619.1	-7	1.59888e-05	0.0119276	0.0053837	12	ATTCGACCCCCAGCTGGGG	GCACAGCTGTGC	+
filter23	MA1472.1	-8	2.08386e-05	0.0155456	0.0053837	10	ATTCGACCCCCAGCTGGGG	AACAGCTGTT	+
filter23	MA1642.1	-6	2.89569e-05	0.0216018	0.0053837	13	ATTCGACCCCCAGCTGGGG	GGAACAGATGGCA	+
filter23	MA0500.2	-7	3.82999e-05	0.0285717	0.0053837	12	ATTCGACCCCCAGCTGGGG	CAGCAGCTGCTG	+
filter23	MA1641.1	-7	4.72699e-05	0.0352634	0.0053837	12	ATTCGACCCCCAGCTGGGG	GAACAGCTGTTC	+
filter23	MA1635.1	-8	4.90427e-05	0.0365859	0.0053837	10	ATTCGACCCCCAGCTGGGG	CGCAGCTGCG	+
filter23	MA0830.2	-6	0.000103547	0.0772459	0.010555	13	ATTCGACCCCCAGCTGGGG	GGGGCAGGTGCCG	-
filter23	MA0103.3	-7	0.000141335	0.105436	0.0134465	11	ATTCGACCCCCAGCTGGGG	GCGCAGGTGGG	-
filter23	MA0521.1	-7	0.000191302	0.142711	0.0156298	11	ATTCGACCCCCAGCTGGGG	CTGCAGCTGTT	-
filter23	MA1123.2	-7	0.00019714	0.147067	0.0156298	12	ATTCGACCCCCAGCTGGGG	AAACATCTGGAAT	-
filter23	MA0522.3	-7	0.000233198	0.173966	0.0162201	11	ATTCGACCCCCAGCTGGGG	GGGCAGGTGCG	-
filter23	MA1618.1	-6	0.000235765	0.175881	0.0162201	13	ATTCGACCCCCAGCTGGGG	TAAACATCTGTTT	-
filter23	MA1621.1	-6	0.000238685	0.178059	0.0162201	13	ATTCGACCCCCAGCTGGGG	GGGACAGGTGTTCG	-
filter23	MA1109.1	-6	0.000257619	0.192183	0.0167111	13	ATTCGACCCCCAGCTGGGG	CTGCCATCTGTCC	-
filter23	MA1620.1	-7	0.000303057	0.226081	0.0180203	12	ATTCGACCCCCAGCTGGGG	GCACAGGTGTGT	-
filter23	MA1648.1	-7	0.000343523	0.256268	0.0196094	11	ATTCGACCCCCAGCTGGGG	CGGCAGGTGCG	-
filter23	MA0744.2	-3	0.000479834	0.357956	0.0220891	16	ATTCGACCCCCAGCTGGGG	AAAGCAACAGGTGGTT	+
filter23	MA1638.1	-8	0.00051903	0.387197	0.0231469	10	ATTCGACCCCCAGCTGGGG	GCCATCTGGT	-
filter23	MA0743.2	-3	0.000557	0.415522	0.0238045	16	ATTCGACCCCCAGCTGGGG	AATTCAACAGGTGGTT	+
filter23	MA1524.1	-7	0.000567139	0.423086	0.0238045	12	ATTCGACCCCCAGCTGGGG	GGACATATGGCG	-
filter23	MA1631.1	-6	0.000607359	0.45309	0.0240764	13	ATTCGACCCCCAGCTGGGG	GGGGCAGGTGCTG	-
filter23	MA1651.1	0	0.000663292	0.494816	0.0255831	19	ATTCGACCCCCAGCTGGGG	CGGAGGCAGCCATTTTGGAAC	-
filter23	MA0147.3	-7	0.00073552	0.548698	0.0269141	12	ATTCGACCCCCAGCTGGGG	GGGCACGTGGCC	-
filter23	MA0820.1	-8	0.000837179	0.624536	0.0286767	10	ATTCGACCCCCAGCTGGGG	AACAGGTGGT	-
filter23	MA0499.2	-6	0.000843975	0.629605	0.0286767	13	ATTCGACCCCCAGCTGGGG	GGGACAGGTGCTG	-
filter23	MA0104.4	-7	0.00155825	1.16246	0.0483425	12	ATTCGACCCCCAGCTGGGG	GGCCACGTGGCC	+
filter23	MA0140.2	0	0.00187916	1.40185	0.055072	18	ATTCGACCCCCAGCTGGGG	CTGCTCCTCACAGATAAG	-
filter23	MA1628.1	-8	0.00203605	1.51889	0.0581122	11	ATTCGACCCCCAGCTGGGG	CACAGCAGGGG	+
filter23	MA0745.2	-6	0.00251707	1.87774	0.067775	13	ATTCGACCCCCAGCTGGGG	ATGACAGGTGCAT	-
filter23	MA0629.1	-2	0.00286539	2.13758	0.0743481	17	ATTCGACCCCCAGCTGGGG	TCGCTTTACAGCGTCTT	-
filter23	MA0100.3	-8	0.00315848	2.35622	0.0790774	10	ATTCGACCCCCAGCTGGGG	ACCAACTGTC	+
filter23	MA0048.2	-8	0.00315848	2.35622	0.0790774	10	ATTCGACCCCCAGCTGGGG	CGCAGCTGCG	-
filter23	MA1558.1	-8	0.00476101	3.55172	0.111383	10	ATTCGACCCCCAGCTGGGG	GGCAGGTGCA	+
filter23	MA0816.1	-8	0.00654095	4.87955	0.146079	10	ATTCGACCCCCAGCTGGGG	AGCAGCTGCT	-
filter23	MA1629.1	-6	0.00655114	4.88715	0.146079	13	ATTCGACCCCCAGCTGGGG	CTCACAGCAGGGGG	+
filter23	MA0091.1	-6	0.00715712	5.33921	0.157135	12	ATTCGACCCCCAGCTGGGG	CGACCATCTGTT	+
filter23	MA1108.2	-8	0.00825068	6.15501	0.170644	10	ATTCGACCCCCAGCTGGGG	GCCATGTGTC	-
filter23	MA1529.1	-4	0.00885463	6.60555	0.180519	15	ATTCGACCCCCAGCTGGGG	GGGCCGCAGCTGCGTCCC	+
filter23	MA1568.1	-7	0.00949651	7.0844	0.190878	12	ATTCGACCCCCAGCTGGGG	CGCCATATGGTG	-
filter23	MA0699.1	-8	0.0103554	7.72511	0.20525	10	ATTCGACCCCCAGCTGGGG	GCTAATTGGC	-
filter23	MA1485.1	-6	0.012536	9.35184	0.245067	13	ATTCGACCCCCAGCTGGGG	GTAACAGCTGTTGC	-
filter23	MA1570.1	-8	0.0129336	9.64843	0.246097	10	ATTCGACCCCCAGCTGGGG	AACATATGTT	+
filter23	MA0620.3	-4	0.0148396	11.0703	0.271504	15	ATTCGACCCCCAGCTGGGG	TAAAGTCACGTGACTTTA	+
filter23	MA0672.1	-8	0.0172672	12.8813	0.300605	10	ATTCGACCCCCAGCTGGGG	TTCAAGTGGT	-
filter23	MA0602.1	-4	0.0181927	13.5718	0.300605	14	ATTCGACCCCCAGCTGGGG	TTTAGCAATATTAG	-
filter23	MA0058.3	-8	0.0185366	13.8283	0.300605	10	ATTCGACCCCCAGCTGGGG	AGCACGTGGT	-
filter23	MA0890.1	-8	0.0185366	13.8283	0.300605	10	ATTCGACCCCCAGCTGGGG	GCTAATTGGT	-
filter23	MA1467.1	-8	0.0185366	13.8283	0.300605	10	ATTCGACCCCCAGCTGGGG	GACAGCTGTT	-
filter23	MA0691.1	-8	0.021329	15.9114	0.338203	10	ATTCGACCCCCAGCTGGGG	ATCAGCTGTT	-
filter23	MA1579.1	-6	0.0220679	16.4627	0.346074	13	ATTCGACCCCCAGCTGGGG	ATCTTTTCTGGAGTA	-
filter23	MA0698.1	-6	0.0224344	16.7361	0.347998	13	ATTCGACCCCCAGCTGGGG	CATCCAGATGTTC	+
filter23	MA1646.1	-7	0.0226932	16.9291	0.348227	12	ATTCGACCCCCAGCTGGGG	CTGCTTCTGTTT	-
filter23	MA0615.1	-4	0.0232086	17.3136	0.352347	15	ATTCGACCCCCAGCTGGGG	CCATCGTACGTAAACTC	-
filter23	MA0644.1	-8	0.0244916	18.2708	0.367912	10	ATTCGACCCCCAGCTGGGG	GTTAATTGGT	-
filter23	MA1474.1	-7	0.0257819	19.2333	0.374247	12	ATTCGACCCCCAGCTGGGG	GGTGACGTGGCA	-
filter23	MA0139.1	-1	0.0259166	19.3338	0.374247	18	ATTCGACCCCCAGCTGGGG	TAGCGCCCCCTGGTGGCCA	-
filter23	MA0633.1	-8	0.0262246	19.5636	0.374247	10	ATTCGACCCCCAGCTGGGG	AACATATGGT	-
filter23	MA0642.1	-8	0.0262246	19.5636	0.374247	10	ATTCGACCCCCAGCTGGGG	GCTAATTGGG	-
filter23	MA0825.1	-8	0.0280659	20.9372	0.388858	10	ATTCGACCCCCAGCTGGGG	GGCACGTGGT	-
filter23	MA0889.1	-8	0.0280659	20.9372	0.388858	10	ATTCGACCCCCAGCTGGGG	GCTAATTAGT	-
filter23	MA1593.1	-7	0.0311215	23.2166	0.417609	12	ATTCGACCCCCAGCTGGGG	AGTCTGCTGTTA	-
filter23	MA1119.1	-4	0.0313115	23.3584	0.417609	15	ATTCGACCCCCAGCTGGGG	AACTGAAACCTGATAC	+
filter23	MA0853.1	-4	0.033833	25.2394	0.437018	15	ATTCGACCCCCAGCTGGGG	GGTAATTAATTAATGCG	-
filter23	MA0626.1	-8	0.0342979	25.5862	0.437018	10	ATTCGACCCCCAGCTGGGG	GGCACGTGTC	+
filter23	MA0879.1	-8	0.0366318	27.3273	0.444764	10	ATTCGACCCCCAGCTGGGG	GATAATTAGG	-
filter23	MA0598.3	-3	0.0366445	27.3368	0.444764	15	ATTCGACCCCCAGCTGGGG	GAAACAGGAAGTGAG	-
filter23	MA0829.2	-6	0.0368923	27.5216	0.444764	13	ATTCGACCCCCAGCTGGGG	AGATCACCTGATCT	+
filter23	MA1148.1	0	0.0370875	27.6673	0.444764	18	ATTCGACCCCCAGCTGGGG	ATGTAGGTCAAAGGTCAT	+
filter23	MA0108.2	-4	0.0387065	28.8751	0.452766	15	ATTCGACCCCCAGCTGGGG	CCCCGCCTTTTATAC	-
filter23	MA0668.1	-8	0.0417234	31.1257	0.475305	10	ATTCGACCCCCAGCTGGGG	ACCATATGGC	-
filter23	MA0718.1	-8	0.0417234	31.1257	0.475305	10	ATTCGACCCCCAGCTGGGG	GTTAATTGGC	-
filter23	MA0804.1	-1	0.0422491	31.5178	0.475305	18	ATTCGACCCCCAGCTGGGG	TTTCACACCTAGGTGTGAAA	+
filter23	MA0700.2	-8	0.0422987	31.5548	0.475305	11	ATTCGACCCCCAGCTGGGG	ATTAATTGGTT	-
filter24	MA0615.1	-2	5.93033e-05	0.0442402	0.0871186	17	GAGCGGATGCTGCACTACA	CCATCGTACGTAAACTC	-
filter24	MA1583.1	-3	0.000374838	0.279629	0.109268	13	GAGCGGATGCTGCACTACA	GCATTGCCGCAGT	+
filter24	MA1579.1	-2	0.000406396	0.303171	0.109268	15	GAGCGGATGCTGCACTACA	ATCTTTTCTGGAGTA	-
filter24	MA0629.1	-3	0.000408936	0.305066	0.109268	16	GAGCGGATGCTGCACTACA	AAGACGCTGTAAAGCGA	+
filter24	MA1636.1	-4	0.0013037	0.972557	0.273596	15	GAGCGGATGCTGCACTACA	AAATGATGCAATCAT	+
filter24	MA0019.1	-7	0.00197784	1.47547	0.310656	12	GAGCGGATGCTGCACTACA	AGATGCAATCCC	+
filter24	MA0836.2	-4	0.00211469	1.57756	0.310656	13	GAGCGGATGCTGCACTACA	ATATTGTGCAATA	-
filter24	MA0102.4	-4	0.00246661	1.84009	0.322876	14	GAGCGGATGCTGCACTACA	ATATTGTGCAATAA	-
filter24	MA1631.1	-3	0.00287052	2.14141	0.324377	13	GAGCGGATGCTGCACTACA	CAGCACCTGCCCC	+
filter24	MA0140.2	-9	0.00456177	3.40308	0.441283	10	GAGCGGATGCTGCACTACA	CTGCTCCTCACAGATAAG	-
filter24	MA0609.2	-2	0.00482844	3.60202	0.441283	16	GAGCGGATGCTGCACTACA	GCAGTGACGTCACTGC	+
filter24	MA0830.2	-3	0.00556298	4.14998	0.441283	13	GAGCGGATGCTGCACTACA	CGGCACCTGCCCC	+
filter24	MA1115.1	-6	0.00601303	4.48572	0.441283	11	GAGCGGATGCTGCACTACA	AATTTGCATAT	-
filter24	MA1478.1	-4	0.00679055	5.06575	0.441283	12	GAGCGGATGCTGCACTACA	AATTGTTACATT	+
filter24	MA1648.1	-4	0.00700617	5.2266	0.441283	11	GAGCGGATGCTGCACTACA	CGCACCTGCCG	+
filter24	MA0500.2	-6	0.00785341	5.85865	0.441283	12	GAGCGGATGCTGCACTACA	CAGCAGCTGCTG	+
filter24	MA0025.2	-6	0.00791455	5.90426	0.441283	13	GAGCGGATGCTGCACTACA	ATATTGCATAATA	-
filter24	MA0043.3	-6	0.0081481	6.07848	0.441283	13	GAGCGGATGCTGCACTACA	TTGTTGCATAACAA	-
filter24	MA0833.2	-4	0.00930992	6.9452	0.450944	14	GAGCGGATGCTGCACTACA	AAATGATGCAATAA	+
filter24	MA0659.2	-5	0.00974044	7.26637	0.450944	14	GAGCGGATGCTGCACTACA	GAGTCAGCATTTTTT	+
filter24	MA0522.3	-4	0.0101722	7.58843	0.450944	11	GAGCGGATGCTGCACTACA	CGCACCTGCCC	+
filter24	MA1521.1	0	0.0103845	7.74687	0.450944	15	GAGCGGATGCTGCACTACA	TTGCTGAGTCAGCAA	+
filter24	MA0744.2	0	0.0104368	7.78588	0.450944	16	GAGCGGATGCTGCACTACA	AACCACCTGTTGCTTT	-
filter24	MA1629.1	-5	0.0113387	8.45868	0.452518	14	GAGCGGATGCTGCACTACA	CCCCCTGCTGTGAG	-
filter24	MA0108.2	0	0.0117912	8.79623	0.452518	15	GAGCGGATGCTGCACTACA	CCCCGCCTTTTATAC	-
filter24	MA0117.2	-6	0.0120135	8.96203	0.452518	12	GAGCGGATGCTGCACTACA	AGTCAGCATTTT	-
filter24	MA1529.1	0	0.0136996	10.2199	0.471166	18	GAGCGGATGCTGCACTACA	GGGCCGCAGCTGCGTCCC	+
filter24	MA0896.1	0	0.0137499	10.2575	0.471166	17	GAGCGGATGCTGCACTACA	ATTCATTAATTGCTTGT	-
filter24	MA1593.1	-6	0.0137914	10.2884	0.471166	12	GAGCGGATGCTGCACTACA	AGTCTGCTGTTA	-
filter24	MA0597.1	-9	0.0159124	11.8707	0.489681	9	GAGCGGATGCTGCACTACA	CTGCCCGCA	+
filter24	MA0620.3	0	0.0163102	12.1674	0.489681	18	GAGCGGATGCTGCACTACA	TAAAGTCACGTGACTTTA	+
filter24	MA0627.2	-6	0.0165761	12.3658	0.489681	13	GAGCGGATGCTGCACTACA	AATATGCAAATAA	+
filter24	MA0496.3	-1	0.0181963	13.5744	0.489681	15	GAGCGGATGCTGCACTACA	TGCTGACTCAGCAAT	+
filter24	MA1520.1	0	0.0181963	13.5744	0.489681	15	GAGCGGATGCTGCACTACA	ATGCTGAGTCAGCAA	+
filter24	MA0738.1	-6	0.0184564	13.7685	0.489681	9	GAGCGGATGCTGCACTACA	GGTGGGCAT	-
filter24	MA1651.1	0	0.0190193	14.1884	0.489681	19	GAGCGGATGCTGCACTACA	GTTCCAAAATGGCTGCCTCCG	+
filter24	MA0495.3	-3	0.0191536	14.2886	0.489681	16	GAGCGGATGCTGCACTACA	AAAAAAATGCTGACTT	-
filter24	MA1619.1	-6	0.019321	14.4134	0.489681	12	GAGCGGATGCTGCACTACA	GCACAGCTGTGC	-
filter25	MA0883.1	-2	0.00021942	0.163687	0.0970888	17	GAATGACTACTCATGGCAA	TACATTAATCCGGTTCA	-
filter25	MA1137.1	-3	0.000233781	0.1744	0.0970888	13	GAATGACTACTCATGGCAA	TGATGACTCATAC	+
filter25	MA1101.2	0	0.000251208	0.187401	0.0970888	19	GAATGACTACTCATGGCAA	AAATGATGAGTCATGCTTT	-
filter25	MA1622.1	-2	0.000269953	0.201385	0.0970888	14	GAATGACTACTCATGGCAA	ATGATGACTCATAA	+
filter25	MA0496.3	-1	0.000332128	0.247768	0.0970888	15	GAATGACTACTCATGGCAA	ATTGCTGAGTCAGCA	-
filter25	MA0615.1	-2	0.000528655	0.394377	0.111165	17	GAATGACTACTCATGGCAA	GAGTGTACGTAAGATGG	+
filter25	MA1521.1	-2	0.000600304	0.447827	0.111165	15	GAATGACTACTCATGGCAA	TTGCTGAGTCAGCAA	+
filter25	MA1520.1	-2	0.000833576	0.621848	0.121837	15	GAATGACTACTCATGGCAA	TTGCTGACTCAGCAT	-
filter25	MA0150.2	-3	0.0010614	0.791808	0.129234	15	GAATGACTACTCATGGCAA	TGCTGAGTCATGCTG	-
filter25	MA1640.1	0	0.00114944	0.857482	0.129234	15	GAATGACTACTCATGGCAA	AAATGATTTATGGCT	+
filter25	MA0089.2	-1	0.00152515	1.13776	0.139418	16	GAATGACTACTCATGGCAA	ATTGCTGAGTCATTCT	-
filter25	MA1633.1	-2	0.00162157	1.20969	0.139418	13	GAATGACTACTCATGGCAA	TTGCTGAGTCATC	-
filter25	MA0494.1	0	0.00181994	1.35767	0.142872	19	GAATGACTACTCATGGCAA	CAGAGGTTACTTTAGGTCA	-
filter25	MA0854.1	-1	0.00188322	1.40488	0.142872	17	GAATGACTACTCATGGCAA	GGTGATTAATTAATTCG	-
filter25	MA1592.1	-1	0.00205274	1.53134	0.142872	16	GAATGACTACTCATGGCAA	AGCGAGAACTCATACC	-
filter25	MA0139.1	0	0.00239311	1.78526	0.151771	19	GAATGACTACTCATGGCAA	TAGCGCCCCCTGGTGGCCA	-
filter25	MA1148.1	-2	0.00267906	1.99858	0.15663	17	GAATGACTACTCATGGCAA	ATGACCTTTGACCTACAT	-
filter25	MA0853.1	-1	0.00287865	2.14748	0.161826	17	GAATGACTACTCATGGCAA	GGTAATTAATTAATGCG	-
filter25	MA1142.1	-5	0.00368998	2.75273	0.194335	10	GAATGACTACTCATGGCAA	ATGAGTCATC	-
filter25	MA1128.1	-3	0.00372285	2.77725	0.194335	13	GAATGACTACTCATGGCAA	TGATGACTCATCC	+
filter25	MA1645.1	-3	0.00428657	3.19778	0.202473	14	GAATGACTACTCATGGCAA	TAACCACTCAAGAA	+
filter25	MA0620.3	0	0.00429433	3.20357	0.202473	18	GAATGACTACTCATGGCAA	TAAAGTCACGTGACTTTA	+
filter25	MA0591.1	-2	0.00483161	3.60438	0.214085	15	GAATGACTACTCATGGCAA	GTGCTGAGTCATCCT	-
filter25	MA1119.1	0	0.00483356	3.60583	0.214085	16	GAATGACTACTCATGGCAA	AACTGAAACCTGATAC	+
filter25	MA0477.2	-3	0.00552841	4.12419	0.237659	13	GAATGACTACTCATGGCAA	TGATGACTCATCC	+
filter25	MA0791.1	-2	0.00594026	4.43143	0.246069	16	GAATGACTACTCATGGCAA	ATGCATAATTAATGAG	+
filter25	MA1130.1	-4	0.00610795	4.55653	0.246069	12	GAATGACTACTCATGGCAA	GATGACTCATCC	-
filter25	MA0489.1	-5	0.00622911	4.64692	0.246069	14	GAATGACTACTCATGGCAA	ATGAGTCATCTCCT	-
filter25	MA0490.2	-3	0.00645229	4.81341	0.248178	13	GAATGACTACTCATGGCAA	AAATGACTCATTT	+
filter25	MA0067.1	0	0.00707619	5.27884	0.2635	8	GAATGACTACTCATGGCAA	CCGTGACT	-
filter25	MA0491.2	-3	0.00751522	5.60635	0.267911	13	GAATGACTACTCATGGCAA	TGATGACTCATCC	+
filter25	MA1141.1	-3	0.00873557	6.51673	0.30036	13	GAATGACTACTCATGGCAA	CGATGACTCATCC	-
filter25	MA1126.1	-1	0.00888896	6.63116	0.30036	16	GAATGACTACTCATGGCAA	GATGACGTCATCATTT	+
filter25	MA0638.1	-2	0.00961382	7.17191	0.31226	14	GAATGACTACTCATGGCAA	GTGCCACGTCATCA	+
filter25	MA1639.1	-1	0.0126146	9.4105	0.386289	13	GAATGACTACTCATGGCAA	AATGATTGATGAC	-
filter25	MA0782.2	0	0.0127198	9.48895	0.386289	15	GAATGACTACTCATGGCAA	TAGCTGTCACTCAAA	-
filter25	MA0844.1	-1	0.013639	10.1747	0.386289	14	GAATGACTACTCATGGCAA	AATGCCACGTCATC	+
filter25	MA0609.2	1	0.0140073	10.4495	0.386289	15	GAATGACTACTCATGGCAA	GCAGTGACGTCACTGC	+
filter25	MA1113.2	-2	0.0145615	10.8629	0.38697	13	GAATGACTACTCATGGCAA	GTCATAAATCATT	+
filter25	MA0462.2	-4	0.0156127	11.647	0.393966	11	GAATGACTACTCATGGCAA	TATGACTCATA	+
filter25	MA1634.1	-4	0.0156127	11.647	0.393966	11	GAATGACTACTCATGGCAA	TATGACTCATA	+
filter25	MA0629.1	-1	0.0168201	12.5478	0.416686	17	GAATGACTACTCATGGCAA	AAGACGCTGTAAAGCGA	+
filter26	MA0139.1	2	0.000162998	0.121596	0.242121	17	ATCACTAGATGGCGTTAAA	TGGCCACCAGGGGGCGCTA	+
filter26	MA0598.3	0	0.000465834	0.347512	0.345981	15	ATCACTAGATGGCGTTAAA	CTCACTTCCTGTTTC	+
filter26	MA1570.1	0	0.00164877	1.22998	0.442578	10	ATCACTAGATGGCGTTAAA	AACATATGTT	-
filter26	MA0062.3	0	0.00167645	1.25063	0.442578	14	ATCACTAGATGGCGTTAAA	CCCACTTCCTGTTT	+
filter26	MA0473.3	0	0.00182132	1.3587	0.442578	14	ATCACTAGATGGCGTTAAA	CCCACTTCCTGTTT	-
filter26	MA1524.1	1	0.00210753	1.57222	0.442578	11	ATCACTAGATGGCGTTAAA	GGACATATGGCG	-
filter26	MA0692.1	0	0.00278332	2.07635	0.442578	10	ATCACTAGATGGCGTTAAA	GTCACGTGAT	-
filter26	MA0620.3	4	0.00316648	2.3622	0.442578	14	ATCACTAGATGGCGTTAAA	TAAAGTCACGTGACTTTA	+
filter26	MA0743.2	1	0.00327741	2.44495	0.442578	15	ATCACTAGATGGCGTTAAA	AACCACCTGTTGAATT	-
filter26	MA0615.1	-2	0.0047007	3.50672	0.498753	17	ATCACTAGATGGCGTTAAA	GAGTGTACGTAAGATGG	+
filter27	MA1579.1	-3	3.18764e-07	0.000237798	0.000460655	15	CATTTTTCCGGAAATGCAG	TACTCCAGAAAAGAT	+
filter27	MA1625.1	-1	2.09893e-05	0.015658	0.0101108	15	CATTTTTCCGGAAATGCAG	CATTTCCCAGAAATC	+
filter27	MA0615.1	0	5.75168e-05	0.0429075	0.0207798	17	CATTTTTCCGGAAATGCAG	CCATCGTACGTAAACTC	-
filter27	MA0520.1	-1	0.000695511	0.518851	0.12142	15	CATTTTTCCGGAAATGCAG	ATTTCTCAGGAAATG	-
filter27	MA0620.3	-1	0.000757801	0.56532	0.12142	18	CATTTTTCCGGAAATGCAG	TAAAGTCACGTGACTTTA	+
filter27	MA0750.2	-5	0.000840205	0.626793	0.12142	13	CATTTTTCCGGAAATGCAG	GCCCGGAAGTGGC	+
filter27	MA0761.2	-4	0.000954102	0.71176	0.125345	14	CATTTTTCCGGAAATGCAG	AAACAGGAAGTGAA	+
filter27	MA0474.2	-6	0.00159702	1.19137	0.15386	10	CATTTTTCCGGAAATGCAG	ACCGGAAGTG	+
filter27	MA0518.1	-3	0.0023549	1.75675	0.199319	14	CATTTTTCCGGAAATGCAG	TTTCCAGGAAATGG	+
filter27	MA0598.3	-3	0.00271947	2.02873	0.199319	15	CATTTTTCCGGAAATGCAG	GAAACAGGAAGTGAG	-
filter27	MA1624.1	-3	0.00275504	2.05526	0.199319	12	CATTTTTCCGGAAATGCAG	TTTCCAAGAAAT	+
filter27	MA0062.3	-4	0.00322089	2.40279	0.199319	14	CATTTTTCCGGAAATGCAG	AAACAGGAAGTGGG	-
filter27	MA0098.3	-6	0.00339233	2.53068	0.199319	10	CATTTTTCCGGAAATGCAG	ACCGGAAGTG	+
filter27	MA0156.2	-6	0.00339233	2.53068	0.199319	10	CATTTTTCCGGAAATGCAG	ACCGGAAGTG	+
filter27	MA0629.1	-2	0.00343897	2.56548	0.199319	17	CATTTTTCCGGAAATGCAG	AAGACGCTGTAAAGCGA	+
filter27	MA0136.2	-5	0.00344811	2.57229	0.199319	11	CATTTTTCCGGAAATGCAG	ACCCGGAAGTA	+
filter27	MA0765.2	-6	0.00344811	2.57229	0.199319	11	CATTTTTCCGGAAATGCAG	GCCGGAAGTGG	-
filter27	MA0640.2	-5	0.00437109	3.26084	0.2256	14	CATTTTTCCGGAAATGCAG	ACCAGGAAGTGGAA	-
filter27	MA0473.3	-4	0.00471222	3.51532	0.232452	14	CATTTTTCCGGAAATGCAG	AAACAGGAAGTGGG	+
filter27	MA1649.1	-2	0.00482556	3.59987	0.232452	11	CATTTTTCCGGAAATGCAG	GGGTTCCAGAT	-
filter27	MA0679.2	-2	0.00548543	4.09213	0.255714	16	CATTTTTCCGGAAATGCAG	TATTTATTGATTTTTT	-
filter27	MA0883.1	-3	0.00597991	4.46101	0.270054	16	CATTTTTCCGGAAATGCAG	TGAACCGGATTAATGAA	+
filter27	MA0076.2	-6	0.00668691	4.98844	0.283775	11	CATTTTTCCGGAAATGCAG	GCCGGAAGTGG	-
filter27	MA1123.2	-4	0.00691118	5.15574	0.283775	13	CATTTTTCCGGAAATGCAG	ATTCCAGATGTTT	+
filter27	MA0771.1	0	0.00744211	5.55181	0.283775	13	CATTTTTCCGGAAATGCAG	GAACGTTCTAGAA	-
filter27	MA1583.1	-4	0.00744211	5.55181	0.283775	13	CATTTTTCCGGAAATGCAG	ACTGCGGCAATGC	-
filter27	MA0140.2	2	0.00820575	6.12149	0.300977	16	CATTTTTCCGGAAATGCAG	CTGCTCCTCACAGATAAG	-
filter27	MA0475.2	-6	0.00882075	6.58028	0.300977	10	CATTTTTCCGGAAATGCAG	ACCGGAAGTG	+
filter27	MA0092.1	-4	0.00882075	6.58028	0.300977	10	CATTTTTCCGGAAATGCAG	ATGCCAGACC	-
filter27	MA0519.1	-2	0.00917852	6.84718	0.300977	11	CATTTTTCCGGAAATGCAG	ATTTCCAAGAA	+
filter27	MA0144.2	-3	0.00917852	6.84718	0.300977	11	CATTTTTCCGGAAATGCAG	TTTCCCAGAAG	-
filter27	MA0624.1	-2	0.00958042	7.147	0.300977	10	CATTTTTCCGGAAATGCAG	ATTTTCCATT	+
filter27	MA0003.4	0	0.0104472	7.79358	0.307507	14	CATTTTTCCGGAAATGCAG	ATTGCCTCAGGCCA	+
filter27	MA0851.1	0	0.0108516	8.09528	0.307507	17	CATTTTTCCGGAAATGCAG	AAAAAGTAAACAAACCC	+
filter27	MA0814.2	-4	0.0120042	8.95511	0.315488	14	CATTTTTCCGGAAATGCAG	GGGCCTGAGGCGGG	+
filter27	MA0759.1	-6	0.0122254	9.12018	0.315488	10	CATTTTTCCGGAAATGCAG	ACCGGAAGTA	+
filter27	MA1114.1	-2	0.0131548	9.81345	0.322209	17	CATTTTTCCGGAAATGCAG	GGGTGAGTGACAGGCGG	+
filter27	MA0495.3	-3	0.0141079	10.5245	0.339795	16	CATTTTTCCGGAAATGCAG	AAGTCAGCATTTTTTT	+
filter27	MA0763.1	-6	0.0155081	11.569	0.367396	10	CATTTTTCCGGAAATGCAG	ACCGGAAGTG	+
filter27	MA1126.1	0	0.0160495	11.9729	0.373476	16	CATTTTTCCGGAAATGCAG	AAATGATGACGTCATC	-
filter27	MA0659.2	0	0.017075	12.738	0.379625	15	CATTTTTCCGGAAATGCAG	AAAAAATGCTGACTC	-
filter27	MA1119.1	-3	0.0182313	13.6005	0.39919	16	CATTTTTCCGGAAATGCAG	GTATCAGGTTTCAGTT	-
filter27	MA1616.1	-4	0.019441	14.503	0.401959	15	CATTTTTCCGGAAATGCAG	GCTCCAGGTTTTCCT	-
filter27	MA0137.3	-4	0.0194703	14.5249	0.401959	11	CATTTTTCCGGAAATGCAG	TTTCCAGGAAA	+
filter27	MA0762.1	-5	0.0194703	14.5249	0.401959	11	CATTTTTCCGGAAATGCAG	AACCGGAAATA	+
filter27	MA1541.1	-2	0.0216506	16.1513	0.414758	17	CATTTTTCCGGAAATGCAG	TTGACCTTGAACTTGAC	-
filter27	MA0505.1	-2	0.0220994	16.4861	0.414758	15	CATTTTTCCGGAAATGCAG	AAGTTCAAGGTCAGC	+
filter27	MA0463.2	0	0.0234204	17.4716	0.425369	16	CATTTTTCCGGAAATGCAG	ATGCTTTCGAGGAATT	+
filter27	MA0527.1	0	0.0235477	17.5666	0.425369	15	CATTTTTCCGGAAATGCAG	CAGATCTCGCGAGAG	-
filter27	MA0864.2	-2	0.0249106	18.5833	0.431491	16	CATTTTTCCGGAAATGCAG	GTTTTGGCGCCATTTC	+
filter27	MA0760.1	-6	0.0284285	21.2077	0.477708	10	CATTTTTCCGGAAATGCAG	ACCGGAAGTG	+
filter27	MA0744.2	-2	0.029908	22.3114	0.496792	16	CATTTTTCCGGAAATGCAG	AACCACCTGTTGCTTT	-
filter28	MA0139.1	-1	1.3014e-15	9.70842e-13	1.90827e-12	18	CCAGCGCCGCCTTCTGGCT	TAGCGCCCCCTGGTGGCCA	-
filter28	MA1102.2	-3	2.9802e-05	0.0222323	0.0218497	12	CCAGCGCCGCCTTCTGGCT	GCGCCCCCTGCT	-
filter28	MA1628.1	-7	0.000233493	0.174186	0.114126	11	CCAGCGCCGCCTTCTGGCT	CCCCTGCTGTG	-
filter28	MA0751.1	-4	0.000415389	0.30988	0.121627	15	CCAGCGCCGCCTTCTGGCT	GACCCCCCGCTGTGC	+
filter28	MA1646.1	-7	0.000429601	0.320482	0.121627	12	CCAGCGCCGCCTTCTGGCT	CTGCTTCTGTTT	-
filter28	MA0744.2	-4	0.000498749	0.372067	0.121627	15	CCAGCGCCGCCTTCTGGCT	AACCACCTGTTGCTTT	-
filter28	MA1629.1	-6	0.000652224	0.486559	0.121627	13	CCAGCGCCGCCTTCTGGCT	CCCCCTGCTGTGAG	-
filter28	MA0743.2	-4	0.000663573	0.495026	0.121627	15	CCAGCGCCGCCTTCTGGCT	AACCACCTGTTGAATT	-
filter28	MA1109.1	-6	0.000847209	0.632018	0.124587	13	CCAGCGCCGCCTTCTGGCT	CTGCCATCTGTCC	-
filter28	MA1651.1	0	0.000849656	0.633843	0.124587	19	CCAGCGCCGCCTTCTGGCT	CGGAGGCAGCCATTTTGGAAC	-
filter28	MA0473.3	-5	0.0011676	0.871031	0.155644	14	CCAGCGCCGCCTTCTGGCT	CCCACTTCCTGTTT	-
filter28	MA1524.1	-7	0.00138741	1.03501	0.169533	12	CCAGCGCCGCCTTCTGGCT	CGCCATATGTCC	+
filter28	MA0062.3	-5	0.00218868	1.63275	0.227978	14	CCAGCGCCGCCTTCTGGCT	CCCACTTCCTGTTT	+
filter28	MA1642.1	-7	0.00233213	1.73977	0.227978	12	CCAGCGCCGCCTTCTGGCT	TGCCATCTGTTCC	-
filter28	MA1593.1	-7	0.00249581	1.86188	0.22873	12	CCAGCGCCGCCTTCTGGCT	AGTCTGCTGTTA	-
filter28	MA0761.2	-5	0.0028686	2.13998	0.238511	14	CCAGCGCCGCCTTCTGGCT	TTCACTTCCTGTTT	-
filter28	MA0104.4	-7	0.00309052	2.30553	0.238511	12	CCAGCGCCGCCTTCTGGCT	GGCCACGTGGCC	+
filter28	MA1608.1	-8	0.00334352	2.49427	0.245135	11	CCAGCGCCGCCTTCTGGCT	TGCTAATGGAT	-
filter28	MA0750.2	-6	0.00430879	3.21436	0.300862	13	CCAGCGCCGCCTTCTGGCT	GCCACTTCCGGGC	-
filter28	MA0640.2	-4	0.00454815	3.39292	0.30314	14	CCAGCGCCGCCTTCTGGCT	TTCCACTTCCTGGT	+
filter28	MA0830.2	-4	0.00561013	4.18516	0.357665	13	CCAGCGCCGCCTTCTGGCT	CGGCACCTGCCCC	+
filter28	MA1648.1	-5	0.00634566	4.73386	0.367822	11	CCAGCGCCGCCTTCTGGCT	CGCACCTGCCG	+
filter28	MA1123.2	-7	0.0063886	4.7659	0.367822	12	CCAGCGCCGCCTTCTGGCT	AAACATCTGGAAT	-
filter28	MA0598.3	-2	0.00670429	5.0014	0.367822	15	CCAGCGCCGCCTTCTGGCT	CTCACTTCCTGTTTC	+
filter28	MA0748.2	-4	0.00679983	5.07267	0.367822	11	CCAGCGCCGCCTTCTGGCT	CGCCGCCATCT	-
filter28	MA1568.1	-7	0.00702369	5.23967	0.367822	12	CCAGCGCCGCCTTCTGGCT	CACCATATGGCG	+
filter28	MA0697.1	-4	0.00757668	5.6522	0.380318	15	CCAGCGCCGCCTTCTGGCT	GACCCCCCGCTGCGC	+
filter28	MA0095.2	-5	0.00801212	5.97704	0.380318	12	CCAGCGCCGCCTTCTGGCT	GCCGCCATCTTG	-
filter28	MA0814.2	-5	0.0080404	5.99814	0.380318	14	CCAGCGCCGCCTTCTGGCT	CCCGCCTCAGGCCC	-
filter28	MA0080.5	1	0.00837347	6.24661	0.383695	19	CCAGCGCCGCCTTCTGGCT	TTTTTCACTTCCTCTTTTTT	-
filter28	MA0765.2	-7	0.00892938	6.66132	0.393598	11	CCAGCGCCGCCTTCTGGCT	CCACTTCCGGC	+
filter28	MA0147.3	-7	0.00912644	6.80832	0.393598	12	CCAGCGCCGCCTTCTGGCT	GGCCACGTGCCC	+
filter28	MA0057.1	-4	0.0100432	7.49225	0.420762	10	CCAGCGCCGCCTTCTGGCT	TTCCCCCTAC	-
filter28	MA1618.1	-6	0.0112778	8.41327	0.459361	13	CCAGCGCCGCCTTCTGGCT	TAAACATCTGTTT	-
filter28	MA0146.2	1	0.0115925	8.64804	0.459418	13	CCAGCGCCGCCTTCTGGCT	GGGGCCGAGGCCTG	+
filter28	MA1631.1	-4	0.0119933	8.94697	0.46279	13	CCAGCGCCGCCTTCTGGCT	CAGCACCTGCCCC	+
filter28	MA1100.2	-8	0.0141481	10.5545	0.496956	10	CCAGCGCCGCCTTCTGGCT	GGCAGCTGCC	+
filter28	MA1472.1	-8	0.0141481	10.5545	0.496956	10	CCAGCGCCGCCTTCTGGCT	AACAGCTGTT	-
filter28	MA1638.1	-8	0.0141481	10.5545	0.496956	10	CCAGCGCCGCCTTCTGGCT	GCCATCTGGT	-
filter28	MA0810.1	-7	0.0142343	10.6188	0.496956	12	CCAGCGCCGCCTTCTGGCT	TGCCCCCGGGCA	+
filter29	MA0615.1	-3	0.000114567	0.0854673	0.169652	16	GTGTCCCCTTCAGTCAGCA	CCATCGTACGTAAACTC	-
filter29	MA1137.1	-6	0.000642283	0.479143	0.393887	13	GTGTCCCCTTCAGTCAGCA	GTATGAGTCATCA	-
filter29	MA1126.1	-2	0.000797983	0.595296	0.393887	16	GTGTCCCCTTCAGTCAGCA	AAATGATGACGTCATC	-
filter30	MA0140.2	0	0.000346745	0.258672	0.482919	18	CCCTGGCTAACCGGTAGAG	CTGCTCCTCACAGATAAG	-
filter30	MA0635.1	-5	0.000647344	0.482919	0.482919	10	CCCTGGCTAACCGGTAGAG	GCTAAACGGT	+
filter31	MA0615.1	0	4.20678e-05	0.0313826	0.0607746	17	AATTCTTAAGATTTGAGAA	CCATCGTACGTAAACTC	-
filter31	MA0140.2	-4	9.66155e-05	0.0720751	0.0697893	15	AATTCTTAAGATTTGAGAA	CTTATCTGTGAGGAGCAG	+
filter31	MA0853.1	0	0.000189832	0.141615	0.0914156	17	AATTCTTAAGATTTGAGAA	GGTAATTAATTAATGCG	-
filter31	MA0896.1	0	0.000344995	0.257366	0.0996816	17	AATTCTTAAGATTTGAGAA	ATTCATTAATTGCTTGT	-
filter31	MA0854.1	0	0.00049587	0.369919	0.109935	17	AATTCTTAAGATTTGAGAA	GGTGATTAATTAATTCG	-
filter31	MA0883.1	-1	0.000614107	0.458124	0.110899	17	AATTCTTAAGATTTGAGAA	TACATTAATCCGGTTCA	-
filter31	MA0601.1	-1	0.00142754	1.06495	0.18109	11	AATTCTTAAGATTTGAGAA	TTAATTAATAT	-
filter31	MA1104.2	0	0.00166411	1.24143	0.18109	13	AATTCTTAAGATTTGAGAA	TTATCTTATCTTT	+
filter31	MA0108.2	-2	0.0018663	1.39226	0.18109	15	AATTCTTAAGATTTGAGAA	GTATAAAAGGCGGGG	+
filter31	MA0620.3	0	0.00223439	1.66686	0.18109	18	AATTCTTAAGATTTGAGAA	TAAAGTCACGTGACTTTA	+
filter31	MA0892.1	0	0.00234987	1.75301	0.18109	10	AATTCTTAAGATTTGAGAA	CCTAATTAAA	+
filter31	MA0898.1	0	0.00238164	1.77671	0.18109	17	AATTCTTAAGATTTGAGAA	ATTCTTTAATTGCTTGT	-
filter31	MA1645.1	-2	0.00252864	1.88636	0.182654	14	AATTCTTAAGATTTGAGAA	TTCTTGAGTGGTTA	-
filter31	MA0122.3	-4	0.00278784	2.07973	0.189709	13	AATTCTTAAGATTTGAGAA	TTTAAGTGGTTAT	-
filter31	MA0629.1	-1	0.00288894	2.15515	0.189709	17	AATTCTTAAGATTTGAGAA	TCGCTTTACAGCGTCTT	-
filter31	MA0903.1	-4	0.00329156	2.4555	0.194212	10	AATTCTTAAGATTTGAGAA	GCTAATTAGT	-
filter31	MA1640.1	-1	0.00344425	2.56941	0.194212	15	AATTCTTAAGATTTGAGAA	AGCCATAAATCATTT	-
filter31	MA0874.1	0	0.00349525	2.60746	0.194212	17	AATTCTTAAGATTTGAGAA	GTCCATTAATTAATGGA	+
filter31	MA0897.1	0	0.00396295	2.95636	0.212045	17	AATTCTTAAGATTTGAGAA	ATTCTTTAATTGCTTGT	-
filter31	MA0602.1	-5	0.0043792	3.26689	0.225948	14	AATTCTTAAGATTTGAGAA	CTAATATTGCTAAA	+
filter31	MA1497.1	-4	0.00535629	3.99579	0.259848	10	AATTCTTAAGATTTGAGAA	GTTAATTACC	-
filter31	MA1579.1	-2	0.00544318	4.06061	0.259848	15	AATTCTTAAGATTTGAGAA	TACTCCAGAAAAGAT	+
filter31	MA0914.1	-5	0.00557583	4.15957	0.259848	8	AATTCTTAAGATTTGAGAA	TTAAGTGC	-
filter31	MA0851.1	0	0.00647568	4.83086	0.276699	17	AATTCTTAAGATTTGAGAA	AAAAAGTAAACAAACCC	+
filter31	MA1607.1	-1	0.006512	4.85795	0.276699	14	AATTCTTAAGATTTGAGAA	TTTGTTTACATATT	-
filter31	MA0662.1	0	0.00677815	5.0565	0.279779	10	AATTCTTAAGATTTGAGAA	TCTAATTAAC	+
filter31	MA0036.3	-2	0.0092435	6.89565	0.351419	11	AATTCTTAAGATTTGAGAA	TTCTTATCTTT	+
filter31	MA0644.1	-4	0.00992137	7.40134	0.367518	10	AATTCTTAAGATTTGAGAA	GTTAATTGGT	-
filter31	MA0052.4	-2	0.0101793	7.59374	0.367645	15	AATTCTTAAGATTTGAGAA	TTCTAAAAATAGAAA	+
filter31	MA0699.1	0	0.0123868	9.24058	0.389022	10	AATTCTTAAGATTTGAGAA	GCCAATTAGC	+
filter31	MA0891.1	-4	0.0123868	9.24058	0.389022	10	AATTCTTAAGATTTGAGAA	CCTAATCCGC	+
filter31	MA0879.1	-4	0.0123868	9.24058	0.389022	10	AATTCTTAAGATTTGAGAA	GATAATTAGG	-
filter31	MA0675.1	-5	0.0141628	10.5654	0.416525	8	AATTCTTAAGATTTGAGAA	TTAATTAG	-
filter31	MA1471.1	-5	0.0144158	10.7542	0.416525	12	AATTCTTAAGATTTGAGAA	GTAATGGTTTTT	-
filter31	MA0707.1	-4	0.01539	11.4809	0.435953	10	AATTCTTAAGATTTGAGAA	TTTAATTACC	-
filter31	MA0852.2	-1	0.0166252	12.4024	0.449607	14	AATTCTTAAGATTTGAGAA	AATGTAAACAAGGC	+
filter31	MA0482.2	-1	0.0175137	13.0652	0.449607	12	AATTCTTAAGATTTGAGAA	TTCCTTATCTTT	+
filter31	MA0634.1	0	0.0177393	13.2335	0.449607	10	AATTCTTAAGATTTGAGAA	TCTAATTAAA	+
filter31	MA0635.1	-4	0.0177393	13.2335	0.449607	10	AATTCTTAAGATTTGAGAA	GCTAAACGGT	+
filter31	MA0025.2	-3	0.0217003	16.1884	0.489722	13	AATTCTTAAGATTTGAGAA	TATTATGCAATAT	+
filter31	MA0481.3	-1	0.022546	16.8193	0.489722	11	AATTCTTAAGATTTGAGAA	TATGTTTACAT	-
filter31	MA0911.1	-1	0.0225729	16.8394	0.489722	12	AATTCTTAAGATTTGAGAA	GGTCGTAAAATT	+
filter31	MA0712.2	-3	0.0225729	16.8394	0.489722	12	AATTCTTAAGATTTGAGAA	TTCTAATCCCTT	-
filter31	MA0594.2	-2	0.0234207	17.4718	0.489722	10	AATTCTTAAGATTTGAGAA	GTCGTAAACG	+
filter31	MA0888.1	-4	0.0234207	17.4718	0.489722	10	AATTCTTAAGATTTGAGAA	GCTAATTACC	-
filter31	MA1606.1	-1	0.0240678	17.9546	0.489722	11	AATTCTTAAGATTTGAGAA	TTTGTTTACAT	-
filter31	MA0887.1	-4	0.0250727	18.7043	0.496193	10	AATTCTTAAGATTTGAGAA	GCTAATTACC	-
filter31	MA1683.1	-1	0.0256805	19.1576	0.499884	11	AATTCTTAAGATTTGAGAA	TATGTTTACAT	-
filter31	MA1126.1	-3	0.0259513	19.3597	0.499884	16	AATTCTTAAGATTTGAGAA	GATGACGTCATCATTT	+
filter32	MA0615.1	0	4.20352e-05	0.0313583	0.0586492	17	CTTATCACATGTAACTGAA	GAGTGTACGTAAGATGG	+
filter32	MA0620.3	-1	0.000120279	0.0897283	0.0586492	18	CTTATCACATGTAACTGAA	TAAAGTCACGTGACTTTA	+
filter32	MA1621.1	-1	0.000189713	0.141526	0.0693794	14	CTTATCACATGTAACTGAA	CGAACACCTGTCCC	+
filter32	MA1108.2	-3	0.000436259	0.325449	0.0993288	10	CTTATCACATGTAACTGAA	GACACATGGC	+
filter32	MA0744.2	-2	0.000560226	0.417929	0.0993288	16	CTTATCACATGTAACTGAA	AACCACCTGTTGCTTT	-
filter32	MA1566.1	-3	0.000618239	0.461206	0.0993288	10	CTTATCACATGTAACTGAA	TTCACACCTC	-
filter32	MA0800.1	0	0.000805816	0.601139	0.0993288	13	CTTATCACATGTAACTGAA	ATTTTCACACCTT	-
filter32	MA0743.2	0	0.000854778	0.637664	0.0993288	16	CTTATCACATGTAACTGAA	AATTCAACAGGTGGTT	+
filter32	MA0629.1	1	0.000919429	0.685894	0.0993288	16	CTTATCACATGTAACTGAA	TCGCTTTACAGCGTCTT	-
filter32	MA0080.5	0	0.000968748	0.722686	0.0993288	19	CTTATCACATGTAACTGAA	TTTTTCACTTCCTCTTTTTT	-
filter32	MA0526.3	-1	0.00101853	0.759823	0.0993288	14	CTTATCACATGTAACTGAA	AGGTCACATGACCA	-
filter32	MA0093.3	-1	0.00186078	1.38814	0.170125	14	CTTATCACATGTAACTGAA	AGGTCACATGACCA	-
filter32	MA1567.1	-3	0.00275867	2.05797	0.228689	10	CTTATCACATGTAACTGAA	TTCACACCTC	-
filter32	MA0688.1	-2	0.002814	2.09925	0.228689	11	CTTATCACATGTAACTGAA	TTTCACACCTT	-
filter32	MA1478.1	1	0.00375925	2.8044	0.289428	11	CTTATCACATGTAACTGAA	AATTGTTACATT	+
filter32	MA1645.1	-1	0.00532027	3.96892	0.346281	14	CTTATCACATGTAACTGAA	TAACCACTCAAGAA	+
filter32	MA0109.1	-4	0.0054201	4.04339	0.346281	10	CTTATCACATGTAACTGAA	AACCTTATAT	+
filter32	MA1618.1	-2	0.00544458	4.06165	0.346281	13	CTTATCACATGTAACTGAA	AAACAGATGTTTA	+
filter32	MA0610.1	0	0.00583964	4.35637	0.349291	11	CTTATCACATGTAACTGAA	ATTGATACATT	-
filter32	MA1126.1	-2	0.00596945	4.45321	0.349291	16	CTTATCACATGTAACTGAA	GATGACGTCATCATTT	+
filter32	MA1620.1	-2	0.00680606	5.07732	0.364659	12	CTTATCACATGTAACTGAA	ACACACCTGTGC	+
filter32	MA1565.1	-2	0.00738966	5.51269	0.364659	12	CTTATCACATGTAACTGAA	TTTCACACCTCC	-
filter32	MA0745.2	-2	0.0074785	5.57896	0.364659	13	CTTATCACATGTAACTGAA	ATGCACCTGTCAT	+
filter32	MA1123.2	-1	0.0074785	5.57896	0.364659	13	CTTATCACATGTAACTGAA	ATTCCAGATGTTT	+
filter32	MA0598.3	-3	0.0102825	7.67076	0.485211	15	CTTATCACATGTAACTGAA	CTCACTTCCTGTTTC	+
filter33	MA0080.5	0	2.08056e-06	0.0015521	0.00307798	19	TCTGGAGCTTCCTCTGTCC	TTTTTCACTTCCTCTTTTTT	-
filter33	MA0598.3	-3	3.387e-05	0.025267	0.0250536	15	TCTGGAGCTTCCTCTGTCC	CTCACTTCCTGTTTC	+
filter33	MA0761.2	-3	6.81628e-05	0.0508495	0.0286783	14	TCTGGAGCTTCCTCTGTCC	TTCACTTCCTGTTT	-
filter33	MA1508.1	-6	7.75404e-05	0.0578451	0.0286783	12	TCTGGAGCTTCCTCTGTCC	ACTTCCTGTTTC	-
filter33	MA0081.2	-2	0.000130235	0.0971557	0.0339752	16	TCTGGAGCTTCCTCTGTCC	TTTCACTTCCTCTTTT	+
filter33	MA0062.3	-3	0.000137793	0.102794	0.0339752	14	TCTGGAGCTTCCTCTGTCC	CCCACTTCCTGTTT	+
filter33	MA0615.1	1	0.000221876	0.16552	0.0468918	16	TCTGGAGCTTCCTCTGTCC	CCATCGTACGTAAACTC	-
filter33	MA0687.1	-5	0.00039081	0.291544	0.0642403	14	TCTGGAGCTTCCTCTGTCC	TACTTCCTCTTTTT	-
filter33	MA0473.3	-3	0.000560727	0.418302	0.0824166	14	TCTGGAGCTTCCTCTGTCC	CCCACTTCCTGTTT	-
filter33	MA0640.2	-2	0.000612806	0.457153	0.0824166	14	TCTGGAGCTTCCTCTGTCC	TTCCACTTCCTGGT	+
filter33	MA0624.1	-5	0.00130064	0.970275	0.160346	10	TCTGGAGCTTCCTCTGTCC	ATTTTCCATT	+
filter33	MA0050.2	-2	0.00234822	1.75177	0.267227	17	TCTGGAGCTTCCTCTGTCC	TTTTACTTTCACTTTCACTTT	+
filter33	MA0101.1	-2	0.00258033	1.92493	0.272667	10	TCTGGAGCTTCCTCTGTCC	GGGGATTTCC	+
filter33	MA0625.1	-5	0.002836	2.11566	0.279478	10	TCTGGAGCTTCCTCTGTCC	ATTTTCCATT	+
filter33	MA0136.2	-5	0.00302261	2.25487	0.279478	11	TCTGGAGCTTCCTCTGTCC	TACTTCCGGGT	-
filter33	MA0765.2	-4	0.00427721	3.1908	0.334581	11	TCTGGAGCTTCCTCTGTCC	CCACTTCCGGC	+
filter33	MA0494.1	3	0.00432774	3.22849	0.334581	16	TCTGGAGCTTCCTCTGTCC	TGACCTAAAGTAACCTCTG	+
filter33	MA0750.2	-3	0.00442641	3.3021	0.334581	13	TCTGGAGCTTCCTCTGTCC	GCCACTTCCGGGC	-
filter33	MA0851.1	0	0.00452321	3.37431	0.334581	17	TCTGGAGCTTCCTCTGTCC	GTGTTTGTTTACTTTTT	-
filter33	MA1651.1	1	0.00562744	4.19807	0.396439	19	TCTGGAGCTTCCTCTGTCC	GTTCCAAAATGGCTGCCTCCG	+
filter33	MA1117.1	-5	0.00650504	4.85276	0.437433	11	TCTGGAGCTTCCTCTGTCC	GAATTCCCCGG	+
filter35	MA0884.1	0	4.33267e-05	0.0323217	0.0616554	13	TTGATTCAATCATAGACCA	CTAATTTAATCAA	+
filter35	MA1644.1	-3	0.00027973	0.208679	0.119797	11	TTGATTCAATCATAGACCA	AGCCAATCAGA	+
filter35	MA1142.1	0	0.000324923	0.242393	0.119797	10	TTGATTCAATCATAGACCA	ATGAGTCATC	-
filter35	MA0679.2	1	0.000355503	0.265205	0.119797	15	TTGATTCAATCATAGACCA	AAAAAATCAATAAATA	+
filter35	MA0489.1	0	0.000420922	0.314008	0.119797	14	TTGATTCAATCATAGACCA	ATGAGTCATCTCCT	-
filter35	MA0782.2	1	0.000651105	0.485724	0.120833	14	TTGATTCAATCATAGACCA	TAGCTGTCACTCAAA	-
filter35	MA1640.1	0	0.000751612	0.560703	0.120833	15	TTGATTCAATCATAGACCA	AGCCATAAATCATTT	-
filter35	MA1636.1	2	0.000751612	0.560703	0.120833	13	TTGATTCAATCATAGACCA	AAATGATGCAATCAT	+
filter35	MA1622.1	-2	0.000955774	0.713008	0.120833	14	TTGATTCAATCATAGACCA	TTATGAGTCATCAT	-
filter35	MA1639.1	-1	0.00109515	0.816981	0.120833	13	TTGATTCAATCATAGACCA	GTCATCAATCATT	+
filter35	MA1645.1	-2	0.00110386	0.823476	0.120833	14	TTGATTCAATCATAGACCA	TAACCACTCAAGAA	+
filter35	MA0070.1	-2	0.00129012	0.962431	0.131135	12	TTGATTCAATCATAGACCA	CCATCAATCAAA	+
filter35	MA0060.3	-3	0.00145082	1.08231	0.137638	11	TTGATTCAATCATAGACCA	AACCAATCAGA	+
filter35	MA0854.1	-1	0.00155615	1.16089	0.138404	17	TTGATTCAATCATAGACCA	CGAATTAATTAATCACC	+
filter35	MA1114.1	2	0.0016591	1.23769	0.13888	15	TTGATTCAATCATAGACCA	CCGCCTGTCACTCACCC	-
filter35	MA1137.1	-2	0.00195173	1.45599	0.150343	13	TTGATTCAATCATAGACCA	GTATGAGTCATCA	-
filter35	MA0853.1	-1	0.00200734	1.49747	0.150343	17	TTGATTCAATCATAGACCA	CGCATTAATTAATTACC	+
filter35	MA1634.1	1	0.002286	1.70536	0.162653	10	TTGATTCAATCATAGACCA	TATGAGTCATA	-
filter35	MA0468.1	-1	0.00265035	1.97716	0.163477	11	TTGATTCAATCATAGACCA	TAATTTAATCA	+
filter35	MA0462.2	1	0.00285183	2.12746	0.163477	10	TTGATTCAATCATAGACCA	TATGAGTCATA	-
filter35	MA1132.1	0	0.00307486	2.29385	0.163477	10	TTGATTCAATCATAGACCA	ATGAGTCATC	-
filter35	MA0896.1	-1	0.00310172	2.31389	0.163477	17	TTGATTCAATCATAGACCA	ACAAGCAATTAATGAAT	+
filter35	MA0835.2	1	0.00329753	2.45996	0.167589	10	TTGATTCAATCATAGACCA	TATGAGTCATA	-
filter35	MA0478.1	0	0.00354353	2.64347	0.173882	11	TTGATTCAATCATAGACCA	ATGAGTCATCC	-
filter35	MA0874.1	-1	0.00395418	2.94982	0.185237	17	TTGATTCAATCATAGACCA	TCCATTAATTAATGGAC	-
filter35	MA0150.2	2	0.00403528	3.01032	0.185237	13	TTGATTCAATCATAGACCA	TGCTGAGTCATGCTG	-
filter35	MA0615.1	0	0.00473099	3.52932	0.200939	17	TTGATTCAATCATAGACCA	GAGTGTACGTAAGATGG	+
filter35	MA0099.3	0	0.00480095	3.58151	0.200939	10	TTGATTCAATCATAGACCA	ATGAGTCATC	+
filter35	MA0700.2	-3	0.00579377	4.32215	0.222831	11	TTGATTCAATCATAGACCA	AACCAATTAAT	+
filter35	MA0791.1	0	0.00604384	4.50871	0.224248	16	TTGATTCAATCATAGACCA	ATGCATAATTAATGAG	+
filter35	MA1124.1	2	0.00614579	4.58476	0.224248	11	TTGATTCAATCATAGACCA	CATTCATTCATTC	+
filter35	MA0897.1	-1	0.0067252	5.017	0.227862	17	TTGATTCAATCATAGACCA	ACAAGCAATTAAAGAAT	+
filter35	MA1113.2	-1	0.0069857	5.21134	0.231184	13	TTGATTCAATCATAGACCA	GTCATAAATCATT	+
filter35	MA0898.1	-1	0.00754622	5.62948	0.23799	17	TTGATTCAATCATAGACCA	ACAAGCAATTAAAGAAT	+
filter35	MA1135.1	0	0.00790086	5.89404	0.23799	10	TTGATTCAATCATAGACCA	ATGAGTCATC	-
filter35	MA0851.1	0	0.00799052	5.96093	0.23799	17	TTGATTCAATCATAGACCA	AAAAAGTAAACAAACCC	+
filter35	MA0477.2	-2	0.00844356	6.29889	0.23799	13	TTGATTCAATCATAGACCA	GGATGAGTCATCA	-
filter35	MA1138.1	0	0.00846806	6.31717	0.23799	10	TTGATTCAATCATAGACCA	ATGAGTCATC	-
filter35	MA0611.1	-5	0.00847873	6.32513	0.23799	8	TTGATTCAATCATAGACCA	CCAATCAA	+
filter35	MA0790.1	1	0.00858362	6.40338	0.23799	13	TTGATTCAATCATAGACCA	CATTAATTATTCAT	-
filter35	MA1128.1	-2	0.00898802	6.70506	0.23799	13	TTGATTCAATCATAGACCA	TGATGACTCATCC	+
filter35	MA1134.1	1	0.00903103	6.73715	0.23799	11	TTGATTCAATCATAGACCA	GATGAGTCATCC	+
filter35	MA1130.1	1	0.00903103	6.73715	0.23799	11	TTGATTCAATCATAGACCA	GATGACTCATCC	-
filter35	MA1144.1	0	0.00971449	7.24701	0.246858	10	TTGATTCAATCATAGACCA	ATGAGTCATC	-
filter35	MA0063.2	-4	0.00991318	7.39524	0.247488	11	TTGATTCAATCATAGACCA	ACCACTCAAAA	+
filter35	MA0496.3	2	0.0113101	8.43734	0.277495	13	TTGATTCAATCATAGACCA	TGCTGACTCAGCAAT	+
filter35	MA0476.1	1	0.0120453	8.98579	0.280998	10	TTGATTCAATCATAGACCA	TGTGACTCATT	+
filter35	MA1149.1	-1	0.0124918	9.31889	0.28424	18	TTGATTCAATCATAGACCA	GAGGTCATGTAGAGGTCA	+
filter35	MA0490.2	-2	0.0129832	9.6855	0.28424	13	TTGATTCAATCATAGACCA	AAATGACTCATTT	+
filter35	MA0681.2	1	0.0135572	10.1136	0.288533	15	TTGATTCAATCATAGACCA	TTTAATCAAATTATAT	+
filter35	MA1523.1	-3	0.0135881	10.1367	0.288533	10	TTGATTCAATCATAGACCA	GTACACTCAC	+
filter35	MA0491.2	-2	0.0137876	10.2855	0.288533	13	TTGATTCAATCATAGACCA	GGATGAGTCATCA	-
filter35	MA0883.1	-1	0.0147431	10.9983	0.295492	17	TTGATTCAATCATAGACCA	TACATTAATCCGGTTCA	-
filter35	MA1126.1	-2	0.0160082	11.9421	0.305603	16	TTGATTCAATCATAGACCA	GATGACGTCATCATTT	+
filter35	MA0833.2	2	0.0164668	12.2842	0.305603	12	TTGATTCAATCATAGACCA	AAATGATGCAATAA	+
filter35	MA1141.1	-2	0.0164789	12.2933	0.305603	13	TTGATTCAATCATAGACCA	GGATGAGTCATCG	+
filter35	MA0713.1	-1	0.0165361	12.3359	0.305603	11	TTGATTCAATCATAGACCA	TAATTTAATTA	+
filter35	MA1147.1	-1	0.0188527	14.0641	0.33535	15	TTGATTCAATCATAGACCA	GGGGTCAATGACCTC	-
filter35	MA1532.1	0	0.0199248	14.8639	0.343558	15	TTGATTCAATCATAGACCA	ATGACCCACTAACCC	-
filter35	MA0662.1	-4	0.0200384	14.9486	0.343558	10	TTGATTCAATCATAGACCA	TCTAATTAAC	+
filter35	MA1146.1	-1	0.0210519	15.7047	0.348344	15	TTGATTCAATCATAGACCA	AAGGTCAATGACCTC	-
filter35	MA0465.2	-3	0.0213729	15.9442	0.34959	12	TTGATTCAATCATAGACCA	AAGCAATAAAAA	+
filter35	MA1607.1	0	0.0218656	16.3118	0.353586	14	TTGATTCAATCATAGACCA	AATATGTAAACAAA	+
filter35	MA0901.2	-3	0.0231199	17.2474	0.363687	14	TTGATTCAATCATAGACCA	AACCAATAAAATTT	+
filter35	MA1579.1	-2	0.0234802	17.5162	0.363687	15	TTGATTCAATCATAGACCA	TACTCCAGAAAAGAT	+
filter35	MA0140.2	-5	0.0235125	17.5403	0.363687	14	TTGATTCAATCATAGACCA	CTTATCTGTGAGGAGCAG	+
filter35	MA0634.1	-4	0.0241954	18.0497	0.366286	10	TTGATTCAATCATAGACCA	TCTAATTAAA	+
filter35	MA0019.1	-1	0.0269874	20.1326	0.391878	12	TTGATTCAATCATAGACCA	AGATGCAATCCC	+
filter35	MA0620.3	0	0.0288067	21.4898	0.401892	18	TTGATTCAATCATAGACCA	TAAAGTCACGTGACTTTA	+
filter35	MA1121.1	-3	0.0292176	21.7963	0.403667	13	TTGATTCAATCATAGACCA	TCACATTCCAGCC	+
filter35	MA0644.1	-4	0.0309275	23.0719	0.407509	10	TTGATTCAATCATAGACCA	ACCAATTAAC	+
filter35	MA0046.2	1	0.0340904	25.4315	0.437964	14	TTGATTCAATCATAGACCA	AGTTAATGATTAACT	+
filter35	MA0676.1	0	0.0342022	25.5148	0.437964	9	TTGATTCAATCATAGACCA	AAAAGTCAA	+
filter35	MA0025.2	1	0.0344699	25.7146	0.437964	12	TTGATTCAATCATAGACCA	TATTATGCAATAT	+
filter35	MA0699.1	-4	0.034879	26.0198	0.43924	10	TTGATTCAATCATAGACCA	GCCAATTAGC	+
filter35	MA1101.2	1	0.0353206	26.3491	0.440899	18	TTGATTCAATCATAGACCA	AAAGCATGACTCATCATTT	+
filter35	MA0159.1	-2	0.037587	28.0399	0.461101	17	TTGATTCAATCATAGACCA	AGGTCACGGAGAGGTCA	+
filter35	MA0601.1	-2	0.0381612	28.4682	0.464143	11	TTGATTCAATCATAGACCA	ATATTAATTAA	+
filter35	MA0892.1	-4	0.0392699	29.2953	0.4696	10	TTGATTCAATCATAGACCA	TTTAATTAGG	-
filter35	MA0122.3	-1	0.0405443	30.2461	0.473049	13	TTGATTCAATCATAGACCA	ATAACCACTTAAA	+
filter35	MA0852.2	-2	0.0418289	31.2044	0.473049	14	TTGATTCAATCATAGACCA	AATGTAAACAAGGC	+
filter35	MA0712.2	-3	0.0423012	31.5567	0.473049	12	TTGATTCAATCATAGACCA	TTCTAATCCCTT	-
filter35	MA1110.1	-1	0.0427424	31.8859	0.473049	11	TTGATTCAATCATAGACCA	TAGGTCATTGA	-
filter35	MA0610.1	1	0.0427424	31.8859	0.473049	10	TTGATTCAATCATAGACCA	ATTGATACATT	-
filter35	MA0602.1	-1	0.044062	32.8703	0.473049	14	TTGATTCAATCATAGACCA	TTTAGCAATATTAG	-
filter35	MA0659.2	-2	0.0441013	32.8996	0.473049	15	TTGATTCAATCATAGACCA	GAGTCAGCATTTTTT	+
filter35	MA0891.1	-4	0.0441397	32.9282	0.473049	10	TTGATTCAATCATAGACCA	CCTAATCCGC	+
filter35	MA0067.1	-3	0.0446181	33.2851	0.473049	8	TTGATTCAATCATAGACCA	AGTCACGC	+
filter35	MA1518.1	-5	0.0446181	33.2851	0.473049	8	TTGATTCAATCATAGACCA	GCAATTAC	+
filter35	MA1478.1	2	0.044674	33.3268	0.473049	10	TTGATTCAATCATAGACCA	AATTGTTACATT	+
filter35	MA0143.4	-3	0.0452094	33.7262	0.473049	11	TTGATTCAATCATAGACCA	AAACAATGGAA	+
filter35	MA0483.1	-6	0.0452094	33.7262	0.473049	11	TTGATTCAATCATAGACCA	AAATCACAGCA	+
filter35	MA0108.2	-1	0.0463902	34.6071	0.478465	15	TTGATTCAATCATAGACCA	GTATAAAAGGCGGGG	+
filter35	MA0757.1	1	0.0463995	34.614	0.478465	13	TTGATTCAATCATAGACCA	AAAAAATCAATAAT	+
filter35	MA0888.1	-4	0.0495304	36.9497	0.498789	10	TTGATTCAATCATAGACCA	GCTAATTACC	-
filter35	MA1479.1	1	0.0497725	37.1303	0.498789	11	TTGATTCAATCATAGACCA	AATGTATCAATT	-
filter36	MA1126.1	-3	7.07162e-05	0.0527543	0.100175	16	TAGAATGACTTACGAAATC	AAATGATGACGTCATC	-
filter36	MA0615.1	-4	0.000296669	0.221315	0.134888	15	TAGAATGACTTACGAAATC	CCATCGTACGTAAACTC	-
filter36	MA0025.2	-7	0.000500373	0.373278	0.134888	12	TAGAATGACTTACGAAATC	TATTATGCAATAT	+
filter36	MA0639.1	-7	0.000608224	0.453735	0.134888	12	TAGAATGACTTACGAAATC	TGTTACGTAATA	-
filter36	MA1137.1	-2	0.000647781	0.483244	0.134888	13	TAGAATGACTTACGAAATC	GTATGAGTCATCA	-
filter36	MA1143.1	-8	0.000655254	0.488819	0.134888	10	TAGAATGACTTACGAAATC	ATGACGTAAC	+
filter36	MA1622.1	-1	0.000666547	0.497244	0.134888	14	TAGAATGACTTACGAAATC	ATGATGACTCATAA	+
filter36	MA0883.1	0	0.00125892	0.939151	0.178336	17	TAGAATGACTTACGAAATC	TGAACCGGATTAATGAA	+
filter36	MA0898.1	-1	0.00144449	1.07759	0.186022	17	TAGAATGACTTACGAAATC	ACAAGCAATTAAAGAAT	+
filter36	MA0043.3	-6	0.00183751	1.37078	0.188798	13	TAGAATGACTTACGAAATC	TTGTTATGCAACAA	+
filter36	MA0843.1	-7	0.00186589	1.39195	0.188798	12	TAGAATGACTTACGAAATC	TGTTACGTAATA	-
filter36	MA1101.2	1	0.00211179	1.57539	0.191778	18	TAGAATGACTTACGAAATC	AAATGATGAGTCATGCTTT	-
filter36	MA0851.1	-3	0.0021661	1.61591	0.191778	16	TAGAATGACTTACGAAATC	AAAAAGTAAACAAACCC	+
filter36	MA1114.1	-2	0.00231497	1.72697	0.192902	17	TAGAATGACTTACGAAATC	CCGCCTGTCACTCACCC	-
filter36	MA0892.1	-4	0.00268599	2.00375	0.196188	10	TAGAATGACTTACGAAATC	CCTAATTAAA	+
filter36	MA1645.1	-2	0.00286334	2.13605	0.196188	14	TAGAATGACTTACGAAATC	TAACCACTCAAGAA	+
filter36	MA0644.1	-4	0.00293319	2.18816	0.196188	10	TAGAATGACTTACGAAATC	ACCAATTAAC	+
filter36	MA0642.1	-4	0.00320089	2.38786	0.196188	10	TAGAATGACTTACGAAATC	CCCAATTAGC	+
filter36	MA0699.1	-4	0.00320089	2.38786	0.196188	10	TAGAATGACTTACGAAATC	GCCAATTAGC	+
filter36	MA0896.1	-1	0.00342794	2.55725	0.196188	17	TAGAATGACTTACGAAATC	ACAAGCAATTAATGAAT	+
filter36	MA0854.1	-1	0.00365595	2.72734	0.196188	17	TAGAATGACTTACGAAATC	CGAATTAATTAATCACC	+
filter36	MA1518.1	-5	0.00382554	2.85386	0.196188	8	TAGAATGACTTACGAAATC	GCAATTAC	+
filter36	MA0492.1	-4	0.00401317	2.99383	0.196188	15	TAGAATGACTTACGAAATC	AAAGATGATGTCATC	+
filter36	MA1640.1	-2	0.00401317	2.99383	0.196188	15	TAGAATGACTTACGAAATC	AAATGATTTATGGCT	+
filter36	MA0662.1	-4	0.00414257	3.09036	0.196188	10	TAGAATGACTTACGAAATC	TCTAATTAAC	+
filter36	MA0897.1	-1	0.00415482	3.09949	0.196188	17	TAGAATGACTTACGAAATC	ACAAGCAATTAAAGAAT	+
filter36	MA0706.1	-4	0.00450833	3.36322	0.204731	10	TAGAATGACTTACGAAATC	GTTAATTACT	-
filter36	MA0853.1	-1	0.00471627	3.51834	0.204731	17	TAGAATGACTTACGAAATC	CGCATTAATTAATTACC	+
filter36	MA0620.3	-4	0.00515507	3.84568	0.204731	15	TAGAATGACTTACGAAATC	TAAAGTCACGTGACTTTA	+
filter36	MA0594.2	-6	0.005329	3.97543	0.204731	10	TAGAATGACTTACGAAATC	CGTTTACGAC	-
filter36	MA0067.1	-7	0.00559935	4.17711	0.208735	8	TAGAATGACTTACGAAATC	AGTCACGC	+
filter36	MA0903.1	-4	0.00578808	4.31791	0.210238	10	TAGAATGACTTACGAAATC	ACTAATTAGC	+
filter36	MA0140.2	4	0.00619027	4.61794	0.219225	14	TAGAATGACTTACGAAATC	CTGCTCCTCACAGATAAG	-
filter36	MA1145.1	-5	0.00684138	5.10367	0.231061	14	TAGAATGACTTACGAAATC	GCGATGACGTCATCA	-
filter36	MA0629.1	0	0.0068507	5.11062	0.231061	17	TAGAATGACTTACGAAATC	AAGACGCTGTAAAGCGA	+
filter36	MA0122.3	-1	0.00768525	5.7332	0.241928	13	TAGAATGACTTACGAAATC	ATAACCACTTAAA	+
filter36	MA0836.2	-6	0.00768525	5.7332	0.241928	13	TAGAATGACTTACGAAATC	ATATTGTGCAATA	-
filter36	MA0782.2	-3	0.00830868	6.19828	0.255868	15	TAGAATGACTTACGAAATC	TAGCTGTCACTCAAA	-
filter36	MA0879.1	-4	0.00866619	6.46498	0.261199	10	TAGAATGACTTACGAAATC	CCTAATTATC	+
filter36	MA0494.1	-3	0.00915344	6.82847	0.265671	16	TAGAATGACTTACGAAATC	CAGAGGTTACTTTAGGTCA	-
filter36	MA0679.2	-3	0.00926833	6.91417	0.265671	16	TAGAATGACTTACGAAATC	AAAAAATCAATAAATA	+
filter36	MA0837.1	-8	0.00937721	6.9954	0.265671	10	TAGAATGACTTACGAAATC	ATTGCGCAAT	+
filter36	MA0496.3	0	0.0100597	7.50453	0.267328	15	TAGAATGACTTACGAAATC	ATTGCTGAGTCAGCA	-
filter36	MA0887.1	-4	0.0101403	7.56469	0.267328	10	TAGAATGACTTACGAAATC	GGTAATTAGC	+
filter36	MA0003.4	-3	0.0106076	7.91328	0.267328	14	TAGAATGACTTACGAAATC	ATTGCCTCAGGCCA	+
filter36	MA1471.1	-1	0.0108023	8.05849	0.267328	12	TAGAATGACTTACGAAATC	AAAAACCATTAC	+
filter36	MA1128.1	-2	0.0108423	8.08837	0.267328	13	TAGAATGACTTACGAAATC	GGATGAGTCATCA	-
filter36	MA1142.1	-4	0.0109589	8.17535	0.267328	10	TAGAATGACTTACGAAATC	ATGAGTCATC	-
filter36	MA0609.2	-5	0.0111341	8.30603	0.267328	14	TAGAATGACTTACGAAATC	GCAGTGACGTCACTGC	+
filter36	MA0477.2	-2	0.0116	8.65363	0.273873	13	TAGAATGACTTACGAAATC	TGATGACTCATCC	+
filter36	MA1497.1	-4	0.0118364	8.82997	0.274873	10	TAGAATGACTTACGAAATC	GGTAATTAAC	+
filter36	MA0833.2	-6	0.0120774	9.00973	0.275945	13	TAGAATGACTTACGAAATC	AAATGATGCAATAA	+
filter36	MA0063.2	-4	0.0127887	9.54033	0.280676	11	TAGAATGACTTACGAAATC	ACCACTCAAAA	+
filter36	MA1113.2	-3	0.0132612	9.89286	0.280676	13	TAGAATGACTTACGAAATC	AATGATTTATGAC	-
filter36	MA0888.1	-4	0.0137831	10.2822	0.280676	10	TAGAATGACTTACGAAATC	GGTAATTAGC	+
filter36	MA1636.1	-6	0.0146122	10.9007	0.280676	13	TAGAATGACTTACGAAATC	AAATGATGCAATCAT	+
filter36	MA0874.1	0	0.0148513	11.0791	0.280676	17	TAGAATGACTTACGAAATC	GTCCATTAATTAATGGA	+
filter36	MA0862.1	-9	0.0148576	11.0838	0.280676	8	TAGAATGACTTACGAAATC	TTACGTAA	-
filter36	MA0634.1	-4	0.0148602	11.0857	0.280676	10	TAGAATGACTTACGAAATC	TCTAATTAAA	+
filter36	MA0721.1	-5	0.0175566	13.0972	0.322991	8	TAGAATGACTTACGAAATC	CTAATTAA	+
filter36	MA0791.1	-1	0.0179149	13.3645	0.325358	16	TAGAATGACTTACGAAATC	CTCATTAATTATGCAT	-
filter36	MA0491.2	-2	0.0183954	13.723	0.328611	13	TAGAATGACTTACGAAATC	TGATGACTCATCC	+
filter36	MA0466.2	-8	0.018558	13.8443	0.328611	10	TAGAATGACTTACGAAATC	ATTGCGCAAT	+
filter36	MA0880.1	-5	0.0190628	14.2208	0.329578	8	TAGAATGACTTACGAAATC	CCAATTAC	+
filter36	MA1475.1	-7	0.0200086	14.9264	0.329578	12	TAGAATGACTTACGAAATC	GGTGACGTCACC	+
filter36	MA0018.4	-6	0.0209071	15.5967	0.332771	13	TAGAATGACTTACGAAATC	TTATGATGTCATA	+
filter36	MA0490.2	-2	0.0209071	15.5967	0.332771	13	TAGAATGACTTACGAAATC	AAATGACTCATTT	+
filter36	MA1639.1	-3	0.0209071	15.5967	0.332771	13	TAGAATGACTTACGAAATC	AATGATTGATGAC	-
filter36	MA0489.1	1	0.0212584	15.8587	0.334048	13	TAGAATGACTTACGAAATC	AGGAGATGACTCAT	+
filter36	MA0895.1	-4	0.021459	16.0084	0.334048	10	TAGAATGACTTACGAAATC	ACTAGTTAAC	+
filter36	MA0108.2	0	0.0235884	17.597	0.348482	15	TAGAATGACTTACGAAATC	CCCCGCCTTTTATAC	-
filter36	MA1104.2	-5	0.0237226	17.697	0.348482	13	TAGAATGACTTACGAAATC	AAAGATAAGATAA	-
filter36	MA0717.1	-5	0.0242917	18.1216	0.348482	8	TAGAATGACTTACGAAATC	CCAATTAA	+
filter36	MA1133.1	-7	0.0243683	18.1788	0.348482	12	TAGAATGACTTACGAAATC	TGTGACGTCATT	+
filter36	MA0520.1	-4	0.0250057	18.6543	0.348482	15	TAGAATGACTTACGAAATC	ATTTCTCAGGAAATG	-
filter36	MA0700.2	-3	0.0257662	19.2216	0.348482	11	TAGAATGACTTACGAAATC	AACCAATTAAT	+
filter36	MA1130.1	-2	0.0259995	19.3956	0.348482	12	TAGAATGACTTACGAAATC	GGATGAGTCATC	+
filter36	MA1579.1	-4	0.0264992	19.7684	0.348482	15	TAGAATGACTTACGAAATC	ATCTTTTCTGGAGTA	-
filter36	MA1129.1	-8	0.0265682	19.8199	0.348482	10	TAGAATGACTTACGAAATC	ATGACGTCAT	+
filter36	MA0080.5	0	0.0271405	20.2468	0.352722	19	TAGAATGACTTACGAAATC	AAAAAAGAGGAAGTGAAAAA	+
filter36	MA1141.1	-2	0.0285836	21.3234	0.360129	13	TAGAATGACTTACGAAATC	GGATGAGTCATCG	+
filter36	MA0102.4	-6	0.0287273	21.4306	0.360129	13	TAGAATGACTTACGAAATC	ATATTGTGCAATAA	-
filter36	MA0814.2	-3	0.0304764	22.7354	0.366038	14	TAGAATGACTTACGAAATC	CCCGCCTCAGGCCC	-
filter36	MA0707.1	-4	0.0305467	22.7878	0.366038	10	TAGAATGACTTACGAAATC	GGTAATTAAA	+
filter36	MA0718.1	-4	0.0305467	22.7878	0.366038	10	TAGAATGACTTACGAAATC	GCCAATTAAC	+
filter36	MA0890.1	-4	0.0305467	22.7878	0.366038	10	TAGAATGACTTACGAAATC	ACCAATTAGC	+
filter36	MA0881.1	-5	0.030749	22.9388	0.366038	8	TAGAATGACTTACGAAATC	CCAATTAC	+
filter36	MA0630.1	-5	0.030749	22.9388	0.366038	8	TAGAATGACTTACGAAATC	CCAATTAA	-
filter36	MA1545.1	-5	0.0322991	24.0952	0.373013	13	TAGAATGACTTACGAAATC	CACATAACGGTAC	-
filter36	MA0829.2	-6	0.0323199	24.1107	0.373013	13	TAGAATGACTTACGAAATC	AGATCAGGTGATCT	-
filter36	MA1523.1	-3	0.0327263	24.4138	0.373867	10	TAGAATGACTTACGAAATC	GTACACTCAC	+
filter36	MA0891.1	-4	0.0350417	26.1411	0.393964	10	TAGAATGACTTACGAAATC	GCGGATTAGG	-
filter36	MA1148.1	0	0.0356022	26.5592	0.397113	18	TAGAATGACTTACGAAATC	ATGTAGGTCAAAGGTCAT	+
filter36	MA0635.1	-4	0.0374999	27.9749	0.408628	10	TAGAATGACTTACGAAATC	ACCGTTTAGC	-
filter36	MA0661.1	-4	0.0374999	27.9749	0.408628	10	TAGAATGACTTACGAAATC	GTTAATTAGC	-
filter36	MA1495.1	-5	0.0386683	28.8466	0.418143	8	TAGAATGACTTACGAAATC	GTAATTAC	+
filter36	MA0659.2	0	0.0393975	29.3906	0.422801	15	TAGAATGACTTACGAAATC	AAAAAATGCTGACTC	-
filter36	MA0675.1	-5	0.0416776	31.0915	0.437331	8	TAGAATGACTTACGAAATC	CTAATTAA	+
filter36	MA0882.1	-5	0.0416776	31.0915	0.437331	8	TAGAATGACTTACGAAATC	CCAATTAC	+
filter36	MA0710.1	-4	0.0428732	31.9834	0.443309	10	TAGAATGACTTACGAAATC	GCTAATTAGC	+
filter36	MA0142.1	-4	0.0439888	32.8157	0.4483	15	TAGAATGACTTACGAAATC	CTTTGTTATGCAAAT	+
filter36	MA0604.1	-8	0.0483125	36.0411	0.460782	8	TAGAATGACTTACGAAATC	ATGACGTA	+
filter36	MA0704.1	-5	0.0483125	36.0411	0.460782	8	TAGAATGACTTACGAAATC	TTAATTAA	+
filter36	MA0716.1	-5	0.0483125	36.0411	0.460782	8	TAGAATGACTTACGAAATC	CTAATTAA	+
filter36	MA0722.1	-5	0.0483125	36.0411	0.460782	8	TAGAATGACTTACGAAATC	CTAATTAC	+
filter36	MA0723.1	-5	0.0483125	36.0411	0.460782	8	TAGAATGACTTACGAAATC	CTAATTAC	+
filter36	MA0036.3	-5	0.0493226	36.7947	0.465796	11	TAGAATGACTTACGAAATC	AAAGATAAGAA	-
filter36	MA0886.1	-4	0.0521905	38.9341	0.489616	10	TAGAATGACTTACGAAATC	GCTAATTAGC	+
filter37	MA0615.1	-1	3.88068e-05	0.0289498	0.0315555	17	AAATCGCACTTCCGATGTG	GAGTGTACGTAAGATGG	+
filter37	MA0765.2	-5	0.00126186	0.941351	0.460525	11	AAATCGCACTTCCGATGTG	CCACTTCCGGC	+
filter37	MA0080.5	-1	0.00137812	1.02808	0.460525	18	AAATCGCACTTCCGATGTG	TTTTTCACTTCCTCTTTTTT	-
filter37	MA0750.2	-4	0.00178367	1.33062	0.460525	13	AAATCGCACTTCCGATGTG	GCCACTTCCGGGC	-
filter37	MA0761.2	-4	0.00185515	1.38394	0.460525	14	AAATCGCACTTCCGATGTG	TTCACTTCCTGTTT	-
filter39	MA0644.1	-8	0.0011548	0.861484	0.382236	10	ACTTATATGATGACTGGAA	GTTAATTGGT	-
filter39	MA0642.1	-8	0.00128012	0.954969	0.382236	10	ACTTATATGATGACTGGAA	GCTAATTGGG	-
filter39	MA0700.2	-8	0.00145232	1.08343	0.382236	11	ACTTATATGATGACTGGAA	ATTAATTGGTT	-
filter39	MA0662.1	-8	0.00191672	1.42988	0.382236	10	ACTTATATGATGACTGGAA	GTTAATTAGA	-
filter39	MA0699.1	-8	0.00191672	1.42988	0.382236	10	ACTTATATGATGACTGGAA	GCTAATTGGC	-
filter39	MA1497.1	-8	0.00191672	1.42988	0.382236	10	ACTTATATGATGACTGGAA	GTTAATTACC	-
filter39	MA0892.1	-8	0.00211589	1.57845	0.382236	10	ACTTATATGATGACTGGAA	TTTAATTAGG	-
filter39	MA0635.1	-8	0.00233387	1.74107	0.382236	10	ACTTATATGATGACTGGAA	GCTAAACGGT	+
filter39	MA0615.1	-1	0.00261571	1.95132	0.382236	17	ACTTATATGATGACTGGAA	CCATCGTACGTAAACTC	-
filter39	MA0851.1	-2	0.00280274	2.09085	0.382236	17	ACTTATATGATGACTGGAA	GTGTTTGTTTACTTTTT	-
filter39	MA0620.3	0	0.00321995	2.40208	0.382236	18	ACTTATATGATGACTGGAA	TAAAGTCACGTGACTTTA	+
filter39	MA1518.1	-9	0.00380596	2.83925	0.382236	8	ACTTATATGATGACTGGAA	GTAATTGC	-
filter39	MA1545.1	-6	0.00418056	3.1187	0.382236	13	ACTTATATGATGACTGGAA	CACATAACGGTAC	-
filter39	MA1645.1	-6	0.00426567	3.18219	0.382236	13	ACTTATATGATGACTGGAA	TTCTTGAGTGGTTA	-
filter39	MA1114.1	-3	0.004504	3.35999	0.382236	16	ACTTATATGATGACTGGAA	GGGTGAGTGACAGGCGG	+
filter39	MA0140.2	1	0.00477382	3.56127	0.382236	17	ACTTATATGATGACTGGAA	CTGCTCCTCACAGATAAG	-
filter39	MA0634.1	-8	0.00497241	3.70942	0.382236	10	ACTTATATGATGACTGGAA	TTTAATTAGA	-
filter39	MA0782.2	-4	0.00519559	3.87591	0.382236	15	ACTTATATGATGACTGGAA	TTTGAGTGACAGCTA	+
filter39	MA0903.1	-8	0.00544693	4.06341	0.382236	10	ACTTATATGATGACTGGAA	GCTAATTAGT	-
filter39	MA0888.1	-8	0.00596235	4.44791	0.382236	10	ACTTATATGATGACTGGAA	GGTAATTAGC	+
filter39	MA0706.1	-8	0.00596235	4.44791	0.382236	10	ACTTATATGATGACTGGAA	GTTAATTACT	-
filter39	MA0879.1	-8	0.00596235	4.44791	0.382236	10	ACTTATATGATGACTGGAA	GATAATTAGG	-
filter39	MA1608.1	-7	0.00719704	5.36899	0.424478	11	ACTTATATGATGACTGGAA	TGCTAATGGAT	-
filter39	MA0108.2	-1	0.00788056	5.8789	0.446915	15	ACTTATATGATGACTGGAA	CCCCGCCTTTTATAC	-
filter39	MA0602.1	-3	0.0081982	6.11586	0.44771	14	ACTTATATGATGACTGGAA	TTTAGCAATATTAG	-
filter39	MA0494.1	-4	0.00891016	6.64698	0.469212	15	ACTTATATGATGACTGGAA	CAGAGGTTACTTTAGGTCA	-
filter39	MA0887.1	-8	0.00926922	6.91484	0.471288	10	ACTTATATGATGACTGGAA	GGTAATTAGC	+
filter40	MA0598.3	-2	1.01619e-06	0.000758076	0.00150232	15	GTGCAAATTCCTCCTCCGT	CTCACTTCCTGTTTC	+
filter40	MA0640.2	-1	3.22318e-06	0.00240449	0.00170143	14	GTGCAAATTCCTCCTCCGT	TTCCACTTCCTGGT	+
filter40	MA0080.5	1	3.45259e-06	0.00257563	0.00170143	19	GTGCAAATTCCTCCTCCGT	TTTTTCACTTCCTCTTTTTT	-
filter40	MA0484.2	-1	5.8809e-06	0.00438715	0.00195637	13	GTGCAAATTCCTCCTCCGT	TCCAAAGTCCAGA	+
filter40	MA0114.4	-1	6.61654e-06	0.00493594	0.00195637	13	GTGCAAATTCCTCCTCCGT	TCCAAAGTCCAAA	+
filter40	MA0081.2	-1	1.83453e-05	0.0136856	0.00452026	16	GTGCAAATTCCTCCTCCGT	TTTCACTTCCTCTTTT	+
filter40	MA0473.3	-2	7.27621e-05	0.0542805	0.0153673	14	GTGCAAATTCCTCCTCCGT	CCCACTTCCTGTTT	-
filter40	MA0062.3	-2	0.000126772	0.094572	0.0234274	14	GTGCAAATTCCTCCTCCGT	CCCACTTCCTGTTT	+
filter40	MA0761.2	-2	0.000467224	0.348549	0.0767489	14	GTGCAAATTCCTCCTCCGT	TTCACTTCCTGTTT	-
filter40	MA0883.1	0	0.000618263	0.461224	0.0914035	17	GTGCAAATTCCTCCTCCGT	TACATTAATCCGGTTCA	-
filter40	MA1541.1	-1	0.00082795	0.617651	0.108739	17	GTGCAAATTCCTCCTCCGT	GTCAAGTTCAAGGTCAA	+
filter40	MA0765.2	-3	0.000898094	0.669978	0.108739	11	GTGCAAATTCCTCCTCCGT	CCACTTCCGGC	+
filter40	MA0615.1	-2	0.000956175	0.713306	0.108739	17	GTGCAAATTCCTCCTCCGT	CCATCGTACGTAAACTC	-
filter40	MA1121.1	-2	0.00109571	0.817402	0.115707	13	GTGCAAATTCCTCCTCCGT	TCACATTCCAGCC	+
filter40	MA1652.1	0	0.00132568	0.98896	0.130659	14	GTGCAAATTCCTCCTCCGT	TTCTCACCTCCTCC	-
filter40	MA0687.1	-4	0.00242745	1.81088	0.224295	14	GTGCAAATTCCTCCTCCGT	TACTTCCTCTTTTT	-
filter40	MA0136.2	-4	0.00280868	2.09528	0.244255	11	GTGCAAATTCCTCCTCCGT	TACTTCCGGGT	-
filter40	MA0750.2	-2	0.00330817	2.46789	0.258585	13	GTGCAAATTCCTCCTCCGT	GCCACTTCCGGGC	-
filter40	MA1126.1	-1	0.00332328	2.47917	0.258585	16	GTGCAAATTCCTCCTCCGT	GATGACGTCATCATTT	+
filter40	MA0147.3	-1	0.00494579	3.68956	0.348182	12	GTGCAAATTCCTCCTCCGT	GGCCACGTGCCC	+
filter40	MA1508.1	-5	0.00494579	3.68956	0.348182	12	GTGCAAATTCCTCCTCCGT	ACTTCCTGTTTC	-
filter40	MA1107.2	0	0.00564963	4.21463	0.379653	16	GTGCAAATTCCTCCTCCGT	CAGCCACACCCACCCC	+
filter40	MA0645.1	-4	0.00685681	5.11518	0.422377	10	GTGCAAATTCCTCCTCCGT	CACTTCCGCT	-
filter41	MA0065.2	-6	1.07652e-07	8.03081e-05	0.00015727	13	CTTTGTTGCCCTTTGGCCT	TGACCTTTGCCCTAC	-
filter41	MA1112.2	-4	7.49951e-06	0.00559463	0.00334768	12	CTTTGTTGCCCTTTGGCCT	TTTGACCTTTAA	-
filter41	MA0114.4	-4	8.30149e-06	0.00619291	0.00334768	13	CTTTGTTGCCCTTTGGCCT	TTTGGACTTTGGA	-
filter41	MA0484.2	-4	9.166e-06	0.00683784	0.00334768	13	CTTTGTTGCCCTTTGGCCT	TCTGGACTTTGGA	-
filter41	MA1148.1	-5	1.31579e-05	0.00981576	0.0038445	14	CTTTGTTGCCCTTTGGCCT	ATGACCTTTGACCTACAT	-
filter41	MA1574.1	-5	3.07509e-05	0.0229401	0.00748739	14	CTTTGTTGCCCTTTGGCCT	ATGACCTTTGACCCC	-
filter41	MA0677.1	-6	4.18081e-05	0.0311889	0.00872544	13	CTTTGTTGCCCTTTGGCCT	TGACCTTTGACCTC	-
filter41	MA1550.1	-5	0.000103372	0.0771157	0.0163402	14	CTTTGTTGCCCTTTGGCCT	TTGACCTTTGACCCCT	-
filter41	MA1537.1	-5	0.000111849	0.0834396	0.0163402	14	CTTTGTTGCCCTTTGGCCT	GTGACCTTTGACCTC	-
filter41	MA0504.1	-6	0.000111849	0.0834396	0.0163402	13	CTTTGTTGCCCTTTGGCCT	TGACCTCTGACCCCT	-
filter41	MA0505.1	-4	0.000238318	0.177785	0.0309249	15	CTTTGTTGCCCTTTGGCCT	GCTGACCTTGAACTT	-
filter41	MA0514.1	-9	0.000254018	0.189498	0.0309249	10	CTTTGTTGCCCTTTGGCCT	CCTTTGTTTT	+
filter41	MA1494.1	-5	0.000343211	0.256035	0.0385693	14	CTTTGTTGCCCTTTGGCCT	GTGACCTTTGGACCC	-
filter41	MA0050.2	1	0.000398926	0.297599	0.0416283	19	CTTTGTTGCCCTTTGGCCT	TTTTACTTTCACTTTCACTTT	+
filter41	MA0769.2	-8	0.000461569	0.34433	0.0421445	11	CTTTGTTGCCCTTTGGCCT	TCCTTTGATGT	+
filter41	MA1111.1	-4	0.000461569	0.34433	0.0421445	11	CTTTGTTGCCCTTTGGCCT	TTTGACCTTTG	-
filter41	MA0856.1	-6	0.000518568	0.386852	0.0445637	13	CTTTGTTGCCCTTTGGCCT	TGACCTTTGACCCC	-
filter41	MA0592.3	-4	0.000602387	0.449381	0.0488909	13	CTTTGTTGCCCTTTGGCCT	TGTGACCTTGAGC	-
filter41	MA0512.2	-6	0.000643222	0.479843	0.0494575	13	CTTTGTTGCCCTTTGGCCT	TGACCTTTGACCCC	-
filter41	MA0017.2	-2	0.000698094	0.520778	0.0509927	13	CTTTGTTGCCCTTTGGCCT	CCCTTGACCTTTG	-
filter41	MA0855.1	-6	0.000914544	0.68225	0.0636224	13	CTTTGTTGCCCTTTGGCCT	TGACCTTTGACCCC	-
filter41	MA0442.2	-8	0.00128283	0.956993	0.0851867	11	CTTTGTTGCCCTTTGGCCT	TTCTTTGTTTT	-
filter41	MA0615.1	-1	0.00147654	1.1015	0.0937871	17	CTTTGTTGCCCTTTGGCCT	CCATCGTACGTAAACTC	-
filter41	MA0523.1	-7	0.00157768	1.17695	0.0960354	12	CTTTGTTGCCCTTTGGCCT	TTCCTTTGATCTTT	-
filter41	MA0867.2	-8	0.00182092	1.35841	0.1062	10	CTTTGTTGCCCTTTGGCCT	CCCTTTGTTC	-
filter41	MA0115.1	-4	0.0024095	1.79749	0.129601	15	CTTTGTTGCCCTTTGGCCT	GTTGACCTTTGACCTTT	-
filter41	MA1540.1	-5	0.00248394	1.85302	0.129601	11	CTTTGTTGCCCTTTGGCCT	GTGACCTTGAC	-
filter41	MA0768.1	-6	0.00274593	2.04847	0.13833	13	CTTTGTTGCCCTTTGGCCT	AACCCTTTGATCTTT	-
filter41	MA1421.1	-9	0.00285326	2.12854	0.138946	10	CTTTGTTGCCCTTTGGCCT	CCTTTGATCTTT	-
filter41	MA0494.1	4	0.00381947	2.84932	0.179997	15	CTTTGTTGCCCTTTGGCCT	TGACCTAAAGTAACCTCTG	+
filter41	MA0744.2	-3	0.00519589	3.87613	0.237211	16	CTTTGTTGCCCTTTGGCCT	AACCACCTGTTGCTTT	-
filter41	MA1642.1	-6	0.00569085	4.24537	0.251934	13	CTTTGTTGCCCTTTGGCCT	TGCCATCTGTTCC	-
filter41	MA0143.4	-7	0.00607037	4.5285	0.256963	11	CTTTGTTGCCCTTTGGCCT	TTCCATTGTTT	-
filter41	MA0515.1	-9	0.00615621	4.59253	0.256963	10	CTTTGTTGCCCTTTGGCCT	CCATTGTTTT	+
filter41	MA1149.1	5	0.00652526	4.86785	0.264801	13	CTTTGTTGCCCTTTGGCCT	TGACCTCTACATGACCTC	-
filter41	MA0635.1	-7	0.00704589	5.25623	0.278201	10	CTTTGTTGCCCTTTGGCCT	ACCGTTTAGC	-
filter41	MA1120.1	-7	0.00738947	5.51255	0.280908	11	CTTTGTTGCCCTTTGGCCT	TGCCATTGTTT	-
filter41	MA0109.1	-7	0.00753315	5.61973	0.280908	10	CTTTGTTGCCCTTTGGCCT	AACCTTATAT	+
filter41	MA1651.1	1	0.0076913	5.73771	0.280908	19	CTTTGTTGCCCTTTGGCCT	CGGAGGCAGCCATTTTGGAAC	-
filter41	MA1152.1	-9	0.0086005	6.41598	0.306454	10	CTTTGTTGCCCTTTGGCCT	CTATTGTTTT	+
filter41	MA0154.4	-4	0.010703	7.98443	0.35945	15	CTTTGTTGCCCTTTGGCCT	AGTCCCCTGGGGACT	-
filter41	MA0743.2	-3	0.0108221	8.07331	0.35945	16	CTTTGTTGCCCTTTGGCCT	AACCACCTGTTGAATT	-
filter41	MA1508.1	-4	0.0110497	8.24311	0.35945	12	CTTTGTTGCCCTTTGGCCT	ACTTCCTGTTTC	-
filter41	MA1637.1	-5	0.0110878	8.27148	0.35945	13	CTTTGTTGCCCTTTGGCCT	ATTCCCTTGGGAA	-
filter41	MA1640.1	-3	0.0113181	8.44327	0.35945	15	CTTTGTTGCCCTTTGGCCT	AAATGATTTATGGCT	+
filter41	MA1109.1	-5	0.0117587	8.77197	0.361998	13	CTTTGTTGCCCTTTGGCCT	CTGCCATCTGTCC	-
filter41	MA1108.2	-7	0.0118939	8.87283	0.361998	10	CTTTGTTGCCCTTTGGCCT	GCCATGTGTC	-
filter41	MA0077.1	-9	0.0123288	9.19728	0.364244	9	CTTTGTTGCCCTTTGGCCT	CCATTGTTC	+
filter41	MA1604.1	-5	0.0124663	9.29986	0.364244	13	CTTTGTTGCCCTTTGGCCT	AGTCCCTTGGGAA	-
filter41	MA0080.5	1	0.0129652	9.67208	0.371394	19	CTTTGTTGCCCTTTGGCCT	TTTTTCACTTCCTCTTTTTT	-
filter41	MA1608.1	-7	0.0138874	10.36	0.387365	11	CTTTGTTGCCCTTTGGCCT	ATCCATTAGCA	+
filter41	MA1524.1	-6	0.0140531	10.4836	0.387365	12	CTTTGTTGCCCTTTGGCCT	CGCCATATGTCC	+
filter41	MA1623.1	-3	0.0157005	11.7125	0.412612	13	CTTTGTTGCCCTTTGGCCT	AGTTTCTGTTTCT	-
filter41	MA0502.2	-8	0.0158163	11.799	0.412612	11	CTTTGTTGCCCTTTGGCCT	CTCATTGGCCAG	+
filter41	MA0868.2	-9	0.0162865	12.1498	0.417425	10	CTTTGTTGCCCTTTGGCCT	CCATTGTTCT	-
filter41	MA0160.1	-5	0.0166595	12.428	0.419621	8	CTTTGTTGCCCTTTGGCCT	GTGACCTT	-
filter41	MA1545.1	-6	0.0175873	13.1201	0.428225	13	CTTTGTTGCCCTTTGGCCT	GTACCGTTATGTG	+
filter41	MA1123.2	-6	0.0175873	13.1201	0.428225	13	CTTTGTTGCCCTTTGGCCT	AAACATCTGGAAT	-
filter41	MA0100.3	-7	0.0184183	13.7401	0.433993	10	CTTTGTTGCCCTTTGGCCT	GACAGTTGGT	-
filter41	MA1638.1	-7	0.0184183	13.7401	0.433993	10	CTTTGTTGCCCTTTGGCCT	GCCATCTGGT	-
filter41	MA1541.1	0	0.0189131	14.1092	0.438578	17	CTTTGTTGCCCTTTGGCCT	TTGACCTTGAACTTGAC	-
filter41	MA0108.2	-3	0.0205625	15.3396	0.466582	15	CTTTGTTGCCCTTTGGCCT	CCCCGCCTTTTATAC	-
filter41	MA0051.1	2	0.0207595	15.4866	0.466582	16	CTTTGTTGCCCTTTGGCCT	GTTTTGCTTTCACTTTCC	-
filter41	MA1113.2	-4	0.0219874	16.4026	0.481592	13	CTTTGTTGCCCTTTGGCCT	AATGATTTATGAC	-
filter41	MA0668.1	-7	0.0220866	16.4766	0.481592	10	CTTTGTTGCCCTTTGGCCT	GCCATATGGT	+
filter42	MA1126.1	-2	0.000131028	0.0977466	0.0960337	16	CTTGTGGATGACTTGGCAA	AAATGATGACGTCATC	-
filter42	MA0620.3	-3	0.000202858	0.151332	0.0960337	16	CTTGTGGATGACTTGGCAA	TAAAGTCACGTGACTTTA	+
filter42	MA1474.1	-6	0.000291408	0.21739	0.0964836	12	CTTGTGGATGACTTGGCAA	GGTGACGTGGCA	-
filter42	MA0526.3	-5	0.000369866	0.27592	0.0964836	14	CTTGTGGATGACTTGGCAA	AGGTCACATGACCA	-
filter42	MA1137.1	-5	0.000407616	0.304081	0.0964836	13	CTTGTGGATGACTTGGCAA	TGATGACTCATAC	+
filter42	MA0638.1	-5	0.000533071	0.397671	0.10354	14	CTTGTGGATGACTTGGCAA	TGATGACGTGGCAC	-
filter42	MA1622.1	-4	0.000583238	0.435096	0.10354	14	CTTGTGGATGACTTGGCAA	ATGATGACTCATAA	+
filter42	MA0093.3	-5	0.000831088	0.619991	0.131147	14	CTTGTGGATGACTTGGCAA	AGGTCACATGACCA	-
filter42	MA0844.1	-6	0.00107766	0.803935	0.14131	13	CTTGTGGATGACTTGGCAA	GATGACGTGGCATT	-
filter42	MA0851.1	0	0.00109449	0.816492	0.14131	17	CTTGTGGATGACTTGGCAA	GTGTTTGTTTACTTTTT	-
filter42	MA0615.1	-3	0.00127541	0.951459	0.150947	16	CTTGTGGATGACTTGGCAA	CCATCGTACGTAAACTC	-
filter42	MA0494.1	-2	0.00198365	1.47981	0.195756	17	CTTGTGGATGACTTGGCAA	CAGAGGTTACTTTAGGTCA	-
filter42	MA1145.1	-4	0.00204001	1.52185	0.195756	15	CTTGTGGATGACTTGGCAA	GCGATGACGTCATCA	-
filter42	MA0853.1	-3	0.00231689	1.7284	0.195756	16	CTTGTGGATGACTTGGCAA	GGTAATTAATTAATGCG	-
filter42	MA1143.1	-7	0.0024684	1.84143	0.195756	10	CTTGTGGATGACTTGGCAA	ATGACGTAAC	+
filter42	MA0829.2	-5	0.00268229	2.00099	0.195756	14	CTTGTGGATGACTTGGCAA	AGATCACCTGATCT	+
filter42	MA1148.1	-1	0.00271453	2.02504	0.195756	18	CTTGTGGATGACTTGGCAA	ATGTAGGTCAAAGGTCAT	+
filter42	MA0496.3	-3	0.00324413	2.42012	0.195756	15	CTTGTGGATGACTTGGCAA	ATTGCTGAGTCAGCA	-
filter42	MA1621.1	-5	0.00340294	2.53859	0.195756	14	CTTGTGGATGACTTGGCAA	CGAACACCTGTCCC	+
filter42	MA1128.1	-5	0.0034459	2.57064	0.195756	13	CTTGTGGATGACTTGGCAA	TGATGACTCATCC	+
filter42	MA0839.1	-5	0.00464143	3.4625	0.229534	14	CTTGTGGATGACTTGGCAA	TGATGACGTGGCAT	-
filter42	MA1114.1	-1	0.00472865	3.52757	0.229534	17	CTTGTGGATGACTTGGCAA	GGGTGAGTGACAGGCGG	+
filter42	MA0854.1	-3	0.00472865	3.52757	0.229534	16	CTTGTGGATGACTTGGCAA	GGTGATTAATTAATTCG	-
filter42	MA1642.1	-5	0.00514907	3.84121	0.229534	13	CTTGTGGATGACTTGGCAA	GGAACAGATGGCA	+
filter42	MA0080.5	0	0.00532515	3.97256	0.229534	19	CTTGTGGATGACTTGGCAA	AAAAAAGAGGAAGTGAAAAA	+
filter42	MA1520.1	-4	0.00546387	4.07605	0.229534	15	CTTGTGGATGACTTGGCAA	ATGCTGAGTCAGCAA	+
filter42	MA0018.4	-6	0.00557051	4.1556	0.229534	13	CTTGTGGATGACTTGGCAA	TATGACATCATAA	-
filter42	MA1524.1	-6	0.00557381	4.15806	0.229534	12	CTTGTGGATGACTTGGCAA	GGACATATGGCG	-
filter42	MA0140.2	3	0.00577423	4.30758	0.229534	15	CTTGTGGATGACTTGGCAA	CTGCTCCTCACAGATAAG	-
filter42	MA1645.1	-4	0.00582824	4.34787	0.229534	14	CTTGTGGATGACTTGGCAA	TTCTTGAGTGGTTA	-
filter42	MA0489.1	-2	0.00676742	5.04849	0.229534	14	CTTGTGGATGACTTGGCAA	AGGAGATGACTCAT	+
filter42	MA0852.2	-1	0.00676742	5.04849	0.229534	14	CTTGTGGATGACTTGGCAA	GCCTTGTTTACATT	-
filter42	MA1521.1	-4	0.00678802	5.06386	0.229534	15	CTTGTGGATGACTTGGCAA	TTGCTGAGTCAGCAA	+
filter42	MA0117.2	-1	0.00768221	5.73093	0.247434	12	CTTGTGGATGACTTGGCAA	AAAATGCTGACT	+
filter42	MA1142.1	-6	0.00813074	6.06553	0.247434	10	CTTGTGGATGACTTGGCAA	GATGACTCAT	+
filter42	MA0896.1	-3	0.00815699	6.08512	0.247434	16	CTTGTGGATGACTTGGCAA	ATTCATTAATTGCTTGT	-
filter42	MA0477.2	-5	0.00818848	6.10861	0.247434	13	CTTGTGGATGACTTGGCAA	TGATGACTCATCC	+
filter42	MA0609.2	-4	0.00864957	6.45258	0.250699	15	CTTGTGGATGACTTGGCAA	GCAGTGACGTCACTGC	+
filter42	MA1616.1	-4	0.00966404	7.20937	0.264712	15	CTTGTGGATGACTTGGCAA	AGGAAAACCTGGAGC	+
filter42	MA0743.2	-2	0.00990777	7.3912	0.264712	16	CTTGTGGATGACTTGGCAA	AATTCAACAGGTGGTT	+
filter42	MA0847.2	-4	0.0102522	7.64814	0.264712	13	CTTGTGGATGACTTGGCAA	TTGTTTACTTAAC	-
filter42	MA1141.1	-5	0.0102522	7.64814	0.264712	13	CTTGTGGATGACTTGGCAA	CGATGACTCATCC	-
filter42	MA0492.1	-3	0.0103585	7.72746	0.264712	15	CTTGTGGATGACTTGGCAA	AAAGATGATGTCATC	+
filter42	MA0874.1	-3	0.0106242	7.92563	0.264712	16	CTTGTGGATGACTTGGCAA	GTCCATTAATTAATGGA	+
filter42	MA0629.1	-3	0.0106242	7.92563	0.264712	16	CTTGTGGATGACTTGGCAA	TCGCTTTACAGCGTCTT	-
filter42	MA1130.1	-6	0.0113195	8.44434	0.270214	12	CTTGTGGATGACTTGGCAA	GATGACTCATCC	-
filter42	MA0883.1	-2	0.0113399	8.45959	0.270214	17	CTTGTGGATGACTTGGCAA	TGAACCGGATTAATGAA	+
filter42	MA0706.1	-3	0.0114158	8.51618	0.270214	10	CTTGTGGATGACTTGGCAA	GTTAATTACT	-
filter42	MA1633.1	-6	0.0118783	8.86125	0.275262	13	CTTGTGGATGACTTGGCAA	GATGACTCAGCAA	+
filter42	MA1607.1	-3	0.0120725	9.00609	0.275262	14	CTTGTGGATGACTTGGCAA	TTTGTTTACATATT	-
filter42	MA1475.1	-6	0.0122105	9.10903	0.275262	12	CTTGTGGATGACTTGGCAA	GGTGACGTCACC	-
filter42	MA0491.2	-5	0.0127758	9.53073	0.281987	13	CTTGTGGATGACTTGGCAA	TGATGACTCATCC	+
filter42	MA1109.1	-6	0.0147563	11.0082	0.306369	13	CTTGTGGATGACTTGGCAA	GGACAGATGGCAG	+
filter42	MA1466.1	-5	0.0159462	11.8958	0.314541	14	CTTGTGGATGACTTGGCAA	TGATGACGTGGCAG	+
filter42	MA0490.2	-5	0.0170089	12.6887	0.324838	13	CTTGTGGATGACTTGGCAA	AAATGACTCATTT	+
filter42	MA0891.1	-3	0.0171544	12.7972	0.324838	10	CTTGTGGATGACTTGGCAA	GCGGATTAGG	-
filter42	MA0744.2	-2	0.0179167	13.3659	0.333533	16	CTTGTGGATGACTTGGCAA	AAAGCAACAGGTGGTT	+
filter42	MA0067.1	-5	0.0180832	13.4901	0.333533	8	CTTGTGGATGACTTGGCAA	CCGTGACT	-
filter42	MA0659.2	1	0.0202677	15.1197	0.369032	14	CTTGTGGATGACTTGGCAA	AAAAAATGCTGACTC	-
filter42	MA1640.1	-5	0.0216257	16.1328	0.383914	14	CTTGTGGATGACTTGGCAA	AAATGATTTATGGCT	+
filter42	MA0258.2	1	0.0216257	16.1328	0.383914	14	CTTGTGGATGACTTGGCAA	AGGTCAGGGTGACCT	-
filter42	MA0699.1	-7	0.0234522	17.4953	0.399246	10	CTTGTGGATGACTTGGCAA	GCTAATTGGC	-
filter42	MA0718.1	-7	0.0234522	17.4953	0.399246	10	CTTGTGGATGACTTGGCAA	GTTAATTGGC	-
filter42	MA0147.3	-6	0.0235368	17.5585	0.399246	12	CTTGTGGATGACTTGGCAA	GGGCACGTGGCC	-
filter42	MA0700.2	-7	0.0236138	17.6159	0.399246	11	CTTGTGGATGACTTGGCAA	ATTAATTGGTT	-
filter42	MA0898.1	-3	0.0241352	18.0049	0.40326	16	CTTGTGGATGACTTGGCAA	ATTCTTTAATTGCTTGT	-
filter42	MA1149.1	3	0.0246736	18.4065	0.407463	15	CTTGTGGATGACTTGGCAA	TGACCTCTACATGACCTC	-
filter42	MA1134.1	-5	0.0270645	20.1901	0.427082	12	CTTGTGGATGACTTGGCAA	GGATGACTCATC	-
filter42	MA1651.1	1	0.0276212	20.6054	0.429273	19	CTTGTGGATGACTTGGCAA	CGGAGGCAGCCATTTTGGAAC	-
filter42	MA0897.1	-3	0.0289236	21.577	0.441695	16	CTTGTGGATGACTTGGCAA	ATTCTTTAATTGCTTGT	-
filter42	MA0047.3	-3	0.0293087	21.8643	0.442815	11	CTTGTGGATGACTTGGCAA	TATGTTTACAT	-
filter42	MA1103.2	-3	0.0314588	23.4683	0.468978	11	CTTGTGGATGACTTGGCAA	CTTGTTTACAT	-
filter42	MA0644.1	-7	0.0317008	23.6488	0.468978	10	CTTGTGGATGACTTGGCAA	GTTAATTGGT	-
filter42	MA0639.1	-6	0.033233	24.7918	0.471185	12	CTTGTGGATGACTTGGCAA	TATTACGTAACA	+
filter42	MA0712.2	-2	0.033233	24.7918	0.471185	12	CTTGTGGATGACTTGGCAA	AAGGGATTAGAA	+
filter42	MA1123.2	-6	0.0335693	25.0427	0.471185	13	CTTGTGGATGACTTGGCAA	AAACATCTGGAAT	-
filter42	MA0481.3	-3	0.0337461	25.1746	0.471185	11	CTTGTGGATGACTTGGCAA	TATGTTTACAT	-
filter42	MA1683.1	-3	0.0337461	25.1746	0.471185	11	CTTGTGGATGACTTGGCAA	TATGTTTACAT	-
filter42	MA0692.1	-7	0.034122	25.455	0.471185	10	CTTGTGGATGACTTGGCAA	GTCACGTGAT	-
filter42	MA0065.2	-3	0.0357947	26.7028	0.471185	15	CTTGTGGATGACTTGGCAA	GTAGGGCAAAGGTCA	+
filter42	MA0150.2	-3	0.0357947	26.7028	0.471185	15	CTTGTGGATGACTTGGCAA	CAGCATGACTCAGCA	+
filter42	MA1618.1	-6	0.0358313	26.7301	0.471185	13	CTTGTGGATGACTTGGCAA	AAACAGATGTTTA	+
filter42	MA0035.4	-3	0.0361777	26.9886	0.471376	11	CTTGTGGATGACTTGGCAA	ATAGATTAGAA	-
filter42	MA0495.3	2	0.0376318	28.0733	0.485865	14	CTTGTGGATGACTTGGCAA	AAAAAAATGCTGACTT	-
filter42	MA0846.1	-3	0.0380026	28.3499	0.486232	12	CTTGTGGATGACTTGGCAA	TTTGTTTACTTA	-
filter42	MA1634.1	-6	0.038761	28.9157	0.491507	11	CTTGTGGATGACTTGGCAA	TATGACTCATA	+
filter42	MA1132.1	-6	0.0394514	29.4307	0.495835	10	CTTGTGGATGACTTGGCAA	GATGACTCAT	+
filter42	MA0509.2	-4	0.03987	29.743	0.4967	14	CTTGTGGATGACTTGGCAA	CTGTTGCTATGGCA	+
[truncated: 2,535 more rows]

## Sheet: HNF4A (scratch)
Query_ID	Target_ID	Optimal_offset	p-value	E-value	q-value	Overlap	Query_consensus	Target_consensus	Orientation
filter1	MA1148.1	-2	2.39908e-05	0.0178971	0.0357812	17	GGTTGAACTTTCACCTGAC	ATGACCTTTGACCTACAT	-
filter2	MA0484.2	-2	0.000106144	0.0791838	0.0867337	13	CCACAGGCCTTTGGTCTCC	TCTGGACTTTGGA	-
filter2	MA0114.4	-2	0.000116859	0.0871765	0.0867337	13	CCACAGGCCTTTGGTCTCC	TTTGGACTTTGGA	-
filter2	MA1147.1	-3	0.000375877	0.280404	0.128673	15	CCACAGGCCTTTGGTCTCC	GAGGTCATTGACCCC	+
filter2	MA1146.1	-3	0.000407936	0.304321	0.128673	15	CCACAGGCCTTTGGTCTCC	GAGGTCATTGACCTT	+
filter2	MA0065.2	-4	0.000520094	0.38799	0.128673	15	CCACAGGCCTTTGGTCTCC	TGACCTTTGCCCTAC	-
filter2	MA1148.1	0	0.00121603	0.907161	0.225638	18	CCACAGGCCTTTGGTCTCC	ATGTAGGTCAAAGGTCAT	+
filter2	MA0615.1	-1	0.0022129	1.65083	0.35538	17	CCACAGGCCTTTGGTCTCC	GAGTGTACGTAAGATGG	+
filter2	MA0146.2	-3	0.00239406	1.78597	0.35538	14	CCACAGGCCTTTGGTCTCC	CAGGCCTCGGCCCC	-
filter2	MA0502.2	-3	0.00302609	2.25746	0.408363	12	CCACAGGCCTTTGGTCTCC	CTGGCCAATGAG	-
filter2	MA1574.1	-3	0.00481888	3.59489	0.437688	15	CCACAGGCCTTTGGTCTCC	ATGACCTTTGACCCC	-
filter2	MA1615.1	-2	0.00503598	3.75684	0.437688	13	CCACAGGCCTTTGGTCTCC	CCTGGCCCCAGGG	-
filter2	MA0620.3	-1	0.00530738	3.9593	0.437688	18	CCACAGGCCTTTGGTCTCC	TAAAGTCACGTGACTTTA	+
filter3	MA0065.2	-4	0.000200176	0.149331	0.154529	15	GAGCAAAGGACAGAGTCCA	GTAGGGCAAAGGTCA	+
filter3	MA1111.1	-3	0.000208484	0.155529	0.154529	11	GAGCAAAGGACAGAGTCCA	CAAAGGTCAAA	+
filter3	MA1112.2	-2	0.000438106	0.326827	0.16533	12	GAGCAAAGGACAGAGTCCA	TTAAAGGTCAAA	+
filter3	MA1146.1	-5	0.00063453	0.473359	0.16533	14	GAGCAAAGGACAGAGTCCA	AAGGTCAATGACCTC	-
filter3	MA0017.2	-3	0.000659684	0.492125	0.16533	13	GAGCAAAGGACAGAGTCCA	CAAAGGTCAAGGG	+
filter3	MA1148.1	-2	0.000669166	0.499198	0.16533	17	GAGCAAAGGACAGAGTCCA	ATGTAGGTCAAAGGTCAT	+
filter3	MA1541.1	-2	0.0008686	0.647976	0.183946	17	GAGCAAAGGACAGAGTCCA	GTCAAGTTCAAGGTCAA	+
filter3	MA0629.1	-2	0.00107928	0.805144	0.199992	17	GAGCAAAGGACAGAGTCCA	TCGCTTTACAGCGTCTT	-
filter3	MA0114.4	-1	0.00137928	1.02895	0.212063	13	GAGCAAAGGACAGAGTCCA	TCCAAAGTCCAAA	+
filter3	MA0504.1	-4	0.00147956	1.10375	0.212063	15	GAGCAAAGGACAGAGTCCA	AGGGGTCAGAGGTCA	+
filter3	MA1147.1	-5	0.00171663	1.28061	0.212063	14	GAGCAAAGGACAGAGTCCA	GGGGTCAATGACCTC	-
filter3	MA0484.2	-1	0.0020423	1.52356	0.232887	13	GAGCAAAGGACAGAGTCCA	TCCAAAGTCCAGA	+
filter3	MA1149.1	6	0.00266192	1.98579	0.281861	12	GAGCAAAGGACAGAGTCCA	GAGGTCATGTAGAGGTCA	+
filter3	MA0615.1	-2	0.00349638	2.6083	0.345539	17	GAGCAAAGGACAGAGTCCA	CCATCGTACGTAAACTC	-
filter3	MA1538.1	-5	0.00498148	3.71618	0.435873	14	GAGCAAAGGACAGAGTCCA	AAGGTCAATGACCTT	-
filter3	MA0592.3	-1	0.0049985	3.72888	0.435873	13	GAGCAAAGGACAGAGTCCA	GCTCAAGGTCACA	+
filter3	MA0851.1	0	0.00627987	4.68478	0.498067	17	GAGCAAAGGACAGAGTCCA	AAAAAGTAAACAAACCC	+
filter3	MA1574.1	-5	0.00652513	4.86775	0.498067	14	GAGCAAAGGACAGAGTCCA	GGGGTCAAAGGTCAT	+
filter3	MA0160.1	-5	0.00672984	5.02046	0.498067	8	GAGCAAAGGACAGAGTCCA	AAGGTCAC	+
filter3	MA0159.1	5	0.00712873	5.31803	0.498067	12	GAGCAAAGGACAGAGTCCA	AGGTCACGGAGAGGTCA	+
filter3	MA0140.2	5	0.00739165	5.51417	0.498067	13	GAGCAAAGGACAGAGTCCA	CTTATCTGTGAGGAGCAG	+
filter5	MA1148.1	-3	1.71075e-05	0.0127622	0.0254979	16	TAACTGAACTTTCAACTCT	ATGACCTTTGACCTACAT	-
filter5	MA0065.2	-4	0.000168981	0.12606	0.125929	15	TAACTGAACTTTCAACTCT	TGACCTTTGCCCTAC	-
filter5	MA0615.1	-1	0.000396932	0.296111	0.197203	17	TAACTGAACTTTCAACTCT	GAGTGTACGTAAGATGG	+
filter5	MA1112.2	-2	0.000655377	0.488911	0.218471	12	TAACTGAACTTTCAACTCT	TTTGACCTTTAA	-
filter5	MA0484.2	-2	0.000807687	0.602534	0.218471	13	TAACTGAACTTTCAACTCT	TCTGGACTTTGGA	-
filter5	MA0114.4	-2	0.000879483	0.656094	0.218471	13	TAACTGAACTTTCAACTCT	TTTGGACTTTGGA	-
filter5	MA1119.1	-1	0.00170564	1.27241	0.317771	16	TAACTGAACTTTCAACTCT	AACTGAAACCTGATAC	+
filter5	MA1574.1	-3	0.00220235	1.64296	0.364722	15	TAACTGAACTTTCAACTCT	ATGACCTTTGACCCC	-
filter6	MA1126.1	1	0.000116919	0.0872215	0.110835	15	TCTAGGTCCTCCATTAGAA	GATGACGTCATCATTT	+
filter6	MA0615.1	0	0.000149509	0.111534	0.110835	17	TCTAGGTCCTCCATTAGAA	GAGTGTACGTAAGATGG	+
filter8	MA1146.1	-1	1.00975e-05	0.00753273	0.0149281	15	AAAGGCCATTGTACTTCCC	GAGGTCATTGACCTT	+
filter8	MA1147.1	-1	0.000102668	0.0765906	0.0415069	15	AAAGGCCATTGTACTTCCC	GAGGTCATTGACCCC	+
filter8	MA0114.4	0	0.000226665	0.169092	0.0558498	13	AAAGGCCATTGTACTTCCC	TTTGGACTTTGGA	-
filter8	MA0484.2	0	0.000226665	0.169092	0.0558498	13	AAAGGCCATTGTACTTCCC	TCTGGACTTTGGA	-
filter8	MA1148.1	-1	0.000642528	0.479326	0.132105	18	AAAGGCCATTGTACTTCCC	ATGACCTTTGACCTACAT	-
filter8	MA1538.1	-1	0.000714859	0.533285	0.132105	15	AAAGGCCATTGTACTTCCC	AAGGTCAATGACCTT	-
filter8	MA0065.2	-2	0.00123082	0.918189	0.176437	15	AAAGGCCATTGTACTTCCC	TGACCTTTGCCCTAC	-
filter8	MA1110.1	-1	0.00188709	1.40777	0.214605	11	AAAGGCCATTGTACTTCCC	TAGGTCATTGA	-
filter8	MA0629.1	-2	0.00213123	1.5899	0.225057	17	AAAGGCCATTGTACTTCCC	AAGACGCTGTAAAGCGA	+
filter8	MA0615.1	-1	0.00280193	2.09024	0.276157	17	AAAGGCCATTGTACTTCCC	CCATCGTACGTAAACTC	-
filter8	MA1539.1	-1	0.00320157	2.38837	0.278852	15	AAAGGCCATTGTACTTCCC	AAGGTCAGTGACCTT	-
filter8	MA1120.1	-3	0.0046056	3.43578	0.33078	11	AAAGGCCATTGTACTTCCC	TGCCATTGTTT	-
filter8	MA0620.3	0	0.0046986	3.50516	0.33078	18	AAAGGCCATTGTACTTCCC	TAAAGTCACGTGACTTTA	+
filter8	MA0143.4	-3	0.00538192	4.01491	0.336414	11	AAAGGCCATTGTACTTCCC	TTCCATTGTTT	-
filter8	MA1574.1	-1	0.00558135	4.16369	0.336414	15	AAAGGCCATTGTACTTCCC	ATGACCTTTGACCCC	-
filter8	MA0502.2	-1	0.00568885	4.24388	0.336414	12	AAAGGCCATTGTACTTCCC	CTGGCCAATGAG	-
filter8	MA0504.1	-2	0.00730416	5.4489	0.38601	15	AAAGGCCATTGTACTTCCC	TGACCTCTGACCCCT	-
filter8	MA1541.1	-2	0.00959377	7.15695	0.489081	17	AAAGGCCATTGTACTTCCC	TTGACCTTGAACTTGAC	-
filter11	MA0615.1	-2	0.0005993	0.447078	0.439689	17	GGGCCCATGTAGGTGGCAG	CCATCGTACGTAAACTC	-
filter11	MA0140.2	-6	0.000756227	0.564145	0.439689	13	GGGCCCATGTAGGTGGCAG	CTGCTCCTCACAGATAAG	-
filter12	MA0615.1	-1	0.000257559	0.192139	0.324312	17	GGCAGGGAGGAGTGCGAGT	GAGTGTACGTAAGATGG	+
filter14	MA0615.1	-2	0.000114754	0.0856066	0.171213	17	GCATGGCGGTCAGACCTGC	CCATCGTACGTAAACTC	-
filter15	MA0615.1	-1	0.000147302	0.109887	0.164041	17	AGAGAAGTGTGACCACCCT	CCATCGTACGTAAACTC	-
filter15	MA1126.1	-3	0.000232501	0.173446	0.164041	16	AGAGAAGTGTGACCACCCT	AAATGATGACGTCATC	-
filter15	MA0609.2	-3	0.000439789	0.328082	0.164041	16	AGAGAAGTGTGACCACCCT	GCAGTGACGTCACTGC	+
filter17	MA0743.2	-2	0.000411055	0.306647	0.221543	16	CTCATTCCGCGAGTGCCAA	AATTCAACAGGTGGTT	+
filter17	MA1566.1	-9	0.000432161	0.322392	0.221543	10	CTCATTCCGCGAGTGCCAA	GAGGTGTGAA	+
filter17	MA0615.1	0	0.000445625	0.332436	0.221543	17	CTCATTCCGCGAGTGCCAA	GAGTGTACGTAAGATGG	+
filter17	MA1567.1	-9	0.00121201	0.904161	0.451916	10	CTCATTCCGCGAGTGCCAA	GAGGTGTGAA	+
filter17	MA0744.2	-2	0.00163641	1.22076	0.488127	16	CTCATTCCGCGAGTGCCAA	AAAGCAACAGGTGGTT	+
filter19	MA0615.1	0	0.00067391	0.502737	0.417693	17	GCACAGACTCAAGGTCCAT	GAGTGTACGTAAGATGG	+
filter19	MA1581.1	-3	0.000806969	0.601999	0.417693	13	GCACAGACTCAAGGTCCAT	CGGGCTCAAGGAC	-
filter19	MA1622.1	0	0.000842442	0.628461	0.417693	14	GCACAGACTCAAGGTCCAT	ATGATGACTCATAA	+
filter19	MA1137.1	-1	0.00176477	1.31652	0.475898	13	GCACAGACTCAAGGTCCAT	TGATGACTCATAC	+
filter19	MA1645.1	-1	0.0022782	1.69954	0.484098	14	GCACAGACTCAAGGTCCAT	TAACCACTCAAGAA	+
filter19	MA0003.4	-2	0.00267057	1.99225	0.496539	14	GCACAGACTCAAGGTCCAT	ATTGCCTCAGGCCA	+
filter23	MA0615.1	0	5.55105e-05	0.0414108	0.0828217	17	CGGTCCAAAATCCACTGGG	CCATCGTACGTAAACTC	-
filter23	MA1579.1	0	0.000868802	0.648126	0.432084	15	CGGTCCAAAATCCACTGGG	TACTCCAGAAAAGAT	+
filter25	MA1541.1	0	0.000258258	0.192661	0.385181	17	CTGTCCATGACTTTGCCCT	TTGACCTTGAACTTGAC	-
filter26	MA0615.1	-1	0.000203569	0.151862	0.22434	17	TGAAGTCCACTTAGATGTC	CCATCGTACGTAAACTC	-
filter29	MA0615.1	-1	0.00018257	0.136197	0.146866	17	AACGTTCAAGTTGAACTAG	GAGTGTACGTAAGATGG	+
filter29	MA0505.1	-1	0.000407186	0.303761	0.201478	15	AACGTTCAAGTTGAACTAG	AAGTTCAAGGTCAGC	+
filter29	MA1148.1	-3	0.000763158	0.569316	0.228331	16	AACGTTCAAGTTGAACTAG	ATGACCTTTGACCTACAT	-
filter29	MA0592.3	-3	0.000828972	0.618413	0.228331	13	AACGTTCAAGTTGAACTAG	GCTCAAGGTCACA	+
filter29	MA1112.2	-4	0.000922909	0.68849	0.228331	12	AACGTTCAAGTTGAACTAG	TTAAAGGTCAAA	+
filter29	MA0066.1	0	0.00159281	1.18824	0.261847	19	AACGTTCAAGTTGAACTAG	GTAGGTCACGGTGACCTACT	+
filter29	MA1119.1	-1	0.00188156	1.40364	0.261847	16	AACGTTCAAGTTGAACTAG	AACTGAAACCTGATAC	+
filter29	MA1111.1	-5	0.00191628	1.42955	0.261847	11	AACGTTCAAGTTGAACTAG	CAAAGGTCAAA	+
filter29	MA0258.2	-2	0.00194036	1.44751	0.261847	15	AACGTTCAAGTTGAACTAG	AGGTCAGGGTGACCT	-
filter29	MA0140.2	3	0.00323626	2.41425	0.369536	15	AACGTTCAAGTTGAACTAG	CTGCTCCTCACAGATAAG	-
filter29	MA1540.1	-4	0.00385455	2.87549	0.408698	11	AACGTTCAAGTTGAACTAG	GTCAAGGTCAC	+
filter29	MA0065.2	-4	0.00490733	3.66087	0.485636	15	AACGTTCAAGTTGAACTAG	TGACCTTTGCCCTAC	-
filter29	MA1574.1	0	0.00602387	4.49381	0.495158	15	AACGTTCAAGTTGAACTAG	GGGGTCAAAGGTCAT	+
filter29	MA1149.1	0	0.00654033	4.87909	0.495158	18	AACGTTCAAGTTGAACTAG	TGACCTCTACATGACCTC	-
filter29	MA0602.1	-1	0.00663976	4.95326	0.495158	14	AACGTTCAAGTTGAACTAG	TTTAGCAATATTAG	-
filter29	MA0494.1	-5	0.00667139	4.97685	0.495158	14	AACGTTCAAGTTGAACTAG	CAGAGGTTACTTTAGGTCA	-
filter30	MA0065.2	0	2.39503e-07	0.00017867	0.000355283	15	TGGGTGCAAAGTGCAAGTT	GTAGGGCAAAGGTCA	+
filter30	MA1148.1	2	1.98856e-06	0.00148346	0.00147493	16	TGGGTGCAAAGTGCAAGTT	ATGTAGGTCAAAGGTCAT	+
filter30	MA0504.1	0	3.77363e-06	0.00281513	0.00186596	15	TGGGTGCAAAGTGCAAGTT	AGGGGTCAGAGGTCA	+
filter30	MA1574.1	-1	1.00123e-05	0.00746919	0.00355838	15	TGGGTGCAAAGTGCAAGTT	GGGGTCAAAGGTCAT	+
filter30	MA0114.4	-4	1.19939e-05	0.00894742	0.00355838	13	TGGGTGCAAAGTGCAAGTT	TCCAAAGTCCAAA	+
filter30	MA0484.2	-4	1.51933e-05	0.0113342	0.00375634	13	TGGGTGCAAAGTGCAAGTT	TCCAAAGTCCAGA	+
filter30	MA0615.1	-2	0.00042305	0.315596	0.0879431	17	TGGGTGCAAAGTGCAAGTT	GAGTGTACGTAAGATGG	+
filter30	MA1550.1	0	0.000492427	0.367351	0.0879431	16	TGGGTGCAAAGTGCAAGTT	AGGGGTCAAAGGTCAA	+
filter30	MA0017.2	-6	0.00204892	1.52849	0.30394	13	TGGGTGCAAAGTGCAAGTT	CAAAGGTCAAGGG	+
filter30	MA0523.1	0	0.00287684	2.14612	0.387959	14	TGGGTGCAAAGTGCAAGTT	AAAGATCAAAGGAA	+
filter30	MA0677.1	-1	0.00361336	2.69557	0.440746	14	TGGGTGCAAAGTGCAAGTT	GAGGTCAAAGGTCA	+
filter30	MA1112.2	-5	0.00411863	3.0725	0.440746	12	TGGGTGCAAAGTGCAAGTT	TTAAAGGTCAAA	+
filter30	MA0080.5	2	0.00438764	3.27318	0.440746	18	TGGGTGCAAAGTGCAAGTT	AAAAAAGAGGAAGTGAAAAA	+
filter30	MA1537.1	-1	0.00445673	3.32472	0.440746	15	TGGGTGCAAAGTGCAAGTT	GAGGTCAAAGGTCAC	+
filter30	MA0769.2	-2	0.00485698	3.62331	0.450308	11	TGGGTGCAAAGTGCAAGTT	ACATCAAAGGA	-
filter31	MA0615.1	1	0.000423183	0.315695	0.341248	16	CGAGTGCCGCAAAAGTGGC	CCATCGTACGTAAACTC	-
filter32	MA0615.1	-1	0.000114001	0.0850448	0.148572	17	CGGGTCATAAGTGAGTGCA	CCATCGTACGTAAACTC	-
filter34	MA0065.2	0	7.65904e-06	0.00571365	0.0114077	15	CCAACTTTGATCCGGGACC	TGACCTTTGCCCTAC	-
filter34	MA1148.1	1	0.000168385	0.125615	0.0856391	17	CCAACTTTGATCCGGGACC	ATGACCTTTGACCTACAT	-
filter34	MA0504.1	0	0.000172492	0.128679	0.0856391	15	CCAACTTTGATCCGGGACC	TGACCTCTGACCCCT	-
filter34	MA0523.1	-1	0.00115721	0.86328	0.41969	14	CCAACTTTGATCCGGGACC	TTCCTTTGATCTTT	-
filter34	MA1574.1	1	0.00140888	1.05102	0.41969	14	CCAACTTTGATCCGGGACC	ATGACCTTTGACCCC	-
filter38	MA0615.1	-2	0.000216026	0.161156	0.322311	17	CTGTATGCATATAGGAGAC	GAGTGTACGTAAGATGG	+
filter41	MA0615.1	-3	0.000273317	0.203895	0.407789	16	ACGGACTTCAATTTGCATT	GAGTGTACGTAAGATGG	+
filter44	MA0065.2	0	0.000104882	0.0782419	0.155584	15	TGATCCTTGTACCTTGCCC	TGACCTTTGCCCTAC	-
filter44	MA1148.1	1	0.000430972	0.321505	0.203773	17	TGATCCTTGTACCTTGCCC	ATGACCTTTGACCTACAT	-
filter44	MA0017.2	-3	0.000479301	0.357559	0.203773	13	TGATCCTTGTACCTTGCCC	CCCTTGACCTTTG	-
filter44	MA0114.4	-5	0.000686837	0.512381	0.203773	13	TGATCCTTGTACCTTGCCC	TTTGGACTTTGGA	-
filter44	MA0484.2	-5	0.000686837	0.512381	0.203773	13	TGATCCTTGTACCTTGCCC	TCTGGACTTTGGA	-
filter44	MA1147.1	1	0.000981263	0.732023	0.207946	14	TGATCCTTGTACCTTGCCC	GAGGTCATTGACCCC	+
filter44	MA1146.1	1	0.000981263	0.732023	0.207946	14	TGATCCTTGTACCTTGCCC	AAGGTCAATGACCTC	-
filter44	MA0504.1	0	0.0014555	1.0858	0.239902	15	TGATCCTTGTACCTTGCCC	TGACCTCTGACCCCT	-
filter44	MA1574.1	1	0.00183448	1.36852	0.27213	14	TGATCCTTGTACCTTGCCC	ATGACCTTTGACCCC	-
filter44	MA1149.1	-7	0.00231234	1.72501	0.311834	12	TGATCCTTGTACCTTGCCC	TGACCTCTACATGACCTC	-
filter44	MA1536.1	-6	0.00301395	2.2484	0.372578	8	TGATCCTTGTACCTTGCCC	ATGACCTC	-
filter44	MA0615.1	0	0.00333861	2.4906	0.380965	17	TGATCCTTGTACCTTGCCC	GAGTGTACGTAAGATGG	+
filter44	MA1615.1	-5	0.00392036	2.92459	0.387702	13	TGATCCTTGTACCTTGCCC	CCTGGCCCCAGGG	-
filter44	MA1541.1	0	0.0046979	3.50463	0.435559	17	TGATCCTTGTACCTTGCCC	TTGACCTTGAACTTGAC	-
filter45	MA0139.1	-1	0.000431124	0.321618	0.362834	18	TTGGCTAGGAGATAGTCAT	TGGCCACCAGGGGGCGCTA	+
filter45	MA1608.1	-2	0.000486372	0.362834	0.362834	11	TTGGCTAGGAGATAGTCAT	ATCCATTAGCA	+
filter47	MA0065.2	-5	5.60762e-06	0.00418328	0.00829026	14	CACTTTGCACTTTCCCCCT	TGACCTTTGCCCTAC	-
filter47	MA1148.1	3	0.000107472	0.0801742	0.0688237	15	CACTTTGCACTTTCCCCCT	ATGACCTTTGACCTACAT	-
filter47	MA0504.1	2	0.000151095	0.112717	0.0688237	13	CACTTTGCACTTTCCCCCT	TGACCTCTGACCCCT	-
filter47	MA0017.2	-1	0.000186212	0.138914	0.0688237	13	CACTTTGCACTTTCCCCCT	CCCTTGACCTTTG	-
filter47	MA1541.1	2	0.000585361	0.436679	0.160554	15	CACTTTGCACTTTCCCCCT	TTGACCTTGAACTTGAC	-
filter47	MA0523.1	1	0.000658284	0.49108	0.160554	13	CACTTTGCACTTTCCCCCT	TTCCTTTGATCTTT	-
filter47	MA1574.1	-4	0.000760201	0.56711	0.160554	15	CACTTTGCACTTTCCCCCT	ATGACCTTTGACCCC	-
filter47	MA0114.4	-3	0.000947674	0.706965	0.173047	13	CACTTTGCACTTTCCCCCT	TTTGGACTTTGGA	-
filter47	MA1112.2	-3	0.00105346	0.785878	0.173047	12	CACTTTGCACTTTCCCCCT	TTTGACCTTTAA	-
filter47	MA0484.2	-3	0.00130365	0.972525	0.177258	13	CACTTTGCACTTTCCCCCT	TCTGGACTTTGGA	-
filter47	MA1536.1	-4	0.00131889	0.983895	0.177258	8	CACTTTGCACTTTCCCCCT	ATGACCTC	-
filter47	MA0693.2	-5	0.00146017	1.08928	0.179562	8	CACTTTGCACTTTCCCCCT	TGAACTCA	-
filter47	MA1111.1	-3	0.00157895	1.1779	0.179562	11	CACTTTGCACTTTCCCCCT	TTTGACCTTTG	-
filter47	MA1149.1	6	0.00189763	1.41563	0.200389	12	CACTTTGCACTTTCCCCCT	TGACCTCTACATGACCTC	-
filter47	MA0615.1	-1	0.00294132	2.19423	0.278804	17	CACTTTGCACTTTCCCCCT	CCATCGTACGTAAACTC	-
filter47	MA0494.1	5	0.00320209	2.38876	0.278804	14	CACTTTGCACTTTCCCCCT	TGACCTAAAGTAACCTCTG	+
filter47	MA0677.1	2	0.00320596	2.39164	0.278804	12	CACTTTGCACTTTCCCCCT	TGACCTTTGACCTC	-
filter47	MA0769.2	0	0.00354492	2.64451	0.291154	11	CACTTTGCACTTTCCCCCT	TCCTTTGATGT	+
filter47	MA0159.1	-5	0.00382709	2.85501	0.297786	14	CACTTTGCACTTTCCCCCT	TGACCTCTCCATGACCT	-
filter47	MA0768.1	2	0.00427391	3.18834	0.315926	13	CACTTTGCACTTTCCCCCT	AACCCTTTGATCTTT	-
filter47	MA1146.1	3	0.00457159	3.41041	0.321838	12	CACTTTGCACTTTCCCCCT	GAGGTCATTGACCTT	+
filter47	MA0102.4	-1	0.00558918	4.16953	0.375591	14	CACTTTGCACTTTCCCCCT	TTATTGCACAATAT	+
filter47	MA1550.1	3	0.00652507	4.8677	0.411777	13	CACTTTGCACTTTCCCCCT	TTGACCTTTGACCCCT	-
filter47	MA1421.1	-1	0.00668474	4.98681	0.411777	12	CACTTTGCACTTTCCCCCT	CCTTTGATCTTT	-
filter47	MA1535.1	-4	0.00804595	6.00228	0.444563	9	CACTTTGCACTTTCCCCCT	GTGACCTCG	-
filter47	MA0836.2	-2	0.00811909	6.05684	0.444563	13	CACTTTGCACTTTCCCCCT	TATTGCACAATAT	+
filter47	MA1656.1	0	0.0089101	6.64693	0.470451	14	CACTTTGCACTTTCCCCCT	CTGGTTGGGCTTGG	-
filter47	MA1115.1	-1	0.0100804	7.51996	0.487085	11	CACTTTGCACTTTCCCCCT	AATTTGCATAT	-
filter47	MA1151.1	-5	0.0101733	7.58925	0.487085	12	CACTTTGCACTTTCCCCCT	TGACCTACTTAT	-
filter47	MA1534.1	-4	0.0102136	7.61931	0.487085	9	CACTTTGCACTTTCCCCCT	ATGAACTTT	+
filter50	MA0615.1	-1	0.000118552	0.0884399	0.141659	17	CACTTTCAGGAATCAGGGC	GAGTGTACGTAAGATGG	+
filter51	MA0615.1	-2	0.000188208	0.140403	0.17456	17	CCCAGAGCAAACTCCAGTA	CCATCGTACGTAAACTC	-
filter51	MA0484.2	-5	0.000265576	0.19812	0.17456	13	CCCAGAGCAAACTCCAGTA	TCCAAAGTCCAGA	+
filter51	MA0114.4	-5	0.000351119	0.261935	0.17456	13	CCCAGAGCAAACTCCAGTA	TCCAAAGTCCAAA	+
filter51	MA0065.2	-1	0.00113165	0.844209	0.335473	15	CCCAGAGCAAACTCCAGTA	GTAGGGCAAAGGTCA	+
filter51	MA0494.1	3	0.00119037	0.88802	0.335473	16	CCCAGAGCAAACTCCAGTA	TGACCTAAAGTAACCTCTG	+
filter51	MA1148.1	1	0.00157451	1.17458	0.335473	17	CCCAGAGCAAACTCCAGTA	ATGTAGGTCAAAGGTCAT	+
filter55	MA1148.1	1	0.000248731	0.185553	0.370471	17	CAAAGTTCAAACTTTGGAC	ATGTAGGTCAAAGGTCAT	+
filter57	MA0615.1	-1	3.25409e-05	0.0242755	0.0277311	17	AAGGTCAACTTTCAGCTGT	GAGTGTACGTAAGATGG	+
filter57	MA1148.1	-3	5.57597e-05	0.0415967	0.0277311	16	AAGGTCAACTTTCAGCTGT	ATGACCTTTGACCTACAT	-
filter58	MA0867.2	0	0.000274538	0.204805	0.409186	10	GGACAAAGACCATGAGGGG	GAACAAAGGG	+
filter58	MA1120.1	0	0.0010308	0.768977	0.450554	11	GGACAAAGACCATGAGGGG	AAACAATGGCA	+
filter58	MA0114.4	-1	0.00133312	0.994507	0.450554	13	GGACAAAGACCATGAGGGG	TCCAAAGTCCAAA	+
filter58	MA0484.2	-1	0.00133312	0.994507	0.450554	13	GGACAAAGACCATGAGGGG	TCCAAAGTCCAGA	+
filter58	MA1563.1	-1	0.00191629	1.42955	0.450554	8	GGACAAAGACCATGAGGGG	CACAATGC	+
filter58	MA0143.4	0	0.00204808	1.52787	0.450554	11	GGACAAAGACCATGAGGGG	AAACAATGGAA	+
filter58	MA0078.1	-1	0.00219834	1.63996	0.450554	9	GGACAAAGACCATGAGGGG	GACAATGAA	-
filter58	MA0442.2	1	0.00241835	1.80409	0.450554	10	GGACAAAGACCATGAGGGG	AAAACAAAGAA	+
filter58	MA0065.2	3	0.00285458	2.12952	0.472735	12	GGACAAAGACCATGAGGGG	GTAGGGCAAAGGTCA	+
filter59	MA0892.1	0	0.000334039	0.249193	0.305205	10	ATAAATAAGCTCAGAGAAC	TTTAATTAGG	-
filter59	MA0615.1	0	0.000613682	0.457807	0.305205	17	ATAAATAAGCTCAGAGAAC	GAGTGTACGTAAGATGG	+
filter59	MA0494.1	5	0.00120248	0.897048	0.448524	14	ATAAATAAGCTCAGAGAAC	TGACCTAAAGTAACCTCTG	+
filter60	MA0615.1	-1	0.00023372	0.174355	0.348711	17	AGGCAGGGTGTCCTAAGAA	GAGTGTACGTAAGATGG	+
filter61	MA0620.3	0	0.000101018	0.0753591	0.0753591	18	AAGAGTCCATGGACTCTTA	TAAAGTCACGTGACTTTA	+
filter62	MA0065.2	-4	1.6847e-06	0.00125679	0.00249065	15	TTTCTGTACTTTGTCCAGC	TGACCTTTGCCCTAC	-
filter62	MA0114.4	-2	3.31066e-05	0.0246975	0.0190024	13	TTTCTGTACTTTGTCCAGC	TTTGGACTTTGGA	-
filter62	MA1148.1	-3	4.88549e-05	0.0364458	0.0190024	16	TTTCTGTACTTTGTCCAGC	ATGACCTTTGACCTACAT	-
filter62	MA0484.2	-2	5.14137e-05	0.0383546	0.0190024	13	TTTCTGTACTTTGTCCAGC	TCTGGACTTTGGA	-
filter62	MA1574.1	-3	0.000232762	0.17364	0.0688226	15	TTTCTGTACTTTGTCCAGC	ATGACCTTTGACCCC	-
filter62	MA0504.1	-4	0.000550054	0.410341	0.135533	15	TTTCTGTACTTTGTCCAGC	TGACCTCTGACCCCT	-
filter62	MA1146.1	-3	0.000976568	0.728519	0.20625	15	TTTCTGTACTTTGTCCAGC	GAGGTCATTGACCTT	+
filter62	MA0615.1	-1	0.0012858	0.959208	0.235492	17	TTTCTGTACTTTGTCCAGC	GAGTGTACGTAAGATGG	+
filter62	MA1550.1	-3	0.00170697	1.2734	0.235492	16	TTTCTGTACTTTGTCCAGC	TTGACCTTTGACCCCT	-
filter62	MA0677.1	-4	0.0022077	1.64694	0.271987	14	TTTCTGTACTTTGTCCAGC	TGACCTTTGACCTC	-
filter62	MA0442.2	-6	0.00294539	2.19726	0.297577	11	TTTCTGTACTTTGTCCAGC	TTCTTTGTTTT	-
filter62	MA0017.2	0	0.00311122	2.32097	0.297577	13	TTTCTGTACTTTGTCCAGC	CCCTTGACCTTTG	-
filter62	MA1111.1	-2	0.00322055	2.40253	0.297577	11	TTTCTGTACTTTGTCCAGC	TTTGACCTTTG	-
filter62	MA0109.1	-5	0.00412086	3.07416	0.342052	10	TTTCTGTACTTTGTCCAGC	AACCTTATAT	+
filter62	MA1537.1	-3	0.00481483	3.59186	0.342052	15	TTTCTGTACTTTGTCCAGC	GTGACCTTTGACCTC	-
filter62	MA0629.1	0	0.00496219	3.70179	0.342052	17	TTTCTGTACTTTGTCCAGC	TCGCTTTACAGCGTCTT	-
filter62	MA0047.3	0	0.00497997	3.71506	0.342052	11	TTTCTGTACTTTGTCCAGC	TATGTTTACAT	-
filter62	MA0143.4	-5	0.00497997	3.71506	0.342052	11	TTTCTGTACTTTGTCCAGC	TTCCATTGTTT	-
filter62	MA0846.1	0	0.00530065	3.95429	0.342052	12	TTTCTGTACTTTGTCCAGC	TTTGTTTACTTA	-
filter62	MA1607.1	0	0.00551922	4.11733	0.342052	14	TTTCTGTACTTTGTCCAGC	TTTGTTTACATATT	-
filter62	MA1147.1	-3	0.00555282	4.1424	0.342052	15	TTTCTGTACTTTGTCCAGC	GAGGTCATTGACCCC	+
filter62	MA1120.1	-5	0.00589983	4.40128	0.348891	11	TTTCTGTACTTTGTCCAGC	TGCCATTGTTT	-
filter62	MA0867.2	-6	0.00645613	4.81627	0.367104	10	TTTCTGTACTTTGTCCAGC	CCCTTTGTTC	-
filter62	MA0140.2	-3	0.00795653	5.93557	0.435662	16	TTTCTGTACTTTGTCCAGC	CTTATCTGTGAGGAGCAG	+
filter62	MA0523.1	-5	0.00914489	6.82208	0.482847	14	TTTCTGTACTTTGTCCAGC	TTCCTTTGATCTTT	-
filter63	MA0903.1	-9	0.000374476	0.279359	0.309598	10	ACCCAGTTCAGACATGAAA	ACTAATTAGC	+
filter63	MA0892.1	-9	0.000886837	0.66158	0.309598	10	ACCCAGTTCAGACATGAAA	CCTAATTAAA	+
filter63	MA1148.1	0	0.00110038	0.820886	0.309598	18	ACCCAGTTCAGACATGAAA	ATGTAGGTCAAAGGTCAT	+
filter63	MA0140.2	0	0.00110038	0.820886	0.309598	18	ACCCAGTTCAGACATGAAA	CTGCTCCTCACAGATAAG	-
filter63	MA0067.1	-11	0.00123536	0.921577	0.309598	8	ACCCAGTTCAGACATGAAA	CCGTGACT	-
filter63	MA0615.1	0	0.00129436	0.965589	0.309598	17	ACCCAGTTCAGACATGAAA	CCATCGTACGTAAACTC	-
filter63	MA0706.1	-9	0.00147797	1.10257	0.309598	10	ACCCAGTTCAGACATGAAA	AGTAATTAAC	+
filter63	MA0662.1	-9	0.002415	1.80159	0.442646	10	ACCCAGTTCAGACATGAAA	TCTAATTAAC	+
filter63	MA1497.1	-9	0.00321353	2.3973	0.487271	10	ACCCAGTTCAGACATGAAA	GGTAATTAAC	+
filter64	MA0615.1	-2	9.225e-05	0.0688185	0.137637	17	CTTTGTCCATGTCCTTGGT	GAGTGTACGTAAGATGG	+
filter65	MA1148.1	1	4.72785e-05	0.0352697	0.0705395	17	TAAACTTTGCACTCATTAA	ATGACCTTTGACCTACAT	-
filter65	MA0065.2	0	0.000156598	0.116822	0.116822	15	TAAACTTTGCACTCATTAA	TGACCTTTGCCCTAC	-
filter66	MA0615.1	0	9.25858e-06	0.0069069	0.0138138	17	ATCTGTACAGACTTCAGTC	GAGTGTACGTAAGATGG	+
filter66	MA0494.1	2	0.000329848	0.246066	0.164044	17	ATCTGTACAGACTTCAGTC	TGACCTAAAGTAACCTCTG	+
filter68	MA0615.1	-1	0.000183224	0.136685	0.249006	17	ACATGGTGACCCACAGGCA	CCATCGTACGTAAACTC	-
filter68	MA1114.1	-3	0.000506108	0.377556	0.251613	16	ACATGGTGACCCACAGGCA	GGGTGAGTGACAGGCGG	+
filter69	MA1146.1	-5	0.000883897	0.659387	0.378076	14	GCTTAAAGGACAATGTGCA	AAGGTCAATGACCTC	-
filter69	MA0065.2	-4	0.00155087	1.15695	0.378076	15	GCTTAAAGGACAATGTGCA	GTAGGGCAAAGGTCA	+
filter69	MA0615.1	-2	0.00173738	1.29609	0.378076	17	GCTTAAAGGACAATGTGCA	CCATCGTACGTAAACTC	-
filter69	MA1148.1	-2	0.00174134	1.29904	0.378076	17	GCTTAAAGGACAATGTGCA	ATGTAGGTCAAAGGTCAT	+
filter69	MA1112.2	-2	0.00223413	1.66666	0.378076	12	GCTTAAAGGACAATGTGCA	TTAAAGGTCAAA	+
filter69	MA1110.1	-5	0.00225856	1.68489	0.378076	11	GCTTAAAGGACAATGTGCA	TAGGTCATTGA	-
filter69	MA0629.1	-2	0.00249383	1.8604	0.378076	17	GCTTAAAGGACAATGTGCA	TCGCTTTACAGCGTCTT	-
filter69	MA0017.2	-3	0.00260889	1.94623	0.378076	13	GCTTAAAGGACAATGTGCA	CAAAGGTCAAGGG	+
filter69	MA1111.1	-3	0.00294014	2.19335	0.378076	11	GCTTAAAGGACAATGTGCA	CAAAGGTCAAA	+
filter69	MA1120.1	-7	0.00294014	2.19335	0.378076	11	GCTTAAAGGACAATGTGCA	AAACAATGGCA	+
filter69	MA1147.1	-5	0.00309478	2.3087	0.378076	14	GCTTAAAGGACAATGTGCA	GGGGTCAATGACCTC	-
filter69	MA0143.4	-7	0.00413821	3.0871	0.379994	11	GCTTAAAGGACAATGTGCA	TTCCATTGTTT	-
filter69	MA0494.1	-3	0.00427561	3.1896	0.379994	16	GCTTAAAGGACAATGTGCA	CAGAGGTTACTTTAGGTCA	-
filter69	MA0502.2	-5	0.00432958	3.22987	0.379994	12	GCTTAAAGGACAATGTGCA	CTGGCCAATGAG	-
filter69	MA1149.1	-5	0.00489153	3.64909	0.379994	14	GCTTAAAGGACAATGTGCA	GAGGTCATGTAGAGGTCA	+
filter69	MA1524.1	-7	0.00507818	3.78832	0.379994	12	GCTTAAAGGACAATGTGCA	GGACATATGGCG	-
filter69	MA0078.1	-8	0.00563063	4.20045	0.379994	9	GCTTAAAGGACAATGTGCA	GACAATGAA	-
filter69	MA0114.4	-1	0.00571382	4.26251	0.379994	13	GCTTAAAGGACAATGTGCA	TCCAAAGTCCAAA	+
filter69	MA0679.2	-3	0.00655018	4.88644	0.379994	16	GCTTAAAGGACAATGTGCA	AAAAAATCAATAAATA	+
filter69	MA0851.1	-2	0.00700619	5.22662	0.379994	17	GCTTAAAGGACAATGTGCA	AAAAAGTAAACAAACCC	+
filter69	MA1535.1	-4	0.00731207	5.45481	0.379994	9	GCTTAAAGGACAATGTGCA	CGAGGTCAC	+
filter69	MA0868.2	-6	0.00749524	5.59145	0.379994	10	GCTTAAAGGACAATGTGCA	AGAACAATGG	+
filter69	MA0609.2	0	0.0075069	5.60015	0.379994	16	GCTTAAAGGACAATGTGCA	GCAGTGACGTCACTGC	+
filter69	MA1541.1	-2	0.00799505	5.96431	0.379994	17	GCTTAAAGGACAATGTGCA	GTCAAGTTCAAGGTCAA	+
filter69	MA0867.2	-7	0.00813514	6.06881	0.379994	10	GCTTAAAGGACAATGTGCA	GAACAAAGGG	+
filter69	MA0140.2	5	0.00824644	6.15184	0.379994	13	GCTTAAAGGACAATGTGCA	CTTATCTGTGAGGAGCAG	+
filter69	MA0484.2	-1	0.0082946	6.18777	0.379994	13	GCTTAAAGGACAATGTGCA	TCCAAAGTCCAGA	+
filter69	MA1536.1	-5	0.00860927	6.42252	0.382458	8	GCTTAAAGGACAATGTGCA	GAGGTCAT	+
filter69	MA0504.1	-4	0.00971675	7.2487	0.418961	15	GCTTAAAGGACAATGTGCA	AGGGGTCAGAGGTCA	+
filter69	MA0515.1	-6	0.010358	7.72707	0.433849	10	GCTTAAAGGACAATGTGCA	AAAACAATGG	-
filter69	MA0769.2	-6	0.0116851	8.71708	0.443593	11	GCTTAAAGGACAATGTGCA	ACATCAAAGGA	-
filter69	MA1651.1	0	0.0124642	9.29832	0.443593	19	GCTTAAAGGACAATGTGCA	CGGAGGCAGCCATTTTGGAAC	-
filter69	MA1575.1	6	0.0126024	9.40142	0.443593	13	GCTTAAAGGACAATGTGCA	GTGACCTCATTGAGGTCAC	+
filter69	MA1538.1	-5	0.0127262	9.49373	0.443593	14	GCTTAAAGGACAATGTGCA	AAGGTCAATGACCTT	-
filter69	MA0592.3	-1	0.0127629	9.52114	0.443593	13	GCTTAAAGGACAATGTGCA	GCTCAAGGTCACA	+
filter69	MA1152.1	-6	0.0131072	9.77796	0.443593	10	GCTTAAAGGACAATGTGCA	AAAACAATAG	-
filter69	MA0159.1	5	0.0133791	9.98083	0.443593	12	GCTTAAAGGACAATGTGCA	AGGTCACGGAGAGGTCA	+
filter69	MA1126.1	-2	0.0136165	10.1579	0.443593	16	GCTTAAAGGACAATGTGCA	GATGACGTCATCATTT	+
filter69	MA0695.1	-5	0.0145656	10.8659	0.44676	12	GCTTAAAGGACAATGTGCA	GCGACCACCGAA	+
filter69	MA0442.2	-6	0.014628	10.9125	0.44676	11	GCTTAAAGGACAATGTGCA	AAAACAAAGAA	+
filter69	MA0523.1	-4	0.0152384	11.3678	0.455905	14	GCTTAAAGGACAATGTGCA	AAAGATCAAAGGAA	+
filter69	MA1615.1	-1	0.0168467	12.5676	0.486956	13	GCTTAAAGGACAATGTGCA	CCCTGGGGCCAGG	+
filter69	MA0002.2	-6	0.0169406	12.6377	0.486956	11	GCTTAAAGGACAATGTGCA	AAACCACAGAC	-
filter69	MA1574.1	-5	0.0176717	13.1831	0.492158	14	GCTTAAAGGACAATGTGCA	GGGGTCAAAGGTCAT	+
filter69	MA1150.1	-2	0.0182145	13.588	0.492158	11	GCTTAAAGGACAATGTGCA	AATTAGGTCAC	+
filter69	MA1114.1	0	0.0182606	13.6224	0.492158	17	GCTTAAAGGACAATGTGCA	GGGTGAGTGACAGGCGG	+
filter69	MA0160.1	-5	0.0184645	13.7745	0.492158	8	GCTTAAAGGACAATGTGCA	AAGGTCAC	+
filter72	MA0504.1	-2	0.000196133	0.146315	0.220992	15	AATGAACTTTGATCTCGCA	TGACCTCTGACCCCT	-
filter72	MA1148.1	-1	0.000375674	0.280253	0.220992	18	AATGAACTTTGATCTCGCA	ATGACCTTTGACCTACAT	-
filter72	MA1126.1	-3	0.000445416	0.33228	0.220992	16	AATGAACTTTGATCTCGCA	AAATGATGACGTCATC	-
filter72	MA1574.1	-1	0.000617337	0.460534	0.229718	15	AATGAACTTTGATCTCGCA	ATGACCTTTGACCCC	-
filter72	MA0065.2	-2	0.00154518	1.15271	0.459983	15	AATGAACTTTGATCTCGCA	TGACCTTTGCCCTAC	-
filter73	MA0065.2	2	7.32567e-05	0.0546495	0.0627031	13	GGTACAGAGGTCAGTCCCC	GTAGGGCAAAGGTCA	+
filter73	MA0017.2	-4	8.54846e-05	0.0637715	0.0627031	13	GGTACAGAGGTCAGTCCCC	CAAAGGTCAAGGG	+
filter73	MA1148.1	4	0.000323035	0.240984	0.102951	14	GGTACAGAGGTCAGTCCCC	ATGTAGGTCAAAGGTCAT	+
filter73	MA0504.1	2	0.000386961	0.288673	0.102951	13	GGTACAGAGGTCAGTCCCC	AGGGGTCAGAGGTCA	+
filter73	MA1574.1	1	0.000418691	0.312344	0.102951	14	GGTACAGAGGTCAGTCCCC	GGGGTCAAAGGTCAT	+
filter73	MA0615.1	-1	0.000446334	0.332965	0.102951	17	GGTACAGAGGTCAGTCCCC	GAGTGTACGTAAGATGG	+
filter73	MA0609.2	-1	0.000594007	0.443129	0.102951	16	GGTACAGAGGTCAGTCCCC	GCAGTGACGTCACTGC	+
filter73	MA1536.1	-6	0.000701776	0.523525	0.102951	8	GGTACAGAGGTCAGTCCCC	GAGGTCAT	+
filter73	MA1535.1	-5	0.000801485	0.597908	0.106889	9	GGTACAGAGGTCAGTCCCC	CGAGGTCAC	+
filter73	MA0494.1	0	0.00118294	0.882474	0.134603	19	GGTACAGAGGTCAGTCCCC	TGACCTAAAGTAACCTCTG	+
filter73	MA1149.1	-6	0.00128062	0.955339	0.134603	13	GGTACAGAGGTCAGTCCCC	GAGGTCATGTAGAGGTCA	+
filter73	MA1137.1	-3	0.00152322	1.13632	0.134603	13	GGTACAGAGGTCAGTCCCC	GTATGAGTCATCA	-
filter73	MA1622.1	-3	0.00165592	1.23532	0.134603	14	GGTACAGAGGTCAGTCCCC	TTATGAGTCATCAT	-
filter73	MA1126.1	-3	0.00173574	1.29486	0.134603	16	GGTACAGAGGTCAGTCCCC	GATGACGTCATCATTT	+
filter73	MA1119.1	0	0.00173574	1.29486	0.134603	16	GGTACAGAGGTCAGTCCCC	GTATCAGGTTTCAGTT	-
filter73	MA1640.1	-1	0.00173975	1.29786	0.134603	15	GGTACAGAGGTCAGTCCCC	AGCCATAAATCATTT	-
filter73	MA1111.1	-4	0.00174332	1.30052	0.134603	11	GGTACAGAGGTCAGTCCCC	CAAAGGTCAAA	+
filter73	MA1112.2	-3	0.00239236	1.7847	0.17548	12	GGTACAGAGGTCAGTCCCC	TTAAAGGTCAAA	+
filter73	MA0067.1	-8	0.00309051	2.30552	0.215895	8	GGTACAGAGGTCAGTCCCC	AGTCACGC	+
filter73	MA1146.1	-6	0.00722832	5.39233	0.442689	13	GGTACAGAGGTCAGTCCCC	GAGGTCATTGACCTT	+
filter73	MA0677.1	1	0.00730585	5.45017	0.442689	13	GGTACAGAGGTCAGTCCCC	GAGGTCAAAGGTCA	+
filter73	MA1494.1	1	0.00932342	6.95527	0.442689	14	GGTACAGAGGTCAGTCCCC	GGGTCCAAAGGTCAC	+
filter73	MA1147.1	-6	0.00932342	6.95527	0.442689	13	GGTACAGAGGTCAGTCCCC	GGGGTCAATGACCTC	-
filter73	MA0258.2	-7	0.00932342	6.95527	0.442689	12	GGTACAGAGGTCAGTCCCC	AGGTCACCCTGACCT	+
filter73	MA0592.3	-2	0.00949324	7.08196	0.442689	13	GGTACAGAGGTCAGTCCCC	GCTCAAGGTCACA	+
filter73	MA0477.2	-3	0.00949324	7.08196	0.442689	13	GGTACAGAGGTCAGTCCCC	GGATGAGTCATCA	-
filter73	MA1652.1	-2	0.0101509	7.57254	0.442689	14	GGTACAGAGGTCAGTCCCC	GGAGGAGGTGAGAA	+
filter73	MA0018.4	-2	0.0101574	7.5774	0.442689	13	GGTACAGAGGTCAGTCCCC	TTATGATGTCATA	+
filter73	MA1550.1	2	0.0106053	7.91156	0.442689	14	GGTACAGAGGTCAGTCCCC	AGGGGTCAAAGGTCAA	+
filter73	MA1110.1	-6	0.0107526	8.0214	0.442689	11	GGTACAGAGGTCAGTCCCC	TAGGTCATTGA	-
filter73	MA1555.1	-6	0.0108291	8.07851	0.442689	13	GGTACAGAGGTCAGTCCCC	GAGGTCATGACCTC	-
filter73	MA0490.2	-3	0.0108635	8.10417	0.442689	13	GGTACAGAGGTCAGTCCCC	AAATGAGTCATTT	-
filter73	MA1113.2	-2	0.0116139	8.66401	0.453477	13	GGTACAGAGGTCAGTCCCC	GTCATAAATCATT	+
filter73	MA1145.1	-2	0.0119631	8.92448	0.453477	15	GGTACAGAGGTCAGTCCCC	TGATGACGTCATCGC	+
filter73	MA1621.1	-2	0.0123111	9.1841	0.453477	14	GGTACAGAGGTCAGTCCCC	GGGACAGGTGTTCG	-
filter73	MA0883.1	-2	0.0123647	9.22407	0.453477	17	GGTACAGAGGTCAGTCCCC	TACATTAATCCGGTTCA	-
filter73	MA0014.3	-6	0.013094	9.76809	0.456993	12	GGTACAGAGGTCAGTCCCC	GGGGTCACGCTC	-
filter73	MA1537.1	1	0.0135248	10.0895	0.456993	14	GGTACAGAGGTCAGTCCCC	GAGGTCAAAGGTCAC	+
filter73	MA1142.1	-5	0.0136109	10.1537	0.456993	10	GGTACAGAGGTCAGTCCCC	ATGAGTCATC	-
filter73	MA0491.2	-3	0.0141561	10.5605	0.456993	13	GGTACAGAGGTCAGTCCCC	GGATGAGTCATCA	-
filter73	MA0693.2	-5	0.0144038	10.7452	0.456993	8	GGTACAGAGGTCAGTCCCC	TGAGTTCA	+
filter73	MA1529.1	0	0.0146412	10.9223	0.456993	18	GGTACAGAGGTCAGTCCCC	GGGCCGCAGCTGCGTCCC	+
filter75	MA0615.1	-1	0.000172573	0.128739	0.257478	17	TATCTGTTGGTGCCAATTA	CCATCGTACGTAAACTC	-
filter77	MA0065.2	-1	7.42982e-06	0.00554265	0.0110853	15	GTGAGTGCAAAGTTCAATA	GTAGGGCAAAGGTCA	+
filter77	MA1148.1	1	0.000107855	0.0804601	0.0804601	17	GTGAGTGCAAAGTTCAATA	ATGTAGGTCAAAGGTCAT	+
filter77	MA0114.4	-5	0.000307015	0.229033	0.152689	13	GTGAGTGCAAAGTTCAATA	TCCAAAGTCCAAA	+
filter77	MA0484.2	-5	0.000477952	0.356552	0.178276	13	GTGAGTGCAAAGTTCAATA	TCCAAAGTCCAGA	+
filter78	MA0496.3	-2	3.1372e-05	0.0234035	0.0460547	15	TTAAAGTTGAGTCATGAGT	ATTGCTGAGTCAGCA	-
filter78	MA1137.1	-4	0.000111147	0.0829157	0.0792699	13	TTAAAGTTGAGTCATGAGT	GTATGAGTCATCA	-
filter78	MA0615.1	-2	0.000161994	0.120847	0.0792699	17	TTAAAGTTGAGTCATGAGT	GAGTGTACGTAAGATGG	+
filter78	MA1142.1	-6	0.000407858	0.304262	0.0821098	10	TTAAAGTTGAGTCATGAGT	ATGAGTCATC	-
filter78	MA1520.1	-3	0.000474121	0.353694	0.0821098	15	TTAAAGTTGAGTCATGAGT	ATGCTGAGTCAGCAA	+
filter78	MA1521.1	-3	0.000515081	0.38425	0.0821098	15	TTAAAGTTGAGTCATGAGT	TTGCTGACTCAGCAA	-
filter78	MA1622.1	-4	0.000550683	0.41081	0.0821098	14	TTAAAGTTGAGTCATGAGT	TTATGAGTCATCAT	-
filter78	MA1101.2	-1	0.000645527	0.481563	0.0861497	18	TTAAAGTTGAGTCATGAGT	AAATGATGAGTCATGCTTT	-
filter78	MA1126.1	-4	0.00145956	1.08883	0.142845	15	TTAAAGTTGAGTCATGAGT	GATGACGTCATCATTT	+
filter78	MA0609.2	-2	0.00195963	1.46189	0.169223	16	TTAAAGTTGAGTCATGAGT	GCAGTGACGTCACTGC	+
filter78	MA0489.1	-1	0.00220259	1.64313	0.179636	14	TTAAAGTTGAGTCATGAGT	AGGAGATGACTCAT	+
filter78	MA1143.1	-5	0.0029888	2.22965	0.210601	10	TTAAAGTTGAGTCATGAGT	GTTACGTCAT	-
filter78	MA1633.1	-3	0.00301264	2.24743	0.210601	13	TTAAAGTTGAGTCATGAGT	TTGCTGAGTCATC	-
filter78	MA0883.1	-3	0.00376896	2.81164	0.251496	16	TTAAAGTTGAGTCATGAGT	TACATTAATCCGGTTCA	-
filter78	MA0477.2	-4	0.00411206	3.0676	0.26246	13	TTAAAGTTGAGTCATGAGT	GGATGAGTCATCA	-
filter78	MA1128.1	-4	0.00478985	3.57322	0.280868	13	TTAAAGTTGAGTCATGAGT	GGATGAGTCATCA	-
filter78	MA1130.1	-4	0.00508343	3.79224	0.280868	12	TTAAAGTTGAGTCATGAGT	GGATGAGTCATC	+
filter78	MA0490.2	-4	0.00516576	3.85365	0.280868	13	TTAAAGTTGAGTCATGAGT	AAATGAGTCATTT	-
filter78	MA0491.2	-4	0.00516576	3.85365	0.280868	13	TTAAAGTTGAGTCATGAGT	GGATGAGTCATCA	-
filter78	MA0150.2	-4	0.00543176	4.05209	0.284783	15	TTAAAGTTGAGTCATGAGT	TGCTGAGTCATGCTG	-
filter78	MA1141.1	-4	0.00695485	5.18832	0.34757	13	TTAAAGTTGAGTCATGAGT	GGATGAGTCATCG	+
filter78	MA0494.1	-1	0.0073396	5.47534	0.34757	18	TTAAAGTTGAGTCATGAGT	TGACCTAAAGTAACCTCTG	+
filter78	MA1634.1	-5	0.00780285	5.82093	0.357961	11	TTAAAGTTGAGTCATGAGT	TATGAGTCATA	-
filter78	MA1640.1	-2	0.0093722	6.99166	0.406666	15	TTAAAGTTGAGTCATGAGT	AGCCATAAATCATTT	-
filter78	MA0854.1	-2	0.00941856	7.02625	0.406666	17	TTAAAGTTGAGTCATGAGT	CGAATTAATTAATCACC	+
filter78	MA0462.2	-5	0.00986812	7.36162	0.413903	11	TTAAAGTTGAGTCATGAGT	TATGAGTCATA	-
filter78	MA0089.2	-2	0.0108395	8.08626	0.440446	16	TTAAAGTTGAGTCATGAGT	ATTGCTGAGTCATTCT	-
filter78	MA0853.1	-1	0.0113683	8.48073	0.440446	17	TTAAAGTTGAGTCATGAGT	GGTAATTAATTAATGCG	-
filter78	MA0706.1	-9	0.0117011	8.729	0.440446	10	TTAAAGTTGAGTCATGAGT	AGTAATTAAC	+
filter78	MA1134.1	-5	0.0135265	10.0908	0.449418	12	TTAAAGTTGAGTCATGAGT	GATGAGTCATCC	+
filter78	MA1523.1	-5	0.0137055	10.2243	0.449418	10	TTAAAGTTGAGTCATGAGT	GTACACTCAC	+
filter78	MA0620.3	-1	0.0137897	10.2871	0.449418	18	TTAAAGTTGAGTCATGAGT	TAAAGTCACGTGACTTTA	+
filter78	MA1645.1	-3	0.0152201	11.3542	0.449418	14	TTAAAGTTGAGTCATGAGT	TTCTTGAGTGGTTA	-
filter78	MA0591.1	-3	0.0157865	11.7767	0.449418	15	TTAAAGTTGAGTCATGAGT	AGGATGACTCAGCAC	+
filter78	MA0892.1	-9	0.0160112	11.9444	0.449418	10	TTAAAGTTGAGTCATGAGT	TTTAATTAGG	-
filter78	MA1132.1	-6	0.0172888	12.8975	0.470006	10	TTAAAGTTGAGTCATGAGT	ATGAGTCATC	-
filter78	MA0835.2	-5	0.0193399	14.4275	0.488996	11	TTAAAGTTGAGTCATGAGT	TATGAGTCATA	-
filter78	MA0851.1	0	0.0196528	14.661	0.488996	17	TTAAAGTTGAGTCATGAGT	AAAAAGTAAACAAACCC	+
filter81	MA0615.1	-2	7.25613e-06	0.00541307	0.0108261	17	GTGGAAGGGATGCAAGCGG	CCATCGTACGTAAACTC	-
filter81	MA1636.1	-4	0.000474679	0.354111	0.236074	15	GTGGAAGGGATGCAAGCGG	AAATGATGCAATCAT	+
filter81	MA1583.1	-5	0.00118441	0.883569	0.441785	13	GTGGAAGGGATGCAAGCGG	ACTGCGGCAATGC	-
filter82	MA0615.1	-2	3.68723e-05	0.0275067	0.0550134	17	ATCTCAGGGACAGGTGAGG	CCATCGTACGTAAACTC	-
filter82	MA0494.1	-3	0.000503321	0.375478	0.250318	16	ATCTCAGGGACAGGTGAGG	CAGAGGTTACTTTAGGTCA	-
filter83	MA0615.1	-4	0.000136597	0.101901	0.203803	15	TTGCCAGTAGTATGTGCCA	CCATCGTACGTAAACTC	-
filter84	MA0494.1	-2	0.000124764	0.0930742	0.159067	17	GCTAGAGGTCACTATTATC	CAGAGGTTACTTTAGGTCA	-
filter84	MA0615.1	0	0.00027335	0.203919	0.159067	17	GCTAGAGGTCACTATTATC	GAGTGTACGTAAGATGG	+
filter85	MA0851.1	-2	9.44516e-06	0.00704609	0.0139731	17	TGGACTTTGCTCACGCAGG	GTGTTTGTTTACTTTTT	-
filter85	MA0065.2	0	0.000244058	0.182067	0.141663	15	TGGACTTTGCTCACGCAGG	TGACCTTTGCCCTAC	-
filter85	MA0867.2	-2	0.000287271	0.214304	0.141663	10	TGGACTTTGCTCACGCAGG	CCCTTTGTTC	-
filter85	MA0442.2	-2	0.000731393	0.545619	0.204642	11	TGGACTTTGCTCACGCAGG	TTCTTTGTTTT	-
filter85	MA0852.2	-3	0.000797098	0.594635	0.204642	14	TGGACTTTGCTCACGCAGG	GCCTTGTTTACATT	-
filter85	MA0615.1	-2	0.000829969	0.619157	0.204642	17	TGGACTTTGCTCACGCAGG	GAGTGTACGTAAGATGG	+
filter85	MA0629.1	0	0.00111925	0.834962	0.236546	17	TGGACTTTGCTCACGCAGG	AAGACGCTGTAAAGCGA	+
filter85	MA1607.1	-5	0.00130302	0.972051	0.24096	14	TGGACTTTGCTCACGCAGG	TTTGTTTACATATT	-
filter85	MA1120.1	-1	0.00168764	1.25898	0.248773	11	TGGACTTTGCTCACGCAGG	TGCCATTGTTT	-
filter85	MA0140.2	-6	0.00202327	1.50936	0.248773	13	TGGACTTTGCTCACGCAGG	CTGCTCCTCACAGATAAG	-
filter85	MA0523.1	-1	0.00209345	1.56171	0.248773	14	TGGACTTTGCTCACGCAGG	TTCCTTTGATCTTT	-
filter85	MA0769.2	-2	0.00240095	1.79111	0.248773	11	TGGACTTTGCTCACGCAGG	TCCTTTGATGT	+
filter85	MA0030.1	-5	0.00244275	1.82229	0.248773	14	TGGACTTTGCTCACGCAGG	ATTGTTTACGTTTG	-
filter85	MA0143.4	-1	0.00261759	1.95272	0.248773	11	TGGACTTTGCTCACGCAGG	TTCCATTGTTT	-
filter85	MA1606.1	-5	0.00261759	1.95272	0.248773	11	TGGACTTTGCTCACGCAGG	TTTGTTTACAT	-
filter85	MA0846.1	-5	0.00283184	2.11255	0.248773	12	TGGACTTTGCTCACGCAGG	TTTGTTTACTTA	-
filter85	MA1148.1	1	0.00285869	2.13258	0.248773	17	TGGACTTTGCTCACGCAGG	ATGACCTTTGACCTACAT	-
filter85	MA0484.2	2	0.00380543	2.83885	0.312764	11	TGGACTTTGCTCACGCAGG	TCTGGACTTTGGA	-
filter85	MA0114.4	2	0.00410732	3.06406	0.319808	11	TGGACTTTGCTCACGCAGG	TTTGGACTTTGGA	-
filter85	MA1152.1	-3	0.00438701	3.27271	0.324506	10	TGGACTTTGCTCACGCAGG	CTATTGTTTT	+
filter85	MA0084.1	-5	0.00578112	4.31272	0.407266	9	TGGACTTTGCTCACGCAGG	ATTGTTTAC	-
filter85	MA0847.2	-6	0.00642726	4.79474	0.416959	13	TGGACTTTGCTCACGCAGG	TTGTTTACTTAAC	-
filter85	MA1103.2	-5	0.00648241	4.83588	0.416959	11	TGGACTTTGCTCACGCAGG	CTTGTTTACAT	-
filter85	MA0504.1	0	0.00765794	5.71282	0.465741	15	TGGACTTTGCTCACGCAGG	TGACCTCTGACCCCT	-
filter85	MA0481.3	-5	0.00819266	6.11172	0.465741	11	TGGACTTTGCTCACGCAGG	TATGTTTACAT	-
filter85	MA0515.1	-3	0.00850008	6.34106	0.465741	10	TGGACTTTGCTCACGCAGG	CCATTGTTTT	+
filter85	MA0868.2	-3	0.00850008	6.34106	0.465741	10	TGGACTTTGCTCACGCAGG	CCATTGTTCT	-
filter85	MA1683.1	-5	0.00884709	6.59993	0.467441	11	TGGACTTTGCTCACGCAGG	TATGTTTACAT	-
filter85	MA0495.3	0	0.0092669	6.91311	0.472739	16	TGGACTTTGCTCACGCAGG	AAAAAAATGCTGACTT	-
filter85	MA1146.1	1	0.0100057	7.46424	0.479267	14	TGGACTTTGCTCACGCAGG	GAGGTCATTGACCTT	+
filter88	MA0615.1	-1	6.60471e-05	0.0492711	0.0985423	17	CCAGAGGGAGGGAGACAGA	GAGTGTACGTAAGATGG	+
filter89	MA0494.1	0	1.85585e-06	0.00138446	0.00197029	19	TGACCTTAAGTCCCTCCTG	TGACCTAAAGTAACCTCTG	+
filter89	MA0615.1	0	2.65282e-06	0.00197901	0.00197029	17	TGACCTTAAGTCCCTCCTG	CCATCGTACGTAAACTC	-
filter89	MA0609.2	-1	0.000659213	0.491773	0.195843	16	TGACCTTAAGTCCCTCCTG	GCAGTGACGTCACTGC	+
filter89	MA0484.2	-3	0.00145642	1.08649	0.336779	13	TGACCTTAAGTCCCTCCTG	TCCAAAGTCCAGA	+
filter89	MA0114.4	-3	0.00158705	1.18394	0.336779	13	TGACCTTAAGTCCCTCCTG	TCCAAAGTCCAAA	+
filter89	MA1126.1	-3	0.00302258	2.25485	0.431374	16	TGACCTTAAGTCCCTCCTG	GATGACGTCATCATTT	+
filter89	MA0896.1	0	0.00308336	2.30018	0.431374	17	TGACCTTAAGTCCCTCCTG	ATTCATTAATTGCTTGT	-
filter89	MA0620.3	0	0.00343126	2.55972	0.431374	18	TGACCTTAAGTCCCTCCTG	TAAAGTCACGTGACTTTA	+
filter89	MA1645.1	-2	0.00348485	2.59969	0.431374	14	TGACCTTAAGTCCCTCCTG	TTCTTGAGTGGTTA	-
filter89	MA0629.1	-1	0.00499691	3.7277	0.483221	17	TGACCTTAAGTCCCTCCTG	TCGCTTTACAGCGTCTT	-
filter89	MA1640.1	-1	0.00510485	3.80822	0.483221	15	TGACCTTAAGTCCCTCCTG	AGCCATAAATCATTT	-
filter89	MA0108.2	-2	0.00548533	4.09205	0.483221	15	TGACCTTAAGTCCCTCCTG	GTATAAAAGGCGGGG	+
filter89	MA0765.2	-2	0.00553024	4.12556	0.483221	11	TGACCTTAAGTCCCTCCTG	GCCGGAAGTGG	-
filter92	MA0114.4	-1	0.000176779	0.131877	0.145681	13	GAACAAAGACCAAGGGTCA	TCCAAAGTCCAAA	+
filter92	MA0484.2	-1	0.000195282	0.145681	0.145681	13	GAACAAAGACCAAGGGTCA	TCCAAAGTCCAGA	+
filter92	MA0615.1	-2	0.000618369	0.461303	0.243862	17	GAACAAAGACCAAGGGTCA	GAGTGTACGTAAGATGG	+
filter92	MA1110.1	-2	0.000653787	0.487725	0.243862	11	GAACAAAGACCAAGGGTCA	TCAATGACCTA	+
filter93	MA0114.4	-1	4.82956e-06	0.00360285	0.00510547	13	GAGCAAAGGACATTGGTTC	TCCAAAGTCCAAA	+
filter93	MA0484.2	-1	6.86479e-06	0.00512113	0.00510547	13	GAGCAAAGGACATTGGTTC	TCCAAAGTCCAGA	+
filter93	MA1112.2	-2	1.03407e-05	0.00771417	0.00512705	12	GAGCAAAGGACATTGGTTC	TTAAAGGTCAAA	+
filter93	MA0017.2	-3	0.000492267	0.367231	0.183054	13	GAGCAAAGGACATTGGTTC	CAAAGGTCAAGGG	+
filter93	MA1111.1	-3	0.000703831	0.525058	0.209381	11	GAGCAAAGGACATTGGTTC	CAAAGGTCAAA	+
filter93	MA0065.2	3	0.00094558	0.705403	0.221036	12	GAGCAAAGGACATTGGTTC	GTAGGGCAAAGGTCA	+
filter93	MA1148.1	5	0.00104021	0.776	0.221036	13	GAGCAAAGGACATTGGTTC	ATGTAGGTCAAAGGTCAT	+
filter93	MA1640.1	0	0.00245695	1.83289	0.407583	15	GAGCAAAGGACATTGGTTC	AGCCATAAATCATTT	-
filter93	MA1541.1	-2	0.00246615	1.83975	0.407583	17	GAGCAAAGGACATTGGTTC	GTCAAGTTCAAGGTCAA	+
filter95	MA0615.1	-1	0.000378979	0.282718	0.304538	17	ATTGAGTGACGTACACCAT	CCATCGTACGTAAACTC	-
filter96	MA0065.2	0	0.000241953	0.180497	0.147083	15	TCAGGGTGGAGTCCAGACC	GTAGGGCAAAGGTCA	+
filter96	MA0615.1	-1	0.000256767	0.191548	0.147083	17	TCAGGGTGGAGTCCAGACC	CCATCGTACGTAAACTC	-
filter96	MA0484.2	-4	0.000370886	0.276681	0.147083	13	TCAGGGTGGAGTCCAGACC	TCCAAAGTCCAGA	+
filter96	MA0114.4	-4	0.000406782	0.30346	0.147083	13	TCAGGGTGGAGTCCAGACC	TCCAAAGTCCAAA	+
filter96	MA1148.1	2	0.000494083	0.368586	0.147083	16	TCAGGGTGGAGTCCAGACC	ATGTAGGTCAAAGGTCAT	+
filter98	MA0615.1	-1	0.000331471	0.247277	0.293715	17	GGGCCCAAATGGACTCTGA	CCATCGTACGTAAACTC	-
# Tomtom (Motif Comparison Tool): Version 5.1.1 compiled on Jul 9 2020 at 22:15:10
# The format of this file is described at http://meme-suite.org/doc/tomtom-output-format.html.
# tomtom -oc ./HNF4A_noTL/ HNF4A_noTL.meme JASPAR2020_CORE_vertebrates_non-redundant_pfms_meme.txt

## Sheet: SPI1 (transfer learning)
Query_ID	Target_ID	Optimal_offset	p-value	E-value	q-value	Overlap	Query_consensus	Target_consensus	Orientation
filter0	MA0615.1	-1	0.000254485	0.189846	0.379692	17	TCTCTTTACAACACACTCT	CCATCGTACGTAAACTC	-
filter1	MA1478.1	-3	0.000135817	0.101319	0.202638	12	CCCAATGTATTTTTTAATA	AATGTAACAATT	-
filter2	MA0620.3	-1	9.44472e-06	0.00704576	0.00655574	18	CTTAAGTGACCCTCGCTTT	TAAAGTCACGTGACTTTA	+
filter2	MA0494.1	4	3.85236e-05	0.0287386	0.0178266	15	CTTAAGTGACCCTCGCTTT	TGACCTAAAGTAACCTCTG	+
filter2	MA1149.1	5	7.82232e-05	0.0583545	0.0241829	13	CTTAAGTGACCCTCGCTTT	TGACCTCTACATGACCTC	-
filter2	MA1622.1	-2	0.000131074	0.0977813	0.0241829	14	CTTAAGTGACCCTCGCTTT	ATGATGACTCATAA	+
filter2	MA0782.2	0	0.000155629	0.116099	0.0241829	15	CTTAAGTGACCCTCGCTTT	TTTGAGTGACAGCTA	+
filter2	MA0609.2	-2	0.000156971	0.1171	0.0241829	16	CTTAAGTGACCCTCGCTTT	GCAGTGACGTCACTGC	+
filter2	MA0615.1	-2	0.000208411	0.155475	0.0241829	17	CTTAAGTGACCCTCGCTTT	GAGTGTACGTAAGATGG	+
filter2	MA1137.1	-3	0.000218451	0.162965	0.0241829	13	CTTAAGTGACCCTCGCTTT	TGATGACTCATAC	+
filter2	MA0067.1	-3	0.000316758	0.236301	0.0306858	8	CTTAAGTGACCCTCGCTTT	CCGTGACT	-
filter2	MA1126.1	0	0.000331562	0.247346	0.0306858	16	CTTAAGTGACCCTCGCTTT	AAATGATGACGTCATC	-
filter2	MA1101.2	0	0.000480274	0.358285	0.0372494	19	CTTAAGTGACCCTCGCTTT	AAAGCATGACTCATCATTT	+
filter2	MA1128.1	-3	0.000495762	0.369839	0.0372494	13	CTTAAGTGACCCTCGCTTT	TGATGACTCATCC	+
filter2	MA0629.1	-1	0.000536644	0.400337	0.0372494	17	CTTAAGTGACCCTCGCTTT	TCGCTTTACAGCGTCTT	-
filter2	MA0883.1	-1	0.000536644	0.400337	0.0372494	17	CTTAAGTGACCCTCGCTTT	TACATTAATCCGGTTCA	-
filter2	MA1114.1	1	0.000536644	0.400337	0.0372494	16	CTTAAGTGACCCTCGCTTT	CCGCCTGTCACTCACCC	-
filter2	MA1535.1	-5	0.000613952	0.458008	0.0405862	9	CTTAAGTGACCCTCGCTTT	GTGACCTCG	-
filter2	MA0477.2	-3	0.000644625	0.48089	0.0406769	13	CTTAAGTGACCCTCGCTTT	TGATGACTCATCC	+
filter2	MA1141.1	-3	0.000833952	0.622128	0.0475725	13	CTTAAGTGACCCTCGCTTT	CGATGACTCATCC	-
filter2	MA0017.2	-2	0.00098742	0.736615	0.052722	13	CTTAAGTGACCCTCGCTTT	CCCTTGACCTTTG	-
filter2	MA0495.3	-3	0.00124301	0.927283	0.0626879	16	CTTAAGTGACCCTCGCTTT	AAGTCAGCATTTTTTT	+
filter2	MA0490.2	-3	0.00126704	0.945212	0.0626879	13	CTTAAGTGACCCTCGCTTT	AAATGACTCATTT	+
filter2	MA0851.1	0	0.00131045	0.977599	0.0626879	17	CTTAAGTGACCCTCGCTTT	AAAAAGTAAACAAACCC	+
filter2	MA1143.1	0	0.00152133	1.13491	0.0626879	10	CTTAAGTGACCCTCGCTTT	GTTACGTCAT	-
filter2	MA1111.1	-4	0.00162663	1.21347	0.0626879	11	CTTAAGTGACCCTCGCTTT	TTTGACCTTTG	-
filter2	MA0014.3	-2	0.00162955	1.21564	0.0626879	12	CTTAAGTGACCCTCGCTTT	GGGGTCACGCTC	-
filter2	MA1130.1	-4	0.00162955	1.21564	0.0626879	12	CTTAAGTGACCCTCGCTTT	GATGACTCATCC	-
filter2	MA1546.1	-3	0.00166892	1.24501	0.0626879	16	CTTAAGTGACCCTCGCTTT	CCGTCACGCTAATTAA	+
filter2	MA0489.1	0	0.00194934	1.45421	0.0693884	14	CTTAAGTGACCCTCGCTTT	AGGAGATGACTCAT	+
filter2	MA0491.2	-3	0.00205702	1.53454	0.0713907	13	CTTAAGTGACCCTCGCTTT	TGATGACTCATCC	+
filter2	MA1142.1	-4	0.00217666	1.62379	0.0732948	10	CTTAAGTGACCCTCGCTTT	GATGACTCAT	+
filter2	MA1536.1	-5	0.00223334	1.66607	0.0732948	8	CTTAAGTGACCCTCGCTTT	ATGACCTC	-
filter2	MA0496.3	-3	0.00238533	1.77945	0.0735866	15	CTTAAGTGACCCTCGCTTT	TGCTGACTCAGCAAT	+
filter2	MA0659.2	-3	0.00238533	1.77945	0.0735866	15	CTTAAGTGACCCTCGCTTT	GAGTCAGCATTTTTT	+
filter2	MA0258.2	-3	0.0029648	2.21174	0.0894746	15	CTTAAGTGACCCTCGCTTT	AGGTCACCCTGACCT	+
filter2	MA0853.1	0	0.0032584	2.43077	0.0962432	17	CTTAAGTGACCCTCGCTTT	GGTAATTAATTAATGCG	-
filter2	MA1110.1	-2	0.00347596	2.59307	0.0984787	11	CTTAAGTGACCCTCGCTTT	TCAATGACCTA	+
filter2	MA1634.1	-4	0.00408669	3.04867	0.111726	11	CTTAAGTGACCCTCGCTTT	TATGACTCATA	+
filter2	MA0526.3	-3	0.00410451	3.06196	0.111726	14	CTTAAGTGACCCTCGCTTT	AGGTCACATGACCA	-
filter2	MA0093.3	-3	0.00441137	3.29088	0.115962	14	CTTAAGTGACCCTCGCTTT	AGGTCACATGACCA	-
filter2	MA0462.2	-4	0.00442718	3.30268	0.115962	11	CTTAAGTGACCCTCGCTTT	TATGACTCATA	+
filter2	MA0631.1	-1	0.00455675	3.39934	0.117145	17	CTTAAGTGACCCTCGCTTT	ATTAGTGATACCCTATC	-
filter2	MA1652.1	-3	0.00473918	3.53543	0.11962	14	CTTAAGTGACCCTCGCTTT	TTCTCACCTCCTCC	-
filter2	MA1150.1	-5	0.00560857	4.18399	0.136597	11	CTTAAGTGACCCTCGCTTT	GTGACCTAATT	-
filter2	MA1151.1	-6	0.00582199	4.34321	0.137572	12	CTTAAGTGACCCTCGCTTT	TGACCTACTTAT	-
filter2	MA0854.1	0	0.00592436	4.41957	0.137572	17	CTTAAGTGACCCTCGCTTT	GGTGATTAATTAATTCG	-
filter2	MA0835.2	-4	0.00606159	4.52195	0.137949	11	CTTAAGTGACCCTCGCTTT	TATGACTCATA	+
filter2	MA1607.1	0	0.00628658	4.68979	0.140762	14	CTTAAGTGACCCTCGCTTT	AATATGTAAACAAA	+
filter2	MA1145.1	-3	0.00638861	4.76591	0.140776	15	CTTAAGTGACCCTCGCTTT	TGATGACGTCATCGC	+
filter2	MA0896.1	0	0.007189	5.36299	0.149653	17	CTTAAGTGACCCTCGCTTT	ATTCATTAATTGCTTGT	-
filter2	MA0852.2	-2	0.00722264	5.38809	0.149653	14	CTTAAGTGACCCTCGCTTT	AATGTAAACAAGGC	+
filter2	MA1545.1	-2	0.00737541	5.50206	0.150571	13	CTTAAGTGACCCTCGCTTT	CACATAACGGTAC	-
filter2	MA1132.1	-4	0.00816594	6.09179	0.164293	10	CTTAAGTGACCCTCGCTTT	GATGACTCAT	+
filter2	MA1112.2	-4	0.00842768	6.28705	0.167137	12	CTTAAGTGACCCTCGCTTT	TTTGACCTTTAA	-
filter2	MA1134.1	-3	0.00906094	6.75946	0.177165	12	CTTAAGTGACCCTCGCTTT	GGATGACTCATC	-
filter2	MA0592.3	-4	0.00976762	7.28665	0.187538	13	CTTAAGTGACCCTCGCTTT	TGTGACCTTGAGC	-
filter2	MA0492.1	-4	0.0101699	7.58671	0.190786	15	CTTAAGTGACCCTCGCTTT	GATGACATCATCTTT	-
filter2	MA0089.2	-2	0.0104932	7.82792	0.194227	16	CTTAAGTGACCCTCGCTTT	AGAATGACTCAGCAAT	+
[truncated: 5,028 more rows]

## Sheet: SPI1 (scratch)
Query_ID	Target_ID	Optimal_offset	p-value	E-value	q-value	Overlap	Query_consensus	Target_consensus	Orientation
[truncated: 749 more rows]

[truncated: 3 more sheets: JUND (5 cofactors), JUND (5 random TFs), JUND (scratch)]
