# Supplementary material for: Biologically relevant transfer learning improves transcription factor binding prediction
Source: Genome Biol. 2021 Sep 27;22:280. doi: 10.1186/s13059-021-02499-5 (PMC8474956; doi:10.1186/s13059-021-02499-5)
Supplement: Supplementary file 17 — Additional file 17: Table S6. List of 50 non-redudant JASPAR profiles used to initialize convolutional filter weights. [file 13059_2021_2499_MOESM17_ESM.xlsx]

## Sheet: Sheet1
JASPAR matrix ID	Orientation	TF
MA1529.1	-	NHLH2
MA0073.1	+	RREB1
MA0896.1	-	HMX1
MA0155.1	+	INSM1
MA0139.1	-	CTCF
MA0116.1	+	ZNF423
MA0131.2	+	HINFP
MA0794.1	-	PROX1
MA0140.2	-	GATA1::TAL1
MA0696.1	-	ZIC1
MA1587.1	-	ZNF135
MA1594.1	-	ZNF382
MA1599.1	-	ZNF682
MA0696.1	+	ZIC1
MA0057.1	-	MZF1
MA1494.1	-	HNF4A
MA0637.1	-	CENPB
MA0896.1	+	HMX1
MA0495.3	+	MAFF
MA1546.1	+	PAX3
MA1546.1	-	PAX3
MA0083.3	-	SRF
MA0870.1	-	SOX1
MA0069.1	+	PAX6
MA1588.1	+	ZNF136
MA1599.1	+	ZNF682
MA1580.1	+	ZBTB32
MA1573.1	+	THAP11
MA1616.1	-	PRDM15
MA0681.2	-	PHOX2B
MA0138.2	+	REST
MA1155.1	+	ZSCAN4
MA0495.3	-	MAFF
MA0631.1	-	SIX3
MA1101.2	-	BACH2
MA0494.1	+	NR1H3::RXRA
MA1575.1	+	THRB
MA0007.3	-	AR
MA1154.1	+	ZNF282
MA1589.1	-	ZNF140
MA1581.1	-	ZBTB6
MA1155.1	-	ZSCAN4
MA0106.3	+	TP53
MA1600.1	-	ZNF684
MA0637.1	+	CENPB
MA0777.1	+	MYBL2
MA1588.1	-	ZNF136
MA0149.1	-	EWSR1-FLI1
MA0088.2	+	ZNF143
MA0863.1	+	MTF1
Table S6: List of 50 non-redudant JASPAR profiles used to initialize convolutional filter weights.
